# Supplementary material for: Proteomic aging clock (PAC) predicts age‐related outcomes in middle‐aged and older adults
Source: Aging Cell. 2024 May 15;23(8):e14195. doi: 10.1111/acel.14195 (PMC11320350; doi:10.1111/acel.14195)
Supplement: Supplementary file 2 — Tables S1–S14. [file ACEL-23-e14195-s001.xlsx]

## Sheet: List
Supplementary Tables
Supplementary Table 1 Included proteins in Cardiometabolic, Inflammation, Neurology, and Oncology panels
Supplementary Table 2 UK Biobank field IDs to extract data for this project
Supplementary Table 3 A descriptive summary of participant characteristics at baseline for the training and test samples separately versus other UK Biobank participants
Supplementary Table 4 Selected proteins by a penalized Cox regression model for all-cause mortality to construct a proteomic aging clock
Supplementary Table 5 Gompertz model for all-cause mortality including the selected 128 proteins and chronological age
at baseline and that including chronological age at baseline only using the training set data
Supplementary Table 6 Associations of PAC proteomic age acceleration with all-cause mortality and incident diseases in the test set
Supplementary Table 7 Proteomic associations with PAC proteomic age adjusting for chronological age, sex, ethnicity, education, Townsend deprivation index,
smoking status, body mass index, and pre-existing diseases
Supplementary Table 8 Proteomic associations with PhenoAge adjusting for chronological age, sex, ethnicity, education, Townsend deprivation index, smoking status,
body mass index, and pre-existing diseases
Supplementary Table 9 Proteomic associations with BioAge adjusting for chronological age, sex, ethnicity, education, Townsend deprivation index, smoking status,
body mass index, and pre-existing diseases
Supplementary Table 10 Proteomic associations with short leukocyte telomere length adjusting for chronological age, sex, ethnicity, education, Townsend deprivation index,
smoking status, body mass index, and pre-existing diseases
Supplementary Table 11 Enriched pathways of genes significantly associated with PAC proteomic age acceleration, with the full covariate adjustment
Supplementary Table 12 Enriched pathways of genes significantly associated with PhenoAge acceleration, with the full covariate adjustment
Supplementary Table 13 Enriched pathways of genes significantly associated with BioAge acceleration, with the full covariate adjustment
Supplementary Table 14 Enriched pathways of genes significantly associated with short leukocyte telomere length, with the full covariate adjustment

## Sheet: Table S1
Table S1 Included proteins in Cardiometabolic, Inflammation, Neurology, and Oncology panels
UKBPPP ProteinID	Olink ID	Assay Target	Protein panel	Gene	UniProt	CHROM	Start	End
A1BG:P04217:OID30771:v1	OID30771	A1BG	Inflammation	A1BG	P04217	19	58345178	58353492
AAMDC:Q9H7C9:OID30236:v1	OID30236	AAMDC	Cardiometabolic	AAMDC	Q9H7C9	11	77821109	77918432
AARSD1:Q9BTE6:OID21311:v1	OID21311	AARSD1	Oncology	AARSD1	Q9BTE6	17	42950526	42964498
ABCA2:Q9BZC7:OID30146:v1	OID30146	ABCA2	Cardiometabolic	ABCA2	Q9BZC7	9	137007234	137028915
ABHD14B:Q96IU4:OID20921:v1	OID20921	ABHD14B	Neurology	ABHD14B	Q96IU4	3	51968510	51983409
ABL1:P00519:OID21280:v1	OID21280	ABL1	Oncology	ABL1	P00519	9	130713016	130887675
ABO:P16442:OID30675:v1	OID30675	ABO	Inflammation	ABO	P16442	9	133233278	133276024
ABRAXAS2:Q15018:OID30130:v1	OID30130	ABRAXAS2	Cardiometabolic	ABRAXAS2	Q15018	10	124801819	124836667
ACAA1:P09110:OID21269:v1	OID21269	ACAA1	Oncology	ACAA1	P09110	3	38103129	38137242
ACADM:P11310:OID31277:v1	OID31277	ACADM	Oncology	ACADM	P11310	1	75724431	75787575
ACADSB:P45954:OID30356:v1	OID30356	ACADSB	Cardiometabolic	ACADSB	P45954	10	123008979	123058290
ACAN:P16112:OID20159:v1	OID20159	ACAN	Cardiometabolic	ACAN	P16112	15	88803436	88875353
ACE:P12821:OID30696:v1	OID30696	ACE	Inflammation	ACE	P12821	17	63477061	63498380
ACE2:Q9BYF1:OID20105:v1	OID20105	ACE2	Cardiometabolic	ACE2	Q9BYF1	X	15494566	15607236
ACHE:P22303:OID30585:v1	OID30585	ACHE	Inflammation	ACHE	P22303	7	100889994	100896974
ACOT13:Q9NPJ3:OID31522:v1	OID31522	ACOT13	Oncology	ACOT13	Q9NPJ3	6	24667035	24705065
ACOX1:Q15067:OID20124:v1	OID20124	ACOX1	Cardiometabolic	ACOX1	Q15067	17	75941507	75979177
ACP1:P24666:OID30524:v1	OID30524	ACP1	Inflammation	ACP1	P24666	2	264140	278283
ACP5:P13686:OID20314:v1	OID20314	ACP5	Cardiometabolic	ACP5	P13686	19	11574660	11579008
ACP6:Q9NPH0:OID21432:v1	OID21432	ACP6	Oncology	ACP6	Q9NPH0	1	147629652	147670524
ACRBP:Q8NEB7:OID31385:v1	OID31385	ACRBP	Oncology	ACRBP	Q8NEB7	12	6638075	6647433
ACRV1:P26436:OID30513:v1	OID30513	ACRV1	Inflammation	ACRV1	P26436	11	125671522	125680874
ACSL1:P33121:OID30080:v1	OID30080	ACSL1	Cardiometabolic	ACSL1	P33121	4	184755595	184826818
ACTA2:P62736:OID20079:v1	OID20079	ACTA2	Cardiometabolic	ACTA2	P62736	10	88935074	88991339
ACTN2:P35609:OID30192:v1	OID30192	ACTN2	Cardiometabolic	ACTN2	P35609	1	236664141	236764631
ACTN4:O43707:OID20435:v1	OID20435	ACTN4	Inflammation	ACTN4	O43707	19	38647649	38731589
ACVRL1:P37023:OID20999:v1	OID20999	ACVRL1	Neurology	ACVRL1	P37023	12	51906908	51923361
ACY1:Q03154:OID20137:v1	OID20137	ACY1	Cardiometabolic	ACY1	Q03154	3	51983340	51989197
ACY3:Q96HD9:OID30086:v1	OID30086	ACY3	Cardiometabolic	ACY3	Q96HD9	11	67642555	67650730
ACYP1:P07311:OID30642:v1	OID30642	ACYP1	Inflammation	ACYP1	P07311	14	75053237	75069483
ADA:P00813:OID20645:v1	OID20645	ADA	Inflammation	ADA	P00813	20	44619522	44652233
ADA2:Q9NZK5:OID20394:v1	OID20394	ADA2	Cardiometabolic	ADA2	Q9NZK5	22	17178790	17258235
ADAM12:O43184:OID30491:v1	OID30491	ADAM12	Inflammation	ADAM12	O43184	10	126012381	126388477
ADAM15:Q13444:OID20109:v1	OID20109	ADAM15	Cardiometabolic	ADAM15	Q13444	1	155050566	155062775
ADAM22:Q9P0K1:OID21001:v1	OID21001	ADAM22	Neurology	ADAM22	Q9P0K1	7	87934143	88202889
ADAM23:O75077:OID20651:v1	OID20651	ADAM23	Inflammation	ADAM23	O75077	2	206443532	206621127
ADAM8:P78325:OID21039:v1	OID21039	ADAM8	Neurology	ADAM8	P78325	10	133262420	133276868
ADAM9:Q13443:OID31488:v1	OID31488	ADAM9	Oncology	ADAM9	Q13443	8	38996754	39105445
ADAMTS1:Q9UHI8:OID30528:v1	OID30528	ADAMTS1	Inflammation	ADAMTS1	Q9UHI8	21	26835755	26845409
ADAMTS13:Q76LX8:OID20249:v1	OID20249	ADAMTS13	Cardiometabolic	ADAMTS13	Q76LX8	9	133414358	133459402
ADAMTS15:Q8TE58:OID21275:v1	OID21275	ADAMTS15	Oncology	ADAMTS15	Q8TE58	11	130448645	130476645
ADAMTS16:Q8TE57:OID20089:v1	OID20089	ADAMTS16	Cardiometabolic	ADAMTS16	Q8TE57	5	5140330	5320304
ADAMTS4:O75173:OID30471:v1	OID30471	ADAMTS4	Inflammation	ADAMTS4	O75173	1	161184302	161199054
ADAMTS8:Q9UP79:OID21502:v1	OID21502	ADAMTS8	Oncology	ADAMTS8	Q9UP79	11	130404923	130428609
ADAMTSL2:Q86TH1:OID30370:v1	OID30370	ADAMTSL2	Cardiometabolic	ADAMTSL2	Q86TH1	9	133532164	133575519
ADAMTSL4:Q6UY14:OID30275:v1	OID30275	ADAMTSL4	Cardiometabolic	ADAMTSL4	Q6UY14	1	150549369	150560937
ADAMTSL5:Q6ZMM2:OID30355:v1	OID30355	ADAMTSL5	Cardiometabolic	ADAMTSL5	Q6ZMM2	19	1505022	1513604
ADCYAP1R1:P41586:OID21188:v1	OID21188	ADCYAP1R1	Oncology	ADCYAP1R1	P41586	7	31052308	31111479
ADD1:P35611:OID30655:v1	OID30655	ADD1	Inflammation	ADD1	P35611	4	2843844	2930076
ADGRB3:O60242:OID20974:v1	OID20974	ADGRB3	Neurology	ADGRB3	O60242	6	68635282	69390571
ADGRD1:Q6QNK2:OID30588:v1	OID30588	ADGRD1	Inflammation	ADGRD1	Q6QNK2	12	130953907	131141469
ADGRE1:Q14246:OID31483:v1	OID31483	ADGRE1	Oncology	ADGRE1	Q14246	19	6887566	6940459
ADGRE2:Q9UHX3:OID20755:v1	OID20755	ADGRE2	Inflammation	ADGRE2	Q9UHX3	19	14732392	14778560
ADGRE5:P48960:OID20260:v1	OID20260	ADGRE5	Cardiometabolic	ADGRE5	P48960	19	14380501	14408725
ADGRF5:Q8IZF2:OID30349:v1	OID30349	ADGRF5	Cardiometabolic	ADGRF5	Q8IZF2	6	46852522	46954943
ADGRG1:Q9Y653:OID21294:v1	OID21294	ADGRG1	Oncology	ADGRG1	Q9Y653	16	57610652	57665580
ADGRG2:Q8IZP9:OID20189:v1	OID20189	ADGRG2	Cardiometabolic	ADGRG2	Q8IZP9	X	18989307	19122637
ADGRV1:Q8WXG9:OID30877:v1	OID30877	ADGRV1	Neurology	ADGRV1	Q8WXG9	5	90529344	91164437
ADH1B:P00325:OID30612:v1	OID30612	ADH1B	Inflammation	ADH1B	P00325	4	99304971	99352760
ADH4:P08319:OID20117:v1	OID20117	ADH4	Cardiometabolic	ADH4	P08319	4	99123657	99157792
ADIPOQ:Q15848:OID30748:v1	OID30748	ADIPOQ	Inflammation	ADIPOQ	Q15848	3	186842704	186858463
ADM:P35318:OID21467:v1	OID21467	ADM	Oncology	ADM	P35318	11	10305073	10307397
ADRA2A:P08913:OID30067:v1	OID30067	ADRA2A	Cardiometabolic	ADRA2A	P08913	10	111077029	111080907
AFAP1:Q8N556:OID30569:v1	OID30569	AFAP1	Inflammation	AFAP1	Q8N556	4	7758714	7939926
AFM:P43652:OID30741:v1	OID30741	AFM	Inflammation	AFM	P43652	4	73481745	73504001
AFP:P02771:OID20978:v1	OID20978	AFP	Neurology	AFP	P02771	4	73431138	73456174
AGBL2:Q5U5Z8:OID30793:v1	OID30793	AGBL2	Neurology	AGBL2	Q5U5Z8	11	47659591	47715389
AGER:Q15109:OID20756:v1	OID20756	AGER	Inflammation	AGER	Q15109	6	32180968	32184322
AGR2:O95994:OID20896:v1	OID20896	AGR2	Neurology	AGR2	O95994	7	16791811	16833433
AGR3:Q8TD06:OID21243:v1	OID21243	AGR3	Oncology	AGR3	Q8TD06	7	16859412	16881987
AGRN:O00468:OID20786:v1	OID20786	AGRN	Inflammation	AGRN	O00468	1	1020120	1056118
AGRP:O00253:OID20658:v1	OID20658	AGRP	Inflammation	AGRP	O00253	16	67482571	67483547
AGT:P01019:OID30709:v1	OID30709	AGT	Inflammation	AGT	P01019	1	230690776	230745576
AGXT:P21549:OID20139:v1	OID20139	AGXT	Cardiometabolic	AGXT	P21549	2	240868824	240880502
AHCY:P23526:OID20199:v1	OID20199	AHCY	Cardiometabolic	AHCY	P23526	20	34280268	34311802
AHNAK:Q09666:OID30260:v1	OID30260	AHNAK	Cardiometabolic	AHNAK	Q09666	11	62433542	62556235
AHNAK2:Q8IVF2:OID30244:v1	OID30244	AHNAK2	Cardiometabolic	AHNAK2	Q8IVF2	14	104937244	104978374
AHSA1:O95433:OID31379:v1	OID31379	AHSA1	Oncology	AHSA1	O95433	14	77457870	77469472
AHSG:P02765:OID30706:v1	OID30706	AHSG	Inflammation	AHSG	P02765	3	186613060	186621318
AHSP:Q9NZD4:OID21078:v1	OID21078	AHSP	Neurology	AHSP	Q9NZD4	16	31527900	31528803
AIDA:Q96BJ3:OID30956:v1	OID30956	AIDA	Neurology	AIDA	Q96BJ3	1	222668013	222713210
AIF1:P55008:OID21234:v1	OID21234	AIF1	Oncology	AIF1	P55008	6	31615217	31617021
AIF1L:Q9BQI0:OID30204:v1	OID30204	AIF1L	Cardiometabolic	AIF1L	Q9BQI0	9	131096476	131123152
AIFM1:O95831:OID21287:v1	OID21287	AIFM1	Oncology	AIFM1	O95831	X	130124666	130165879
AK1:P00568:OID20122:v1	OID20122	AK1	Cardiometabolic	AK1	P00568	9	127866486	127877675
AK2:P54819:OID31142:v1	OID31142	AK2	Neurology	AK2	P54819	1	33007986	33080996
AKAP12:Q02952:OID30571:v1	OID30571	AKAP12	Inflammation	AKAP12	Q02952	6	151239967	151358559
AKR1B1:P15121:OID21244:v1	OID21244	AKR1B1	Oncology	AKR1B1	P15121	7	134442356	134459284
AKR1B10:O60218:OID30955:v1	OID30955	AKR1B10	Neurology	AKR1B10	O60218	7	134527567	134541412
AKR1C4:P17516:OID20062:v1	OID20062	AKR1C4	Cardiometabolic	AKR1C4	P17516	10	5195462	5218949
AKR7L:Q8NHP1:OID30488:v1	OID30488	AKR7L	Inflammation	AKR7L	Q8NHP1	1	19265982	19274194
AKT1S1:Q96B36:OID20895:v1	OID20895	AKT1S1	Neurology	AKT1S1	Q96B36	19	49869033	49878459
AKT2:P31751:OID31052:v1	OID31052	AKT2	Neurology	AKT2	P31751	19	40230317	40285536
AKT3:Q9Y243:OID21197:v1	OID21197	AKT3	Oncology	AKT3	Q9Y243	1	243488233	243851079
ALCAM:Q13740:OID20273:v1	OID20273	ALCAM	Cardiometabolic	ALCAM	Q13740	3	105366909	105576900
ALDH1A1:P00352:OID21128:v1	OID21128	ALDH1A1	Neurology	ALDH1A1	P00352	9	72900671	73080442
ALDH2:P05091:OID31380:v1	OID31380	ALDH2	Oncology	ALDH2	P05091	12	111766887	111817532
ALDH3A1:P30838:OID20512:v1	OID20512	ALDH3A1	Inflammation	ALDH3A1	P30838	17	19737984	19748943
ALDH5A1:P51649:OID31047:v1	OID31047	ALDH5A1	Neurology	ALDH5A1	P51649	6	24494867	24537207
ALMS1:Q8TCU4:OID31275:v1	OID31275	ALMS1	Oncology	ALMS1	Q8TCU4	2	73385758	73625166
ALPI:P09923:OID30497:v1	OID30497	ALPI	Inflammation	ALPI	P09923	2	232456125	232460753
ALPP:P05187:OID21383:v1	OID21383	ALPP	Oncology	ALPP	P05187	2	232378724	232382889
AMBN:Q9NP70:OID20437:v1	OID20437	AMBN	Inflammation	AMBN	Q9NP70	4	70592256	70607288
AMBP:P02760:OID21413:v1	OID21413	AMBP	Oncology	AMBP	P02760	9	114060127	114078328
AMDHD2:Q9Y303:OID30366:v1	OID30366	AMDHD2	Cardiometabolic	AMDHD2	Q9Y303	16	2520357	2531422
AMFR:Q9UKV5:OID20806:v1	OID20806	AMFR	Neurology	AMFR	Q9UKV5	16	56361452	56425545
AMIGO1:Q86WK6:OID30881:v1	OID30881	AMIGO1	Neurology	AMIGO1	Q86WK6	1	109504178	109509738
AMIGO2:Q86SJ2:OID21370:v1	OID21370	AMIGO2	Oncology	AMIGO2	Q86SJ2	12	47075707	47079959
AMN:Q9BXJ7:OID20492:v1	OID20492	AMN	Inflammation	AMN	Q9BXJ7	14	102922663	102933596
AMOT:Q4VCS5:OID30572:v1	OID30572	AMOT	Inflammation	AMOT	Q4VCS5	X	112774503	112840831
AMOTL2:Q9Y2J4:OID31351:v1	OID31351	AMOTL2	Oncology	AMOTL2	Q9Y2J4	3	134355347	134375479
AMPD3:Q01432:OID31139:v1	OID31139	AMPD3	Neurology	AMPD3	Q01432	11	10308313	10507579
AMY1A_AMY1B_AMY1C:P0DUB6_P0DTE7_P0DTE8:OID30707:v1	OID30707	AMY1A_AMY1B_AMY1C	Inflammation	AMY1A;AMY1B;AMY1C	P0DUB6;P0DTE7;P0DTE8	1;1;1	103655760;103687415;103745323	103664554;103696454;103758726
AMY2A:P04746:OID20333:v1	OID20333	AMY2A	Cardiometabolic	AMY2A	P04746	1	103617427	103625780
AMY2B:P19961:OID20340:v1	OID20340	AMY2B	Cardiometabolic	AMY2B	P19961	1	103553815	103579534
ANG:P03950:OID20403:v1	OID20403	ANG	Cardiometabolic	ANG	P03950	14	20684177	20698971
ANGPT1:Q15389:OID20740:v1	OID20740	ANGPT1	Inflammation	ANGPT1	Q15389	8	107249482	107498055
ANGPT2:O15123:OID21463:v1	OID21463	ANGPT2	Oncology	ANGPT2	O15123	8	6499632	6563409
ANGPTL1:O95841:OID20211:v1	OID20211	ANGPTL1	Cardiometabolic	ANGPTL1	O95841	1	178849535	178871077
ANGPTL2:Q9UKU9:OID20726:v1	OID20726	ANGPTL2	Inflammation	ANGPTL2	Q9UKU9	9	127087348	127122635
ANGPTL3:Q9Y5C1:OID20407:v1	OID20407	ANGPTL3	Cardiometabolic	ANGPTL3	Q9Y5C1	1	62597520	62606313
ANGPTL4:Q9BY76:OID20703:v1	OID20703	ANGPTL4	Inflammation	ANGPTL4	Q9BY76	19	8363289	8374370
ANGPTL7:O43827:OID21412:v1	OID21412	ANGPTL7	Oncology	ANGPTL7	O43827	1	11189355	11195981
ANK2:Q01484:OID30161:v1	OID30161	ANK2	Cardiometabolic	ANK2	Q01484	4	112818032	113384221
ANKMY2:Q8IV38:OID30518:v1	OID30518	ANKMY2	Inflammation	ANKMY2	Q8IV38	7	16599779	16645817
ANKRA2:Q9H9E1:OID31173:v1	OID31173	ANKRA2	Oncology	ANKRA2	Q9H9E1	5	73552190	73565667
ANKRD54:Q6NXT1:OID21162:v1	OID21162	ANKRD54	Oncology	ANKRD54	Q6NXT1	22	37830855	37849327
ANP32C:O43423:OID30203:v1	OID30203	ANP32C	Cardiometabolic	ANP32C	O43423	4	164197007	16419771
ANPEP:P15144:OID20350:v1	OID20350	ANPEP	Cardiometabolic	ANPEP	P15144	15	89784895	89815401
ANXA1:P04083:OID30617:v1	OID30617	ANXA1	Inflammation	ANXA1	P04083	9	73151865	73170393
ANXA10:Q9UJ72:OID20886:v1	OID20886	ANXA10	Neurology	ANXA10	Q9UJ72	4	168092537	168187736
ANXA11:P50995:OID20583:v1	OID20583	ANXA11	Inflammation	ANXA11	P50995	10	80150889	80205572
ANXA2:P07355:OID30263:v1	OID30263	ANXA2	Cardiometabolic	ANXA2	P07355	15	60347134	60402883
ANXA3:P12429:OID21036:v1	OID21036	ANXA3	Neurology	ANXA3	P12429	4	78551747	78610451
ANXA4:P09525:OID20123:v1	OID20123	ANXA4	Cardiometabolic	ANXA4	P09525	2	69644425	69827112
ANXA5:P08758:OID20810:v1	OID20810	ANXA5	Neurology	ANXA5	P08758	4	121667946	121696995
AOC1:P19801:OID20452:v1	OID20452	AOC1	Inflammation	AOC1	P19801	7	150824627	150861504
AOC3:Q16853:OID20389:v1	OID20389	AOC3	Cardiometabolic	AOC3	Q16853	17	42851184	42858130
AP1G2:O75843:OID31348:v1	OID31348	AP1G2	Oncology	AP1G2	O75843	14	23559565	23568070
AP2B1:P63010:OID30949:v1	OID30949	AP2B1	Neurology	AP2B1	P63010	17	35578046	35726413
AP3B1:O00203:OID31478:v1	OID31478	AP3B1	Oncology	AP3B1	O00203	5	78000522	78294762
AP3S2:P59780:OID31117:v1	OID31117	AP3S2	Neurology	AP3S2	P59780	15	89830599	89894638
APBB1IP:Q7Z5R6:OID21359:v1	OID21359	APBB1IP	Oncology	APBB1IP	Q7Z5R6	10	26438341	26567803
APCS:P02743:OID30778:v1	OID30778	APCS	Inflammation	APCS	P02743	1	159587826	159588865
APEX1:P27695:OID21434:v1	OID21434	APEX1	Oncology	APEX1	P27695	14	20455191	20457772
APLP1:P51693:OID20164:v1	OID20164	APLP1	Cardiometabolic	APLP1	P51693	19	35867899	35879792
APOA1:P02647:OID30769:v1	OID30769	APOA1	Inflammation	APOA1	P02647	11	116835751	116837622
APOA2:P02652:OID30686:v1	OID30686	APOA2	Inflammation	APOA2	P02652	1	161222292	161223631
APOA4:P06727:OID30733:v1	OID30733	APOA4	Inflammation	APOA4	P06727	11	116820700	116823304
APOB:P04114:OID30673:v1	OID30673	APOB	Inflammation	APOB	P04114	2	21001429	21044073
APOBR:Q0VD83:OID30246:v1	OID30246	APOBR	Cardiometabolic	APOBR	Q0VD83	16	28494643	28498964
APOC1:P02654:OID30749:v1	OID30749	APOC1	Inflammation	APOC1	P02654	19	44914247	44919349
APOD:P05090:OID30746:v1	OID30746	APOD	Inflammation	APOD	P05090	3	195568705	195584033
APOE:P02649:OID30727:v1	OID30727	APOE	Inflammation	APOE	P02649	19	44905791	44909393
APOF:Q13790:OID30701:v1	OID30701	APOF	Inflammation	APOF	Q13790	12	56360568	56362857
APOH:P02749:OID21072:v1	OID21072	APOH	Neurology	APOH	P02749	17	66212033	66256525
APOL1:O14791:OID30708:v1	OID30708	APOL1	Inflammation	APOL1	O14791	22	36253071	36267530
APOM:O95445:OID20374:v1	OID20374	APOM	Cardiometabolic	APOM	O95445	6	31652416	31658210
APP:P05067:OID21070:v1	OID21070	APP	Neurology	APP	P05067	21	25880550	26171128
APPL2:Q8NEU8:OID30590:v1	OID30590	APPL2	Inflammation	APPL2	Q8NEU8	12	105173297	105236203
APRT:P07741:OID20927:v1	OID20927	APRT	Neurology	APRT	P07741	16	88809339	88811937
ARAF:P10398:OID31260:v1	OID31260	ARAF	Oncology	ARAF	P10398	X	47561205	47571908
AREG:P15514:OID21357:v1	OID21357	AREG	Oncology	AREG	P15514	4	74445136	74455005
ARF6:P62330:OID31523:v1	OID31523	ARF6	Oncology	ARF6	P62330	14	49893079	49897054
ARFIP1:P53367:OID31024:v1	OID31024	ARFIP1	Neurology	ARFIP1	P53367	4	152779937	152918463
ARG1:P05089:OID21445:v1	OID21445	ARG1	Oncology	ARG1	P05089	6	131470832	131584332
ARG2:P78540:OID31339:v1	OID31339	ARG2	Oncology	ARG2	P78540	14	67619920	67651708
ARHGAP1:Q07960:OID21202:v1	OID21202	ARHGAP1	Oncology	ARHGAP1	Q07960	11	46677080	46700619
ARHGAP25:P42331:OID21255:v1	OID21255	ARHGAP25	Oncology	ARHGAP25	P42331	2	68679601	68826833
ARHGAP30:Q7Z6I6:OID31336:v1	OID31336	ARHGAP30	Oncology	ARHGAP30	Q7Z6I6	1	161046946	161069970
ARHGAP45:Q92619:OID30653:v1	OID30653	ARHGAP45	Inflammation	ARHGAP45	Q92619	19	1065923	1086628
ARHGAP5:Q13017:OID31190:v1	OID31190	ARHGAP5	Oncology	ARHGAP5	Q13017	14	32076114	32159728
ARHGEF1:Q92888:OID31133:v1	OID31133	ARHGEF1	Neurology	ARHGEF1	Q92888	19	41883173	41930150
ARHGEF10:O15013:OID30994:v1	OID30994	ARHGEF10	Neurology	ARHGEF10	O15013	8	1823926	1958641
ARHGEF12:Q9NZN5:OID20554:v1	OID20554	ARHGEF12	Inflammation	ARHGEF12	Q9NZN5	11	120336413	120489937
ARHGEF5:Q12774:OID30871:v1	OID30871	ARHGEF5	Neurology	ARHGEF5	Q12774	7	144355288	144380632
ARID3A:Q99856:OID30861:v1	OID30861	ARID3A	Neurology	ARID3A	Q99856	19	925781	975939
ARID4B:Q4LE39:OID20803:v1	OID20803	ARID4B	Neurology	ARID4B	Q4LE39	1	235131634	235328219
ARL13B:Q3SXY8:OID30166:v1	OID30166	ARL13B	Cardiometabolic	ARL13B	Q3SXY8	3	93980139	94055678
ARL2BP:Q9Y2Y0:OID30121:v1	OID30121	ARL2BP	Cardiometabolic	ARL2BP	Q9Y2Y0	16	57245259	57253635
ARMCX2:Q7L311:OID30792:v1	OID30792	ARMCX2	Neurology	ARMCX2	Q7L311	X	101655281	101659850
ARNT:P27540:OID20432:v1	OID20432	ARNT	Inflammation	ARNT	P27540	1	150809713	150876708
ARNTL:O00327:OID30168:v1	OID30168	ARNTL	Cardiometabolic	ARNTL	O00327	11	13276652	13387266
ARSA:P15289:OID21138:v1	OID21138	ARSA	Neurology	ARSA	P15289	22	50622754	50628173
ARSB:P15848:OID21331:v1	OID21331	ARSB	Oncology	ARSB	P15848	5	78777209	78986087
ART3:Q13508:OID20346:v1	OID20346	ART3	Cardiometabolic	ART3	Q13508	4	76011184	76112802
ART5:Q96L15:OID30828:v1	OID30828	ART5	Neurology	ART5	Q96L15	11	3638512	3642316
ARTN:Q5T4W7:OID20446:v1	OID20446	ARTN	Inflammation	ARTN	Q5T4W7	1	43933320	43937240
ASAH1:Q13510:OID30415:v1	OID30415	ASAH1	Cardiometabolic	ASAH1	Q13510	8	18055992	18084998
ASAH2:Q9NR71:OID20996:v1	OID20996	ASAH2	Neurology	ASAH2	Q9NR71	10	50182778	50279720
ASGR1:P07306:OID20990:v1	OID20990	ASGR1	Neurology	ASGR1	P07306	17	7173431	7179564
ASGR2:P07307:OID30679:v1	OID30679	ASGR2	Inflammation	ASGR2	P07307	17	7101322	7115700
ASPN:Q9BXN1:OID30315:v1	OID30315	ASPN	Cardiometabolic	ASPN	Q9BXN1	9	92456205	92482506
ASPSCR1:Q9BZE9:OID31055:v1	OID31055	ASPSCR1	Neurology	ASPSCR1	Q9BZE9	17	81976807	82017406
ASRGL1:Q7L266:OID30283:v1	OID30283	ASRGL1	Cardiometabolic	ASRGL1	Q7L266	11	62337448	62393412
ASS1:P00966:OID30170:v1	OID30170	ASS1	Cardiometabolic	ASS1	P00966	9	130444961	130501274
ATF2:P15336:OID20798:v1	OID20798	ATF2	Neurology	ATF2	P15336	2	175072250	175168382
ATF4:P18848:OID31162:v1	OID31162	ATF4	Oncology	ATF4	P18848	22	39519695	39522683
ATG16L1:Q676U5:OID31466:v1	OID31466	ATG16L1	Oncology	ATG16L1	Q676U5	2	233210051	233295674
ATG4A:Q8WYN0:OID21246:v1	OID21246	ATG4A	Oncology	ATG4A	Q8WYN0	X	108091668	108154671
ATOX1:O00244:OID21476:v1	OID21476	ATOX1	Oncology	ATOX1	O00244	5	151742316	151772532
ATP1B1:P05026:OID30124:v1	OID30124	ATP1B1	Cardiometabolic	ATP1B1	P05026	1	169105697	169310992
ATP1B2:P14415:OID30118:v1	OID30118	ATP1B2	Cardiometabolic	ATP1B2	P14415	17	7646627	7657770
ATP1B3:P54709:OID30065:v1	OID30065	ATP1B3	Cardiometabolic	ATP1B3	P54709	3	141876124	141926549
ATP1B4:Q9UN42:OID31230:v1	OID31230	ATP1B4	Oncology	ATP1B4	Q9UN42	X	120362085	120383249
ATP2B4:P23634:OID30062:v1	OID30062	ATP2B4	Cardiometabolic	ATP2B4	P23634	1	203626832	203744081
ATP5F1D:P30049:OID30079:v1	OID30079	ATP5F1D	Cardiometabolic	ATP5F1D	P30049	19	1241746	1244825
ATP5IF1:Q9UII2:OID20760:v1	OID20760	ATP5IF1	Inflammation	ATP5IF1	Q9UII2	1	28236109	28246906
ATP5PO:P48047:OID20811:v1	OID20811	ATP5PO	Neurology	ATP5PO	P48047	21	33903453	33915814
ATP6AP2:O75787:OID21178:v1	OID21178	ATP6AP2	Oncology	ATP6AP2	O75787	X	40579372	40606848
ATP6V1D:Q9Y5K8:OID21341:v1	OID21341	ATP6V1D	Oncology	ATP6V1D	Q9Y5K8	14	67294371	67360265
ATP6V1F:Q16864:OID20843:v1	OID20843	ATP6V1F	Neurology	ATP6V1F	Q16864	7	128862856	128865847
ATP6V1G1:O75348:OID30242:v1	OID30242	ATP6V1G1	Cardiometabolic	ATP6V1G1	O75348	9	114587706	114598915
ATP6V1G2:O95670:OID30167:v1	OID30167	ATP6V1G2	Cardiometabolic	ATP6V1G2	O95670	6	31544444	31548427
ATRAID:Q6UW56:OID31451:v1	OID31451	ATRAID	Oncology	ATRAID	Q6UW56	2	27212041	27217178
ATRN:O75882-2:OID30735:v1	OID30735	ATRN	Inflammation	ATRN	O75882	20	3471018	3651118
ATXN10:Q9UBB4:OID20865:v1	OID20865	ATXN10	Neurology	ATXN10	Q9UBB4	22	45671798	45845307
ATXN2:Q99700:OID30850:v1	OID30850	ATXN2	Neurology	ATXN2	Q99700	12	111443485	111599676
ATXN2L:Q8WWM7:OID30980:v1	OID30980	ATXN2L	Neurology	ATXN2L	Q8WWM7	16	28822999	28837237
ATXN3:P54252:OID31149:v1	OID31149	ATXN3	Neurology	ATXN3	P54252	14	92044496	92106621
AXIN1:O15169:OID20582:v1	OID20582	AXIN1	Inflammation	AXIN1	O15169	16	287440	352723
AXL:P30530:OID20363:v1	OID20363	AXL	Cardiometabolic	AXL	P30530	19	41219223	41261766
AZI2:Q9H6S1:OID31056:v1	OID31056	AZI2	Neurology	AZI2	Q9H6S1	3	28315003	28349050
AZU1:P20160:OID20309:v1	OID20309	AZU1	Cardiometabolic	AZU1	P20160	19	825097	832018
B2M:P61769:OID30725:v1	OID30725	B2M	Inflammation	B2M	P61769	15	44711358	44718851
B3GAT3:O94766:OID30165:v1	OID30165	B3GAT3	Cardiometabolic	B3GAT3	O94766	11	62615296	62622154
B3GNT7:Q8NFL0:OID30281:v1	OID30281	B3GNT7	Cardiometabolic	B3GNT7	Q8NFL0	2	231395710	231401164
B4GALT1:P15291:OID20780:v1	OID20780	B4GALT1	Inflammation	B4GALT1	P15291	9	33104082	33167356
B4GAT1:O43505:OID21127:v1	OID21127	B4GAT1	Neurology	B4GAT1	O43505	11	66345374	66347629
BABAM1:Q9NWV8:OID30466:v1	OID30466	BABAM1	Inflammation	BABAM1	Q9NWV8	19	17267376	17281249
BACH1:O14867:OID20505:v1	OID20505	BACH1	Inflammation	BACH1	O14867	21	29194071	29630751
BAG3:O95817:OID20972:v1	OID20972	BAG3	Neurology	BAG3	O95817	10	119651380	119677819
BAG4:O95429:OID30474:v1	OID30474	BAG4	Inflammation	BAG4	O95429	8	38176533	38213301
BAG6:P46379:OID20114:v1	OID20114	BAG6	Cardiometabolic	BAG6	P46379	6	31639028	31652705
BAIAP2:Q9UQB8:OID21250:v1	OID21250	BAIAP2	Oncology	BAIAP2	Q9UQB8	17	81035122	81117434
BAMBI:Q13145:OID21267:v1	OID21267	BAMBI	Oncology	BAMBI	Q13145	10	28677510	28682932
BANK1:Q8NDB2:OID20594:v1	OID20594	BANK1	Inflammation	BANK1	Q8NDB2	4	101411286	102074812
BAP18:Q8IXM2:OID31150:v1	OID31150	BAP18	Neurology	C17orf49	Q8IXM2	17	7014495	7017525
BATF:Q16520:OID30896:v1	OID30896	BATF	Neurology	BATF	Q16520	14	75522455	75546993
BAX:Q07812:OID20856:v1	OID20856	BAX	Neurology	BAX	Q07812	19	48954815	48961798
BCAM:P50895:OID21076:v1	OID21076	BCAM	Neurology	BCAM	P50895	19	44809071	44821421
BCAN:Q96GW7:OID20998:v1	OID20998	BCAN	Neurology	BCAN	Q96GW7	1	156641390	156659532
BCAT1:P54687:OID30312:v1	OID30312	BCAT1	Cardiometabolic	BCAT1	P54687	12	24810024	24949101
BCAT2:O15382:OID30844:v1	OID30844	BCAT2	Neurology	BCAT2	O15382	19	48795062	48811029
BCHE:P06276:OID30717:v1	OID30717	BCHE	Inflammation	BCHE	P06276	3	165772904	165837462
BCL2:P10415:OID31454:v1	OID31454	BCL2	Oncology	BCL2	P10415	18	63123346	63320128
BCL2L1:Q07817:OID31152:v1	OID31152	BCL2L1	Neurology	BCL2L1	Q07817	20	31664452	31723989
BCL2L11:O43521-2:OID20513:v1	OID20513	BCL2L11	Inflammation	BCL2L11	O43521	2	111119378	111168445
BCL2L15:Q5TBC7:OID30498:v1	OID30498	BCL2L15	Inflammation	BCL2L15	Q5TBC7	1	113876816	113887581
BCL7A:Q4VC05:OID31218:v1	OID31218	BCL7A	Oncology	BCL7A	Q4VC05	12	122019422	122062044
BCL7B:Q9BQE9:OID31421:v1	OID31421	BCL7B	Oncology	BCL7B	Q9BQE9	7	73536356	73557690
BCR:P11274:OID20558:v1	OID20558	BCR	Inflammation	BCR	P11274	22	23179704	23318037
BDNF:P23560:OID30373:v1	OID30373	BDNF	Cardiometabolic	BDNF	P23560	11	27654893	27722058
BECN1:Q14457:OID30220:v1	OID30220	BECN1	Cardiometabolic	BECN1	Q14457	17	42810134	42833350
BEX3:Q00994:OID31202:v1	OID31202	BEX3	Oncology	BEX3	Q00994	X	103376395	103378164
BGLAP:P02818:OID30389:v1	OID30389	BGLAP	Cardiometabolic	BGLAP	P02818	1	156242184	156243317
BGN:P21810:OID21198:v1	OID21198	BGN	Oncology	BGN	P21810	X	153494980	153509546
BHLHE40:O14503:OID30873:v1	OID30873	BHLHE40	Neurology	BHLHE40	O14503	3	4979437	4985323
BHMT2:Q9H2M3:OID30051:v1	OID30051	BHMT2	Cardiometabolic	BHMT2	Q9H2M3	5	79069767	79090069
BID:P55957:OID20517:v1	OID20517	BID	Inflammation	BID	P55957	22	17734138	17774770
BIN2:Q9UBW5:OID21067:v1	OID21067	BIN2	Neurology	BIN2	Q9UBW5	12	51281038	51324668
BIRC2:Q13490:OID21217:v1	OID21217	BIRC2	Oncology	BIRC2	Q13490	11	102347211	102378670
BLMH:Q13867:OID20336:v1	OID20336	BLMH	Cardiometabolic	BLMH	Q13867	17	30248203	30292056
BLNK:Q8WV28:OID30541:v1	OID30541	BLNK	Inflammation	BLNK	Q8WV28	10	96189171	96271587
BLOC1S2:Q6QNY1:OID30856:v1	OID30856	BLOC1S2	Neurology	BLOC1S2	Q6QNY1	10	100273280	100286680
BLOC1S3:Q6QNY0:OID31106:v1	OID31106	BLOC1S3	Neurology	BLOC1S3	Q6QNY0	19	45178784	45216933
BLVRB:P30043:OID21141:v1	OID21141	BLVRB	Neurology	BLVRB	P30043	19	40447765	40465764
BMP10:O95393:OID30575:v1	OID30575	BMP10	Inflammation	BMP10	O95393	2	68860909	68871397
BMP4:P12644:OID20994:v1	OID20994	BMP4	Neurology	BMP4	P12644	14	53949736	53958761
BMP6:P22004:OID20111:v1	OID20111	BMP6	Cardiometabolic	BMP6	P22004	6	7726099	7881728
BMPER:Q8N8U9:OID30615:v1	OID30615	BMPER	Inflammation	BMPER	Q8N8U9	7	33904308	34156427
BNIP2:Q12982:OID30292:v1	OID30292	BNIP2	Cardiometabolic	BNIP2	Q12982	15	59659146	59689339
BNIP3L:O60238:OID30525:v1	OID30525	BNIP3L	Inflammation	BNIP3L	O60238	8	26383054	26505636
BOC:Q9BWV1:OID20116:v1	OID20116	BOC	Cardiometabolic	BOC	Q9BWV1	3	113211003	113287459
BOLA1:Q9Y3E2:OID30837:v1	OID30837	BOLA1	Neurology	BOLA1	Q9Y3E2	1	149887890	149900798
BOLA2_BOLA2B:Q9H3K6:OID30267:v1	OID30267	BOLA2_BOLA2B	Cardiometabolic	BOLA2B;BOLA2	Q9H3K6;Q9H3K6	16;16	30192932;29453590	30194306;29454351
BPIFA2:Q96DR5:OID30279:v1	OID30279	BPIFA2	Cardiometabolic	BPIFA2	Q96DR5	20	33161768	33181412
BPIFB1:Q8TDL5:OID20308:v1	OID20308	BPIFB1	Cardiometabolic	BPIFB1	Q8TDL5	20	33273480	33309871
BPIFB2:Q8N4F0:OID30311:v1	OID30311	BPIFB2	Cardiometabolic	BPIFB2	Q8N4F0	20	33007704	33023703
BRAP:Q7Z569:OID31506:v1	OID31506	BRAP	Oncology	BRAP	Q7Z569	12	111642146	111685956
BRD1:O95696:OID31259:v1	OID31259	BRD1	Oncology	BRD1	O95696	22	49773283	49827873
BRD2:P25440:OID30826:v1	OID30826	BRD2	Neurology	BRD2	P25440	6	32968594	32981505
BRD3:Q15059:OID30093:v1	OID30093	BRD3	Cardiometabolic	BRD3	Q15059	9	134030305	134068535
BRDT:Q58F21:OID30179:v1	OID30179	BRDT	Cardiometabolic	BRDT	Q58F21	1	91949343	92014426
BRK1:Q8WUW1:OID20883:v1	OID20883	BRK1	Neurology	BRK1	Q8WUW1	3	10115675	10127190
BRME1:Q0VDD7:OID30847:v1	OID30847	BRME1	Neurology	BRME1	Q0VDD7	19	13882348	13906452
BRSK2:Q8IWQ3:OID31042:v1	OID31042	BRSK2	Neurology	BRSK2	Q8IWQ3	11	1389899	1462689
BSG:P35613:OID20626:v1	OID20626	BSG	Inflammation	BSG	P35613	19	571277	583494
BSND:Q8WZ55:OID31184:v1	OID31184	BSND	Oncology	BSND	Q8WZ55	1	54998933	55017172
BST1:Q10588:OID21051:v1	OID21051	BST1	Neurology	BST1	Q10588	4	15703065	15738313
BST2:Q10589:OID21029:v1	OID21029	BST2	Neurology	BST2	Q10589	19	17402939	17405630
BTC:P35070:OID21199:v1	OID21199	BTC	Oncology	BTC	P35070	4	74744759	74794523
BTD:P43251:OID30754:v1	OID30754	BTD	Inflammation	BTD	P43251	3	15601341	15722311
BTLA:Q7Z6A9:OID31237:v1	OID31237	BTLA	Oncology	BTLA	Q7Z6A9	3	112463966	112499472
BTN1A1:Q13410:OID31363:v1	OID31363	BTN1A1	Oncology	BTN1A1	Q13410	6	26500303	26510425
BTN2A1:Q7KYR7:OID20713:v1	OID20713	BTN2A1	Inflammation	BTN2A1	Q7KYR7	6	26457904	26476621
BTN3A2:P78410:OID20540:v1	OID20540	BTN3A2	Inflammation	BTN3A2	P78410	6	26365159	26378320
BTNL10:A8MVZ5:OID31196:v1	OID31196	BTNL10	Oncology	BTNL10	A8MVZ5	1	228510425	228512305
C19orf12:Q9NSK7:OID20804:v1	OID20804	C19orf12	Neurology	C19orf12	Q9NSK7	19	29698937	29715789
C1GALT1C1:Q96EU7:OID30180:v1	OID30180	C1GALT1C1	Cardiometabolic	C1GALT1C1	Q96EU7	X	120625674	120630054
C1QA:P02745:OID20654:v1	OID20654	C1QA	Inflammation	C1QA	P02745	1	22636628	22639678
C1QBP:Q07021:OID31007:v1	OID31007	C1QBP	Neurology	C1QBP	Q07021	17	5432777	5448830
C1QL2:Q7Z5L3:OID30515:v1	OID30515	C1QL2	Inflammation	C1QL2	Q7Z5L3	2	119156243	119158751
C1QTNF1:Q9BXJ1:OID20367:v1	OID20367	C1QTNF1	Cardiometabolic	C1QTNF1	Q9BXJ1	17	79022814	79049788
C1QTNF5:Q9BXJ0:OID30618:v1	OID30618	C1QTNF5	Inflammation	C1QTNF5	Q9BXJ0	11	119338942	119340940
C1QTNF6:Q9BXI9:OID31049:v1	OID31049	C1QTNF6	Neurology	C1QTNF6	Q9BXI9	22	37180166	37199385
C1QTNF9:P0C862:OID30620:v1	OID30620	C1QTNF9	Inflammation	C1QTNF9	P0C862	13	24307166	24322535
C1R:P00736:OID30753:v1	OID30753	C1R	Inflammation	C1R	P00736	12	7080214	7092540
C1RL:Q9NZP8:OID30721:v1	OID30721	C1RL	Inflammation	C1RL	Q9NZP8	12	7089587	7109238
C1S:P09871:OID30731:v1	OID30731	C1S	Inflammation	C1S	P09871	12	6988259	7071032
C2:P06681:OID20410:v1	OID20410	C2	Cardiometabolic	C2	P06681	6	31897785	31945672
C2CD2L:O14523:OID20864:v1	OID20864	C2CD2L	Neurology	C2CD2L	O14523	11	119102198	119118544
C2orf69:Q8N8R5:OID30883:v1	OID30883	C2orf69	Neurology	C2orf69	Q8N8R5	2	199911293	199955935
C3:P01024:OID30776:v1	OID30776	C3	Inflammation	C3	P01024	19	6677704	6730562
C4BPB:P20851:OID21481:v1	OID21481	C4BPB	Oncology	C4BPB	P20851	1	207088860	207099993
C5:P01031:OID30744:v1	OID30744	C5	Inflammation	C5	P01031	9	120932987	121075195
C7:P10643:OID30766:v1	OID30766	C7	Inflammation	C7	P10643	5	40909492	40984643
C7orf50:Q9BRJ6:OID31095:v1	OID31095	C7orf50	Neurology	C7orf50	Q9BRJ6	7	996986	1138260
C8B:P07358:OID30719:v1	OID30719	C8B	Inflammation	C8B	P07358	1	56929207	56974383
C9:P02748:OID30698:v1	OID30698	C9	Inflammation	C9	P02748	5	39284140	39371324
C9orf40:Q8IXQ3:OID31489:v1	OID31489	C9orf40	Oncology	C9orf40	Q8IXQ3	9	74946583	74952912
CA1:P00915:OID20409:v1	OID20409	CA1	Cardiometabolic	CA1	P00915	8	85327608	85379014
CA11:O75493:OID21195:v1	OID21195	CA11	Oncology	CA11	O75493	19	48637946	48646187
CA12:O43570:OID21344:v1	OID21344	CA12	Oncology	CA12	O43570	15	63321378	63381846
CA13:Q8N1Q1:OID20225:v1	OID20225	CA13	Cardiometabolic	CA13	Q8N1Q1	8	85220587	85284073
CA14:Q9ULX7:OID21401:v1	OID21401	CA14	Oncology	CA14	Q9ULX7	1	150257251	150265078
CA2:P00918:OID21149:v1	OID21149	CA2	Neurology	CA2	P00918	8	85463968	85481493
CA3:P07451:OID20271:v1	OID20271	CA3	Cardiometabolic	CA3	P07451	8	85373436	85449040
CA4:P22748:OID20241:v1	OID20241	CA4	Cardiometabolic	CA4	P22748	17	60149942	60170899
CA5A:P35218:OID20075:v1	OID20075	CA5A	Cardiometabolic	CA5A	P35218	16	87881546	87936580
CA6:P23280:OID21096:v1	OID21096	CA6	Neurology	CA6	P23280	1	8945867	8975092
CA7:P43166:OID31265:v1	OID31265	CA7	Oncology	CA7	P43166	16	66844414	66854153
CA8:P35219:OID30482:v1	OID30482	CA8	Inflammation	CA8	P35219	8	60185412	60281400
CA9:Q16790:OID21417:v1	OID21417	CA9	Oncology	CA9	Q16790	9	35673928	35681159
CABP2:Q9NPB3:OID30916:v1	OID30916	CABP2	Neurology	CABP2	Q9NPB3	11	67518912	67524517
CACNA1C:Q13936:OID30840:v1	OID30840	CACNA1C	Neurology	CACNA1C	Q13936	12	1970772	2697950
CACNA1H:O95180:OID30064:v1	OID30064	CACNA1H	Cardiometabolic	CACNA1H	O95180	16	1153106	1221771
CACNB1:Q02641:OID30820:v1	OID30820	CACNB1	Neurology	CACNB1	Q02641	17	39173453	39197702
CACNB3:P54284:OID31039:v1	OID31039	CACNB3	Neurology	CACNB3	P54284	12	48813794	48828941
CACYBP:Q9HB71:OID30649:v1	OID30649	CACYBP	Inflammation	CACYBP	Q9HB71	1	174999163	175012027
CADPS:Q9ULU8:OID30915:v1	OID30915	CADPS	Neurology	CADPS	Q9ULU8	3	62398346	62875416
CALB1:P05937:OID21306:v1	OID21306	CALB1	Oncology	CALB1	P05937	8	90058608	90095475
CALB2:P22676:OID20801:v1	OID20801	CALB2	Neurology	CALB2	P22676	16	71358713	71390436
CALCA:P01258:OID20983:v1	OID20983	CALCA	Neurology	CALCA	P01258	11	14966668	14972351
CALCB:P10092:OID31100:v1	OID31100	CALCB	Neurology	CALCB	P10092	11	14904997	15082342
CALCOCO1:Q9P1Z2:OID21387:v1	OID21387	CALCOCO1	Oncology	CALCOCO1	Q9P1Z2	12	53708517	53727745
CALCOCO2:Q13137:OID30249:v1	OID30249	CALCOCO2	Cardiometabolic	CALCOCO2	Q13137	17	48831018	48866522
CALY:Q9NYX4:OID30144:v1	OID30144	CALY	Cardiometabolic	CALY	Q9NYX4	10	133324072	133336935
CAMKK1:Q8N5S9:OID21182:v1	OID21182	CAMKK1	Oncology	CAMKK1	Q8N5S9	17	3860315	3894891
CAMLG:P49069:OID30952:v1	OID30952	CAMLG	Neurology	CAMLG	P49069	5	134738495	134752157
CAMSAP1:Q5T5Y3:OID31070:v1	OID31070	CAMSAP1	Neurology	CAMSAP1	Q5T5Y3	9	135808487	135907546
CANT1:Q8WVQ1:OID20181:v1	OID20181	CANT1	Cardiometabolic	CANT1	Q8WVQ1	17	78991716	79009867
CAPG:P40121:OID21431:v1	OID21431	CAPG	Oncology	CAPG	P40121	2	85394753	85418432
CAPN3:P20807:OID31384:v1	OID31384	CAPN3	Oncology	CAPN3	P20807	15	42359498	42412949
CAPS:Q13938:OID31126:v1	OID31126	CAPS	Neurology	CAPS	Q13938	19	5912339	5916211
CARHSP1:Q9Y2V2:OID20859:v1	OID20859	CARHSP1	Neurology	CARHSP1	Q9Y2V2	16	8852942	8869012
CASC3:O15234:OID30921:v1	OID30921	CASC3	Neurology	CASC3	O15234	17	40140318	40172171
CASP1:P29466:OID20854:v1	OID20854	CASP1	Neurology	CASP1	P29466	11	105025443	105035250
CASP10:Q92851:OID20893:v1	OID20893	CASP10	Neurology	CASP10	Q92851	2	201182898	201229406
CASP2:P42575:OID20555:v1	OID20555	CASP2	Inflammation	CASP2	P42575	7	143288215	143307696
CASP3:P42574:OID20305:v1	OID20305	CASP3	Cardiometabolic	CASP3	P42574	4	184627696	184649509
CASP4:P49662:OID31276:v1	OID31276	CASP4	Oncology	CASP4	P49662	11	104942866	104969366
CASP7:P55210:OID31135:v1	OID31135	CASP7	Neurology	CASP7	P55210	10	113679162	113730907
CASP8:Q14790:OID21414:v1	OID21414	CASP8	Oncology	CASP8	Q14790	2	201233443	201287711
CASP9:P55211:OID30530:v1	OID30530	CASP9	Inflammation	CASP9	P55211	1	15490832	15526534
CASQ2:O14958:OID30063:v1	OID30063	CASQ2	Cardiometabolic	CASQ2	O14958	1	115700021	115768714
CAT:P04040:OID30712:v1	OID30712	CAT	Inflammation	CAT	P04040	11	34438934	34472060
CBLIF:P27352:OID20179:v1	OID20179	CBLIF	Cardiometabolic	CBLIF	P27352	11	59829273	59845499
CBLN1:P23435:OID30851:v1	OID30851	CBLN1	Neurology	CBLN1	P23435	16	49277917	49281838
CBLN4:Q9NTU7:OID21386:v1	OID21386	CBLN4	Oncology	CBLN4	Q9NTU7	20	55997357	56005519
CBS:P35520:OID30200:v1	OID30200	CBS	Cardiometabolic	CBS	P35520	21	43053191	43076943
CBX2:Q14781:OID30177:v1	OID30177	CBX2	Cardiometabolic	CBX2	Q14781	17	79778148	79787983
CC2D1A:Q6P1N0:OID20958:v1	OID20958	CC2D1A	Neurology	CC2D1A	Q6P1N0	19	13906201	13930879
CCAR2:Q8N163:OID31077:v1	OID31077	CCAR2	Neurology	CCAR2	Q8N163	8	22604757	22620964
CCDC134:Q9H6E4:OID31413:v1	OID31413	CCDC134	Oncology	CCDC134	Q9H6E4	22	41800679	41832164
CCDC28A:Q8IWP9:OID30973:v1	OID30973	CCDC28A	Neurology	CCDC28A	Q8IWP9	6	138773769	138793319
CCDC50:Q8IVM0:OID31001:v1	OID31001	CCDC50	Neurology	CCDC50	Q8IVM0	3	191329085	191398659
CCDC80:Q76M96:OID20226:v1	OID20226	CCDC80	Cardiometabolic	CCDC80	Q76M96	3	112596797	112649530
CCER2:I3L3R5:OID30221:v1	OID30221	CCER2	Cardiometabolic	CCER2	I3L3R5	19	38908980	38912186
CCL11:P51671:OID20668:v1	OID20668	CCL11	Inflammation	CCL11	P51671	17	34285742	34288334
CCL13:Q99616:OID20655:v1	OID20655	CCL13	Inflammation	CCL13	Q99616	17	34356480	34358610
CCL14:Q16627:OID20401:v1	OID20401	CCL14	Cardiometabolic	CCL14	Q16627	17	35983288	35987004
CCL15:Q16663:OID20328:v1	OID20328	CCL15	Cardiometabolic	CCL15	Q16663	17	35996440	36001553
CCL16:O15467:OID20334:v1	OID20334	CCL16	Cardiometabolic	CCL16	O15467	17	35976493	35981497
CCL17:Q92583:OID20745:v1	OID20745	CCL17	Inflammation	CCL17	Q92583	16	57404767	57416063
CCL18:P55774:OID20395:v1	OID20395	CCL18	Cardiometabolic	CCL18	P55774	17	36064272	36072032
CCL19:Q99731:OID21030:v1	OID21030	CCL19	Neurology	CCL19	Q99731	9	34689570	34691276
CCL2:P13500:OID21004:v1	OID21004	CCL2	Neurology	CCL2	P13500	17	34255218	34257203
CCL20:P78556:OID20671:v1	OID20671	CCL20	Inflammation	CCL20	P78556	2	227805739	227817564
CCL21:O00585:OID20686:v1	OID20686	CCL21	Inflammation	CCL21	O00585	9	34709005	34710136
CCL22:O00626:OID20765:v1	OID20765	CCL22	Inflammation	CCL22	O00626	16	57358783	57366189
CCL23:P55773:OID20693:v1	OID20693	CCL23	Inflammation	CCL23	P55773	17	36013056	36017972
CCL24:O00175:OID20772:v1	OID20772	CCL24	Inflammation	CCL24	O00175	7	75810825	75823356
CCL25:O15444:OID20674:v1	OID20674	CCL25	Inflammation	CCL25	O15444	19	8052318	8062660
CCL26:Q9Y258:OID20546:v1	OID20546	CCL26	Inflammation	CCL26	Q9Y258	7	75769533	75789896
CCL27:Q9Y4X3:OID20121:v1	OID20121	CCL27	Cardiometabolic	CCL27	Q9Y4X3	9	34661880	34664048
CCL28:Q9NRJ3:OID20569:v1	OID20569	CCL28	Inflammation	CCL28	Q9NRJ3	5	43376645	43412391
CCL3:P10147:OID20610:v1	OID20610	CCL3	Inflammation	CCL3	P10147	17	36088256	36090169
CCL4:P13236:OID20695:v1	OID20695	CCL4	Inflammation	CCL4	P13236	17	36103827	36105621
CCL5:P13501:OID20412:v1	OID20412	CCL5	Cardiometabolic	CCL5	P13501	17	35871491	35880793
CCL7:P80098:OID20523:v1	OID20523	CCL7	Inflammation	CCL7	P80098	17	34270221	34272242
CCL8:P80075:OID21466:v1	OID21466	CCL8	Oncology	CCL8	P80075	17	34319435	34321402
CCN1:O00622:OID21368:v1	OID21368	CCN1	Oncology	CCN1	O00622	1	85580761	85584589
CCN2:P29279:OID20709:v1	OID20709	CCN2	Inflammation	CCN2	P29279	6	131948176	131951372
CCN3:P48745:OID20299:v1	OID20299	CCN3	Cardiometabolic	CCN3	P48745	8	119416446	119424434
CCN4:O95388:OID21444:v1	OID21444	CCN4	Oncology	CCN4	O95388	8	133191039	133231690
CCN5:O76076:OID21068:v1	OID21068	CCN5	Neurology	CCN5	O76076	20	44714844	44728509
CCND2:P30279:OID31316:v1	OID31316	CCND2	Oncology	CCND2	P30279	12	4269771	4305353
CCNE1:P24864:OID30456:v1	OID30456	CCNE1	Inflammation	CCNE1	P24864	19	29811991	29824312
CCS:O14618:OID20973:v1	OID20973	CCS	Neurology	CCS	O14618	11	66593153	66606019
CCT5:P48643:OID21200:v1	OID21200	CCT5	Oncology	CCT5	P48643	5	10249929	10266389
CD101:Q93033:OID31480:v1	OID31480	CD101	Oncology	CD101	Q93033	1	117001750	117036552
CD109:Q6YHK3:OID21108:v1	OID21108	CD109	Neurology	CD109	Q6YHK3	6	73695785	73828316
CD14:P08571:OID20378:v1	OID20378	CD14	Cardiometabolic	CD14	P08571	5	140631728	140633701
CD160:O95971:OID20647:v1	OID20647	CD160	Inflammation	CD160	O95971	1	145719471	145739288
CD163:Q86VB7:OID20360:v1	OID20360	CD163	Cardiometabolic	CD163	Q86VB7	12	7470811	7503893
CD164:Q04900:OID21080:v1	OID21080	CD164	Neurology	CD164	Q04900	6	109366514	109382467
CD164L2:Q6UWJ8:OID30922:v1	OID30922	CD164L2	Neurology	CD164L2	Q6UWJ8	1	27379176	27383333
CD177:Q8N6Q3:OID21119:v1	OID21119	CD177	Neurology	CD177	Q8N6Q3	19	43353686	43363172
CD1C:P29017:OID21483:v1	OID21483	CD1C	Oncology	CD1C	P29017	1	158289923	158294774
CD2:P06729:OID30097:v1	OID30097	CD2	Cardiometabolic	CD2	P06729	1	116754430	116769229
CD200:P41217:OID20603:v1	OID20603	CD200	Inflammation	CD200	P41217	3	112332347	112362812
CD200R1:Q8TD46:OID20595:v1	OID20595	CD200R1	Inflammation	CD200R1	Q8TD46	3	112921205	112975103
CD207:Q9UJ71:OID21298:v1	OID21298	CD207	Oncology	CD207	Q9UJ71	2	70830211	70835816
CD209:Q9NNX6:OID20262:v1	OID20262	CD209	Cardiometabolic	CD209	Q9NNX6	19	7739993	7747564
CD22:P20273:OID20637:v1	OID20637	CD22	Inflammation	CD22	P20273	19	35319261	35347361
CD226:Q15762:OID30556:v1	OID30556	CD226	Inflammation	CD226	Q15762	18	69831158	69961803
CD244:Q9BZW8:OID20628:v1	OID20628	CD244	Inflammation	CD244	Q9BZW8	1	160830160	160862887
CD248:Q9HCU0:OID30394:v1	OID30394	CD248	Cardiometabolic	CD248	Q9HCU0	11	66314494	66317044
CD27:P26842:OID21527:v1	OID21527	CD27	Oncology	CD27	P26842	12	6444955	6451718
CD274:Q9NZQ7:OID20966:v1	OID20966	CD274	Neurology	CD274	Q9NZQ7	9	5450503	5470566
CD276:Q5ZPR3:OID20680:v1	OID20680	CD276	Inflammation	CD276	Q5ZPR3	15	73683966	73714514
CD28:P10747:OID21265:v1	OID21265	CD28	Oncology	CD28	P10747	2	203706475	203738912
CD2AP:Q9Y5K6:OID20177:v1	OID20177	CD2AP	Cardiometabolic	CD2AP	Q9Y5K6	6	47477789	47627263
CD300A:Q9UGN4:OID30576:v1	OID30576	CD300A	Inflammation	CD300A	Q9UGN4	17	74466399	74484794
CD300C:Q08708:OID21010:v1	OID21010	CD300C	Neurology	CD300C	Q08708	17	74541073	74546115
CD300E:Q496F6:OID21418:v1	OID21418	CD300E	Oncology	CD300E	Q496F6	17	74609885	74623738
CD300LF:Q8TDQ1:OID21469:v1	OID21469	CD300LF	Oncology	CD300LF	Q8TDQ1	17	74694311	74712978
CD300LG:Q6UXG3:OID21130:v1	OID21130	CD300LG	Neurology	CD300LG	Q6UXG3	17	43847148	43863639
CD302:Q8IX05:OID21328:v1	OID21328	CD302	Oncology	CD302	Q8IX05	2	159768628	159798255
CD33:P20138:OID21472:v1	OID21472	CD33	Oncology	CD33	P20138	19	51225064	51243860
CD34:P28906:OID21025:v1	OID21025	CD34	Neurology	CD34	P28906	1	207880972	207911402
CD36:P16671:OID30485:v1	OID30485	CD36	Inflammation	CD36	P16671	7	80369575	80679277
CD38:P28907:OID21316:v1	OID21316	CD38	Oncology	CD38	P28907	4	15778275	15853232
CD3D:P04234:OID30827:v1	OID30827	CD3D	Neurology	CD3D	P04234	11	118339075	118342705
CD3E:P07766:OID31302:v1	OID31302	CD3E	Oncology	CD3E	P07766	11	118304730	118316175
CD3G:P09693:OID30448:v1	OID30448	CD3G	Inflammation	CD3G	P09693	11	118344344	118355161
CD4:P01730:OID20584:v1	OID20584	CD4	Inflammation	CD4	P01730	12	6786858	6820799
CD40:P25942:OID20724:v1	OID20724	CD40	Inflammation	CD40	P25942	20	46118278	46129863
CD40LG:P29965:OID20616:v1	OID20616	CD40LG	Inflammation	CD40LG	P29965	X	136648158	136660390
CD46:P15529:OID20380:v1	OID20380	CD46	Cardiometabolic	CD46	P15529	1	207752054	207795513
CD48:P09326:OID20692:v1	OID20692	CD48	Inflammation	CD48	P09326	1	160678746	160711831
CD5:P06127:OID21449:v1	OID21449	CD5	Oncology	CD5	P06127	11	61102489	61127852
CD55:P08174:OID20377:v1	OID20377	CD55	Cardiometabolic	CD55	P08174	1	207321532	207386804
CD58:P19256:OID20716:v1	OID20716	CD58	Inflammation	CD58	P19256	1	116514534	116571039
CD59:P13987:OID20339:v1	OID20339	CD59	Cardiometabolic	CD59	P13987	11	33703010	33736479
CD5L:O43866:OID30775:v1	OID30775	CD5L	Inflammation	CD5L	O43866	1	157830911	157898256
CD6:P30203:OID20649:v1	OID20649	CD6	Inflammation	CD6	P30203	11	60971680	61020377
CD63:P08962:OID20988:v1	OID20988	CD63	Neurology	CD63	P08962	12	55725323	55729707
CD69:Q07108:OID20206:v1	OID20206	CD69	Cardiometabolic	CD69	Q07108	12	9752486	9760901
CD7:P09564:OID30543:v1	OID30543	CD7	Inflammation	CD7	P09564	17	82314868	82317608
CD70:P32970:OID20599:v1	OID20599	CD70	Inflammation	CD70	P32970	19	6583183	6604103
CD72:P21854:OID30641:v1	OID30641	CD72	Inflammation	CD72	P21854	9	35609982	35646810
CD74:P04233:OID21040:v1	OID21040	CD74	Neurology	CD74	P04233	5	150401637	150412969
CD79B:P40259:OID20635:v1	OID20635	CD79B	Inflammation	CD79B	P40259	17	63928740	63932336
CD80:P33681:OID30291:v1	OID30291	CD80	Cardiometabolic	CD80	P33681	3	119524293	119559614
CD82:P27701:OID31256:v1	OID31256	CD82	Oncology	CD82	P27701	11	44564427	44620358
CD83:Q01151:OID20565:v1	OID20565	CD83	Inflammation	CD83	Q01151	6	14117256	14136918
CD84:Q9UIB8:OID20607:v1	OID20607	CD84	Inflammation	CD84	Q9UIB8	1	160541095	160579516
CD86:P42081:OID31500:v1	OID31500	CD86	Oncology	CD86	P42081	3	122055362	122121139
CD8A:P01732:OID21018:v1	OID21018	CD8A	Neurology	CD8A	P01732	2	86784610	86808396
CD93:Q9NPY3:OID20397:v1	OID20397	CD93	Cardiometabolic	CD93	Q9NPY3	20	23079360	23086324
CD99:P14209:OID21110:v1	OID21110	CD99	Neurology	CD99	P14209	X	2691187	2741309
CD99L2:Q8TCZ2:OID21122:v1	OID21122	CD99L2	Neurology	CD99L2	Q8TCZ2	X	150766336	150898816
CDA:P32320:OID30345:v1	OID30345	CDA	Cardiometabolic	CDA	P32320	1	20589086	20618903
CDAN1:Q8IWY9:OID31076:v1	OID31076	CDAN1	Neurology	CDAN1	Q8IWY9	15	42723544	42737128
CDC123:O75794:OID31242:v1	OID31242	CDC123	Oncology	CDC123	O75794	10	12195965	12250589
CDC25A:P30304:OID31189:v1	OID31189	CDC25A	Oncology	CDC25A	P30304	3	48157146	48188417
CDC26:Q8NHZ8:OID31508:v1	OID31508	CDC26	Oncology	CDC26	Q8NHZ8	9	113255835	113275572
CDC27:P30260:OID21238:v1	OID21238	CDC27	Oncology	CDC27	P30260	17	47117703	47189422
CDC37:Q16543:OID21470:v1	OID21470	CDC37	Oncology	CDC37	Q16543	19	10391133	10420121
CDC42BPB:Q9Y5S2:OID31485:v1	OID31485	CDC42BPB	Oncology	CDC42BPB	Q9Y5S2	14	102932380	103057549
CDCP1:Q9H5V8:OID20940:v1	OID20940	CDCP1	Neurology	CDCP1	Q9H5V8	3	45082277	45146422
CDH1:P12830:OID20353:v1	OID20353	CDH1	Cardiometabolic	CDH1	P12830	16	68737292	68835537
CDH15:P55291:OID21005:v1	OID21005	CDH15	Neurology	CDH15	P55291	16	89171748	89195492
CDH17:Q12864:OID20134:v1	OID20134	CDH17	Cardiometabolic	CDH17	Q12864	8	94127162	94217303
CDH2:P19022:OID20170:v1	OID20170	CDH2	Cardiometabolic	CDH2	P19022	18	27932879	28177946
CDH22:Q9UJ99:OID31332:v1	OID31332	CDH22	Oncology	CDH22	Q9UJ99	20	46173739	46308498
CDH23:Q9H251:OID31074:v1	OID31074	CDH23	Neurology	CDH23	Q9H251	10	71396920	71815947
CDH3:P22223:OID21008:v1	OID21008	CDH3	Neurology	CDH3	P22223	16	68636189	68727468
CDH4:P55283:OID30875:v1	OID30875	CDH4	Neurology	CDH4	P55283	20	61252261	61940617
CDH5:P33151:OID20243:v1	OID20243	CDH5	Cardiometabolic	CDH5	P33151	16	66366622	66404784
CDH6:P55285:OID20157:v1	OID20157	CDH6	Cardiometabolic	CDH6	P55285	5	31193686	31329146
CDHR1:Q96JP9:OID20808:v1	OID20808	CDHR1	Neurology	CDHR1	Q96JP9	10	84194537	84219621
CDHR2:Q9BYE9:OID21282:v1	OID21282	CDHR2	Oncology	CDHR2	Q9BYE9	5	176542511	176595974
CDHR5:Q9HBB8:OID20193:v1	OID20193	CDHR5	Cardiometabolic	CDHR5	Q9HBB8	11	616577	626078
CDK1:P06493:OID31164:v1	OID31164	CDK1	Oncology	CDK1	P06493	10	60778331	60794852
CDK5RAP3:Q96JB5:OID30985:v1	OID30985	CDK5RAP3	Neurology	CDK5RAP3	Q96JB5	17	47967810	47981781
CDKL5:O76039:OID30796:v1	OID30796	CDKL5	Neurology	CDKL5	O76039	X	18425583	18653629
CDKN1A:P38936:OID21319:v1	OID21319	CDKN1A	Oncology	CDKN1A	P38936	6	36676460	36687337
CDKN2D:P55273:OID21295:v1	OID21295	CDKN2D	Oncology	CDKN2D	P55273	19	10566460	10569059
CDNF:Q49AH0:OID21318:v1	OID21318	CDNF	Oncology	CDNF	Q49AH0	10	14819245	14838575
CDON:Q4KMG0:OID20754:v1	OID20754	CDON	Inflammation	CDON	Q4KMG0	11	125955796	126063335
CDSN:Q15517:OID20667:v1	OID20667	CDSN	Inflammation	CDSN	Q15517	6	31115087	31120446
CEACAM1:P13688:OID21528:v1	OID21528	CEACAM1	Oncology	CEACAM1	P13688	19	42507304	42561234
CEACAM16:Q2WEN9:OID31495:v1	OID31495	CEACAM16	Oncology	CEACAM16	Q2WEN9	19	44699151	44710718
CEACAM18:A8MTB9:OID31251:v1	OID31251	CEACAM18	Oncology	CEACAM18	A8MTB9	19	51478539	51491301
CEACAM19:Q7Z692:OID31443:v1	OID31443	CEACAM19	Oncology	CEACAM19	Q7Z692	19	44662278	44684359
CEACAM20:Q6UY09:OID31308:v1	OID31308	CEACAM20	Oncology	CEACAM20	Q6UY09	19	44501677	44529788
CEACAM21:Q3KPI0:OID20548:v1	OID20548	CEACAM21	Inflammation	CEACAM21	Q3KPI0	19	41549518	41586844
CEACAM3:P40198:OID21245:v1	OID21245	CEACAM3	Oncology	CEACAM3	P40198	19	41796587	41811554
CEACAM5:P06731:OID21171:v1	OID21171	CEACAM5	Oncology	CEACAM5	P06731	19	41708585	41730433
CEACAM6:P40199:OID30362:v1	OID30362	CEACAM6	Cardiometabolic	CEACAM6	P40199	19	41750977	41772211
CEACAM8:P31997:OID20102:v1	OID20102	CEACAM8	Cardiometabolic	CEACAM8	P31997	19	42580243	42595055
CEBPA:P49715:OID30458:v1	OID30458	CEBPA	Inflammation	CEBPA	P49715	19	33299934	33302534
CEBPB:P17676:OID20052:v1	OID20052	CEBPB	Cardiometabolic	CEBPB	P17676	20	50190830	50192668
CELA2A:P08217:OID30411:v1	OID30411	CELA2A	Cardiometabolic	CELA2A	P08217	1	15456728	15472091
CELA3A:P09093:OID20298:v1	OID20298	CELA3A	Cardiometabolic	CELA3A	P09093	1	22001657	22012542
CELSR2:Q9HCU4:OID30593:v1	OID30593	CELSR2	Inflammation	CELSR2	Q9HCU4	1	109249539	109275751
CEMIP2:Q9UHN6:OID30499:v1	OID30499	CEMIP2	Inflammation	CEMIP2	Q9UHN6	9	71683366	71816690
CEND1:Q8N111:OID30821:v1	OID30821	CEND1	Neurology	CEND1	Q8N111	11	787115	790113
CENPF:P49454:OID31329:v1	OID31329	CENPF	Oncology	CENPF	P49454	1	214603195	214664571
CENPJ:Q9HC77:OID31314:v1	OID31314	CENPJ	Oncology	CENPJ	Q9HC77	13	24882279	24922889
CEP112:Q8N8E3:OID30115:v1	OID30115	CEP112	Cardiometabolic	CEP112	Q8N8E3	17	65635537	66192133
CEP152:O94986:OID31249:v1	OID31249	CEP152	Oncology	CEP152	O94986	15	48712928	48811146
CEP164:Q9UPV0:OID20441:v1	OID20441	CEP164	Inflammation	CEP164	Q9UPV0	11	117314557	117413266
CEP170:Q5SW79:OID30240:v1	OID30240	CEP170	Cardiometabolic	CEP170	Q5SW79	1	243124428	243255348
CEP20:Q96NB1:OID21209:v1	OID21209	CEP20	Oncology	CEP20	Q96NB1	16	15865719	15888625
CEP290:O15078:OID31287:v1	OID31287	CEP290	Oncology	CEP290	O15078	12	88049016	88142099
CEP350:Q5VT06:OID31247:v1	OID31247	CEP350	Oncology	CEP350	Q5VT06	1	179954674	180114880
CEP43:O95684:OID20084:v1	OID20084	CEP43	Cardiometabolic	CEP43	O95684	6	166999317	167094789
CEP85:Q6P2H3:OID21241:v1	OID21241	CEP85	Oncology	CEP85	Q6P2H3	1	26234200	26278808
CERT:Q9Y5P4:OID20857:v1	OID20857	CERT	Neurology	CERT1	Q9Y5P4	5	75356345	75512138
CES1:P23141:OID20244:v1	OID20244	CES1	Cardiometabolic	CES1	P23141	16	55802851	55833337
CES2:O00748:OID21366:v1	OID21366	CES2	Oncology	CES2	O00748	16	66934444	66945096
CES3:Q6UWW8:OID21340:v1	OID21340	CES3	Oncology	CES3	Q6UWW8	16	66961245	66975149
CETN2:P41208:OID20836:v1	OID20836	CETN2	Neurology	CETN2	P41208	X	152826994	152830757
CETN3:O15182:OID31525:v1	OID31525	CETN3	Oncology	CETN3	O15182	5	90392257	90409766
CFB:P00751:OID30755:v1	OID30755	CFB	Inflammation	CFB	P00751	6	31945650	31952086
CFC1:P0CG37:OID21261:v1	OID21261	CFC1	Oncology	CFC1	P0CG37	2	130592165	130599575
CFD:P00746:OID30738:v1	OID30738	CFD	Inflammation	CFD	P00746	19	859453	867884
CFH:P08603:OID30790:v1	OID30790	CFH	Inflammation	CFH	P08603	1	196651754	196752476
CFHR2:P36980:OID30720:v1	OID30720	CFHR2	Inflammation	CFHR2	P36980	1	196943738	196959622
CFHR4:Q92496:OID30758:v1	OID30758	CFHR4	Inflammation	CFHR4	Q92496	1	196888014	196918795
CFHR5:Q9BXR6:OID30716:v1	OID30716	CFHR5	Inflammation	CFHR5	Q9BXR6	1	196975010	197009678
CFI:P05156:OID30772:v1	OID30772	CFI	Inflammation	CFI	P05156	4	109731008	109802150
CFP:P27918:OID30784:v1	OID30784	CFP	Inflammation	CFP	P27918	X	47623172	47630305
CGA:P01215:OID21069:v1	OID21069	CGA	Neurology	CGA	P01215	6	87085498	87095106
CGB3_CGB5_CGB8:P0DN86:OID30671:v1	OID30671	CGB3_CGB5_CGB8	Inflammation	CGB5;CGB8;CGB3	P0DN86;P0DN86;P0DN86	19;19;19	49043848;49047638;49022869	49045311;49049111;49024333
CGN:Q9P2M7:OID30894:v1	OID30894	CGN	Neurology	CGN	Q9P2M7	1	151510510	151538692
CGREF1:Q99674:OID20152:v1	OID20152	CGREF1	Cardiometabolic	CGREF1	Q99674	2	27098889	27119128
CHAC2:Q8WUX2:OID21230:v1	OID21230	CHAC2	Oncology	CHAC2	Q8WUX2	2	53767804	53775196
CHAD:O15335:OID30660:v1	OID30660	CHAD	Inflammation	CHAD	O15335	17	50464496	50468906
CHCHD10:Q8WYQ3:OID31116:v1	OID31116	CHCHD10	Neurology	CHCHD10	Q8WYQ3	22	23765834	23767972
CHCHD6:Q9BRQ6:OID31426:v1	OID31426	CHCHD6	Oncology	CHCHD6	Q9BRQ6	3	126704240	126960420
CHEK2:O96017:OID20054:v1	OID20054	CHEK2	Cardiometabolic	CHEK2	O96017	22	28687743	28742422
CHGA:P10645:OID30403:v1	OID30403	CHGA	Cardiometabolic	CHGA	P10645	14	92923150	92935285
CHGB:P05060:OID21038:v1	OID21038	CHGB	Neurology	CHGB	P05060	20	5911510	5925353
CHI3L1:P36222:OID20399:v1	OID20399	CHI3L1	Cardiometabolic	CHI3L1	P36222	1	203178931	203186704
CHIT1:Q13231:OID20312:v1	OID20312	CHIT1	Cardiometabolic	CHIT1	Q13231	1	203212827	203273641
CHL1:O00533:OID20366:v1	OID20366	CHL1	Cardiometabolic	CHL1	O00533	3	196763	409417
CHM:P24386:OID30972:v1	OID30972	CHM	Neurology	CHM	P24386	X	85861180	86047561
CHMP1A:Q9HD42:OID20930:v1	OID20930	CHMP1A	Neurology	CHMP1A	Q9HD42	16	89640816	89657738
CHMP6:Q96FZ7:OID30327:v1	OID30327	CHMP6	Cardiometabolic	CHMP6	Q96FZ7	17	80991598	81009517
CHP1:Q99653:OID30869:v1	OID30869	CHP1	Neurology	CHP1	Q99653	15	41230839	41281887
CHRDL1:Q9BU40:OID20771:v1	OID20771	CHRDL1	Inflammation	CHRDL1	Q9BU40	X	110673856	110795819
CHRDL2:Q6WN34:OID20223:v1	OID20223	CHRDL2	Cardiometabolic	CHRDL2	Q6WN34	11	74696429	74731426
CHRM1:P11229:OID30930:v1	OID30930	CHRM1	Neurology	CHRM1	P11229	11	62908679	62921807
CIAPIN1:Q6FI81:OID21501:v1	OID21501	CIAPIN1	Oncology	CIAPIN1	Q6FI81	16	57428187	57447420
CILP:O75339:OID30399:v1	OID30399	CILP	Cardiometabolic	CILP	O75339	15	65194760	65211473
CINP:Q9BW66:OID31328:v1	OID31328	CINP	Oncology	CINP	Q9BW66	14	102341102	102362916
CIRBP:Q14011:OID31503:v1	OID31503	CIRBP	Oncology	CIRBP	Q14011	19	1259384	1274880
CIT:O14578:OID30970:v1	OID30970	CIT	Neurology	CIT	O14578	12	119685791	119877320
CKAP4:Q07065:OID20617:v1	OID20617	CKAP4	Inflammation	CKAP4	Q07065	12	106237881	106304279
CKB:P12277:OID30400:v1	OID30400	CKB	Cardiometabolic	CKB	P12277	14	103519667	103522833
CKMT1A_CKMT1B:P12532:OID20721:v1	OID20721	CKMT1A_CKMT1B	Inflammation	CKMT1B;CKMT1A	P12532;P12532	15;15	43593054;43692886	43604901;43699222
CLASP1:Q7Z460:OID31192:v1	OID31192	CLASP1	Oncology	CLASP1	Q7Z460	2	121337776	121649476
CLC:Q05315:OID20126:v1	OID20126	CLC	Cardiometabolic	CLC	Q05315	19	39731255	39738029
CLEC10A:Q8IUN9:OID20928:v1	OID20928	CLEC10A	Neurology	CLEC10A	Q8IUN9	17	7074537	7080307
CLEC11A:Q9Y240:OID21112:v1	OID21112	CLEC11A	Neurology	CLEC11A	Q9Y240	19	50723364	50725708
CLEC12A:Q5QGZ9:OID30552:v1	OID30552	CLEC12A	Inflammation	CLEC12A	Q5QGZ9	12	9951316	9995694
CLEC14A:Q86T13:OID21090:v1	OID21090	CLEC14A	Neurology	CLEC14A	Q86T13	14	38254000	38256093
CLEC1A:Q8NC01:OID20099:v1	OID20099	CLEC1A	Cardiometabolic	CLEC1A	Q8NC01	12	10069554	10111627
CLEC1B:Q9P126:OID21061:v1	OID21061	CLEC1B	Neurology	CLEC1B	Q9P126	12	9985642	10013424
CLEC2L:P0C7M8:OID30884:v1	OID30884	CLEC2L	Neurology	CLEC2L	P0C7M8	7	139523685	139544985
CLEC3B:P05452:OID30756:v1	OID30756	CLEC3B	Inflammation	CLEC3B	P05452	3	45001548	45036071
CLEC4A:Q9UMR7:OID20573:v1	OID20573	CLEC4A	Inflammation	CLEC4A	Q9UMR7	12	8123617	8138607
CLEC4C:Q8WTT0:OID20547:v1	OID20547	CLEC4C	Inflammation	CLEC4C	Q8WTT0	12	7729383	7751605
CLEC4D:Q8WXI8:OID20609:v1	OID20609	CLEC4D	Inflammation	CLEC4D	Q8WXI8	12	8509475	8522366
CLEC4G:Q6UXB4:OID20590:v1	OID20590	CLEC4G	Inflammation	CLEC4G	Q6UXB4	19	7728957	7733906
CLEC4M:Q9H2X3:OID30405:v1	OID30405	CLEC4M	Cardiometabolic	CLEC4M	Q9H2X3	19	7763210	7769605
CLEC5A:Q9NY25:OID20165:v1	OID20165	CLEC5A	Cardiometabolic	CLEC5A	Q9NY25	7	141927357	141947007
CLEC6A:Q6EIG7:OID21228:v1	OID21228	CLEC6A	Oncology	CLEC6A	Q6EIG7	12	8455962	8478330
CLEC7A:Q9BXN2:OID20636:v1	OID20636	CLEC7A	Inflammation	CLEC7A	Q9BXN2	12	10116777	10130258
CLGN:O14967:OID30957:v1	OID30957	CLGN	Neurology	CLGN	O14967	4	140388453	140427661
CLIC5:Q9NZA1:OID30890:v1	OID30890	CLIC5	Neurology	CLIC5	Q9NZA1	6	45880827	46080348
CLINT1:Q14677:OID31182:v1	OID31182	CLINT1	Oncology	CLINT1	Q14677	5	157785743	157859145
CLIP2:Q9UDT6:OID20559:v1	OID20559	CLIP2	Inflammation	CLIP2	Q9UDT6	7	74289407	74405935
CLMP:Q9H6B4:OID21419:v1	OID21419	CLMP	Oncology	CLMP	Q9H6B4	11	123069872	123195248
CLNS1A:P54105:OID30929:v1	OID30929	CLNS1A	Neurology	CLNS1A	P54105	11	77514936	77637794
CLPP:Q16740:OID20910:v1	OID20910	CLPP	Neurology	CLPP	Q16740	19	6361531	6370242
CLPS:P04118:OID21156:v1	OID21156	CLPS	Neurology	CLPS	P04118	6	35794982	35797344
CLSPN:Q9HAW4:OID20831:v1	OID20831	CLSPN	Neurology	CLSPN	Q9HAW4	1	35720218	35769978
CLSTN1:O94985:OID20874:v1	OID20874	CLSTN1	Neurology	CLSTN1	O94985	1	9728926	9823984
CLSTN2:Q9H4D0:OID20664:v1	OID20664	CLSTN2	Inflammation	CLSTN2	Q9H4D0	3	139935185	140577397
CLSTN3:Q9BQT9:OID31092:v1	OID31092	CLSTN3	Neurology	CLSTN3	Q9BQT9	12	7129698	7158945
CLTA:P09496:OID20118:v1	OID20118	CLTA	Cardiometabolic	CLTA	P09496	9	36190856	36304781
CLU:P10909:OID30732:v1	OID30732	CLU	Inflammation	CLU	P10909	8	27596917	27614700
CLUL1:Q15846:OID20198:v1	OID20198	CLUL1	Cardiometabolic	CLUL1	Q15846	18	596988	650334
CMC1:Q7Z7K0:OID30360:v1	OID30360	CMC1	Cardiometabolic	CMC1	Q7Z7K0	3	28241584	28325142
CMIP:Q8IY22:OID31406:v1	OID31406	CMIP	Oncology	CMIP	Q8IY22	16	81444808	81711762
CNDP1:Q96KN2:OID20347:v1	OID20347	CNDP1	Cardiometabolic	CNDP1	Q96KN2	18	74534500	74587212
CNGB3:Q9NQW8:OID30805:v1	OID30805	CNGB3	Neurology	CNGB3	Q9NQW8	8	86553977	86743675
CNP:P09543:OID30285:v1	OID30285	CNP	Cardiometabolic	CNP	P09543	17	41966763	41977740
CNPY2:Q9Y2B0:OID20069:v1	OID20069	CNPY2	Cardiometabolic	CNPY2	Q9Y2B0	12	56309842	56316119
CNPY4:Q8N129:OID21317:v1	OID21317	CNPY4	Oncology	CNPY4	Q8N129	7	100119634	100125508
CNST:Q6PJW8:OID20127:v1	OID20127	CNST	Cardiometabolic	CNST	Q6PJW8	1	246566444	246668595
CNTF:P26441:OID30807:v1	OID30807	CNTF	Neurology	CNTF	P26441	11	58622665	58625733
CNTN1:Q12860:OID20307:v1	OID20307	CNTN1	Cardiometabolic	CNTN1	Q12860	12	40692439	41072415
CNTN2:Q02246:OID21426:v1	OID21426	CNTN2	Oncology	CNTN2	Q02246	1	205042937	205078289
CNTN3:Q9P232:OID21092:v1	OID21092	CNTN3	Neurology	CNTN3	Q9P232	3	74262568	74614659
CNTN4:Q8IWV2:OID21117:v1	OID21117	CNTN4	Neurology	CNTN4	Q8IWV2	3	2098813	3057959
CNTN5:O94779:OID21006:v1	OID21006	CNTN5	Neurology	CNTN5	O94779	11	99020949	100358885
CNTNAP2:Q9UHC6:OID20556:v1	OID20556	CNTNAP2	Inflammation	CNTNAP2	Q9UHC6	7	146116002	148420998
CNTNAP4:Q9C0A0:OID30911:v1	OID30911	CNTNAP4	Neurology	CNTNAP4	Q9C0A0	16	76277278	76560757
COCH:O43405:OID30305:v1	OID30305	COCH	Cardiometabolic	COCH	O43405	14	30874514	30895065
COL15A1:P39059:OID30396:v1	OID30396	COL15A1	Cardiometabolic	COL15A1	P39059	9	98943179	99070792
COL18A1:P39060:OID20332:v1	OID20332	COL18A1	Cardiometabolic	COL18A1	P39060	21	45405165	45513720
COL1A1:P02452:OID20335:v1	OID20335	COL1A1	Cardiometabolic	COL1A1	P02452	17	50184101	50201632
COL24A1:Q17RW2:OID31464:v1	OID31464	COL24A1	Oncology	COL24A1	Q17RW2	1	85729233	86156943
COL28A1:Q2UY09:OID30969:v1	OID30969	COL28A1	Neurology	COL28A1	Q2UY09	7	7356203	7535873
COL2A1:P02458:OID30286:v1	OID30286	COL2A1	Cardiometabolic	COL2A1	P02458	12	47972967	48004554
COL3A1:P02461:OID30379:v1	OID30379	COL3A1	Cardiometabolic	COL3A1	P02461	2	188974373	189012746
COL4A1:P02462:OID20208:v1	OID20208	COL4A1	Cardiometabolic	COL4A1	P02462	13	110148963	110307157
COL4A4:P53420:OID31333:v1	OID31333	COL4A4	Oncology	COL4A4	P53420	2	227002714	227164453
COL5A1:P20908:OID30587:v1	OID30587	COL5A1	Inflammation	COL5A1	P20908	9	134641803	134844843
COL6A3:P12111:OID20292:v1	OID20292	COL6A3	Cardiometabolic	COL6A3	P12111	2	237324003	237414328
COL9A1:P20849:OID20550:v1	OID20550	COL9A1	Inflammation	COL9A1	P20849	6	70216040	70303084
COL9A2:Q14055:OID31255:v1	OID31255	COL9A2	Oncology	COL9A2	Q14055	1	40300489	40317813
COLEC12:Q5KU26:OID20738:v1	OID20738	COLEC12	Inflammation	COLEC12	Q5KU26	18	316737	500722
COMMD1:Q8N668:OID30222:v1	OID30222	COMMD1	Cardiometabolic	COMMD1	Q8N668	2	61888724	62147247
COMMD9:Q9P000:OID31390:v1	OID31390	COMMD9	Oncology	COMMD9	Q9P000	11	36269284	36289449
COMP:P49747:OID20405:v1	OID20405	COMP	Cardiometabolic	COMP	P49747	19	18782773	18791305
COMT:P21964:OID20086:v1	OID20086	COMT	Cardiometabolic	COMT	P21964	22	19941371	19969975
COPB2:P35606:OID30173:v1	OID30173	COPB2	Cardiometabolic	COPB2	P35606	3	139353946	139389736
COPE:O14579:OID20797:v1	OID20797	COPE	Neurology	COPE	O14579	19	18899514	18919387
COQ7:Q99807:OID30217:v1	OID30217	COQ7	Cardiometabolic	COQ7	Q99807	16	19067614	19080095
CORO1A:P31146:OID20286:v1	OID20286	CORO1A	Cardiometabolic	CORO1A	P31146	16	30182827	30189076
CORO6:Q6QEF8:OID30870:v1	OID30870	CORO6	Neurology	CORO6	Q6QEF8	17	29614756	29622912
COX5B:P10606:OID21297:v1	OID21297	COX5B	Oncology	COX5B	P10606	2	97646062	97648383
COX6B1:P14854:OID30317:v1	OID30317	COX6B1	Cardiometabolic	COX6B1	P14854	19	35648323	35658782
CPA1:P15085:OID20280:v1	OID20280	CPA1	Cardiometabolic	CPA1	P15085	7	130380339	130388114
CPA2:P48052:OID21060:v1	OID21060	CPA2	Neurology	CPA2	P48052	7	130266863	130289798
CPA4:Q9UI42:OID30606:v1	OID30606	CPA4	Inflammation	CPA4	Q9UI42	7	130293134	130324180
CPB1:P15086:OID20289:v1	OID20289	CPB1	Cardiometabolic	CPB1	P15086	3	148791102	148860187
CPB2:Q96IY4:OID30734:v1	OID30734	CPB2	Inflammation	CPB2	Q96IY4	13	46053186	46105033
CPE:P16870:OID21392:v1	OID21392	CPE	Oncology	CPE	P16870	4	165361194	165498547
CPLX2:Q6PUV4:OID31186:v1	OID31186	CPLX2	Oncology	CPLX2	Q6PUV4	5	175796310	175884021
CPM:P14384:OID21054:v1	OID21054	CPM	Neurology	CPM	P14384	12	68842197	68971570
CPOX:P36551:OID30495:v1	OID30495	CPOX	Inflammation	CPOX	P36551	3	98579446	98593648
CPPED1:Q9BRF8:OID21053:v1	OID21053	CPPED1	Neurology	CPPED1	Q9BRF8	16	12659799	12803887
CPQ:Q9Y646:OID30406:v1	OID30406	CPQ	Cardiometabolic	CPQ	Q9Y646	8	96645242	97149654
CPTP:Q5TA50:OID30106:v1	OID30106	CPTP	Cardiometabolic	CPTP	Q5TA50	1	1324756	1328896
CPVL:Q9H3G5:OID21435:v1	OID21435	CPVL	Oncology	CPVL	Q9H3G5	7	28995235	29195451
CPXM1:Q96SM3:OID21479:v1	OID21479	CPXM1	Oncology	CPXM1	Q96SM3	20	2794074	2800627
CPXM2:Q8N436:OID30322:v1	OID30322	CPXM2	Cardiometabolic	CPXM2	Q8N436	10	123706207	123940267
CR1:P17927:OID30697:v1	OID30697	CR1	Inflammation	CR1	P17927	1	207496147	207641765
CR2:P20023:OID20393:v1	OID20393	CR2	Cardiometabolic	CR2	P20023	1	207454230	207489895
CRACR2A:Q9BSW2:OID21249:v1	OID21249	CRACR2A	Oncology	CRACR2A	Q9BSW2	12	3606633	3764819
CRADD:P78560:OID20923:v1	OID20923	CRADD	Neurology	CRADD	P78560	12	93677375	93894840
CREB3:O43889:OID31188:v1	OID31188	CREB3	Oncology	CREB3	O43889	9	35732598	35736999
CREBZF:Q9NS37:OID31206:v1	OID31206	CREBZF	Oncology	CREBZF	Q9NS37	11	85657742	85682908
CREG1:O75629:OID21515:v1	OID21515	CREG1	Oncology	CREG1	O75629	1	167529117	167553805
CRELD1:Q96HD1:OID30619:v1	OID30619	CRELD1	Inflammation	CRELD1	Q96HD1	3	9933793	9945413
CRELD2:Q6UXH1:OID20751:v1	OID20751	CRELD2	Inflammation	CRELD2	Q6UXH1	22	49918167	49927540
CRH:P06850:OID21257:v1	OID21257	CRH	Oncology	CRH	P06850	8	66176376	66178464
CRHBP:P24387:OID20747:v1	OID20747	CRHBP	Inflammation	CRHBP	P24387	5	76953045	76981158
CRHR1:P34998:OID20055:v1	OID20055	CRHR1	Cardiometabolic	CRHR1	P34998	17	45784280	45835828
CRIM1:Q9NZV1:OID20701:v1	OID20701	CRIM1	Inflammation	CRIM1	Q9NZV1	2	36355778	36551135
CRIP2:P52943:OID20901:v1	OID20901	CRIP2	Neurology	CRIP2	P52943	14	105472962	105480162
CRISP2:P16562:OID21456:v1	OID21456	CRISP2	Oncology	CRISP2	P16562	6	49692358	49713590
CRISP3:P54108:OID30715:v1	OID30715	CRISP3	Inflammation	CRISP3	P54108	6	49727376	49744437
CRKL:P46109:OID20742:v1	OID20742	CRKL	Inflammation	CRKL	P46109	22	20917407	20953747
CRLF1:O75462:OID20699:v1	OID20699	CRLF1	Inflammation	CRLF1	O75462	19	18572220	18607741
CRNN:Q9UBG3:OID21427:v1	OID21427	CRNN	Oncology	CRNN	Q9UBG3	1	152409243	152414263
CRTAC1:Q9NQ79:OID20279:v1	OID20279	CRTAC1	Cardiometabolic	CRTAC1	Q9NQ79	10	97865000	98030828
CRTAM:O95727:OID20914:v1	OID20914	CRTAM	Neurology	CRTAM	O95727	11	122838500	122872643
CRTAP:O75718:OID30902:v1	OID30902	CRTAP	Neurology	CRTAP	O75718	3	33114014	33147773
CRX:O43186:OID20070:v1	OID20070	CRX	Cardiometabolic	CRX	O43186	19	47819779	47843330
CRYBB1:P53674:OID30319:v1	OID30319	CRYBB1	Cardiometabolic	CRYBB1	P53674	22	26599278	26618027
CRYBB2:P43320:OID31081:v1	OID31081	CRYBB2	Neurology	CRYBB2	P43320	22	25212564	25231870
CRYGD:P07320:OID31144:v1	OID31144	CRYGD	Neurology	CRYGD	P07320	2	208121607	208124524
CRYM:Q14894:OID30815:v1	OID30815	CRYM	Neurology	CRYM	Q14894	16	21238874	21303083
CRYZL1:O95825:OID30272:v1	OID30272	CRYZL1	Cardiometabolic	CRYZL1	O95825	21	33589341	33643926
CSDE1:O75534:OID30183:v1	OID30183	CSDE1	Cardiometabolic	CSDE1	O75534	1	114716913	114758676
CSF1:P09603:OID20719:v1	OID20719	CSF1	Inflammation	CSF1	P09603	1	109910242	109930992
CSF1R:P07333:OID30681:v1	OID30681	CSF1R	Inflammation	CSF1R	P07333	5	150053291	150113372
CSF2:P04141:OID30072:v1	OID30072	CSF2	Cardiometabolic	CSF2	P04141	5	132073789	132076170
CSF2RA:P15509:OID20915:v1	OID20915	CSF2RA	Neurology	CSF2RA	P15509	X	1268800	1310381
CSF2RB:P32927:OID30553:v1	OID30553	CSF2RB	Inflammation	CSF2RB	P32927	22	36913628	36940439
CSF3:P09919:OID20491:v1	OID20491	CSF3	Inflammation	CSF3	P09919	17	40015361	40017813
CSF3R:Q99062:OID30527:v1	OID30527	CSF3R	Inflammation	CSF3R	Q99062	1	36466043	36483278
CSH1:P0DML2:OID30667:v1	OID30667	CSH1	Inflammation	CSH1	P0DML2	17	63894909	63896661
CSNK1D:P48730:OID30492:v1	OID30492	CSNK1D	Inflammation	CSNK1D	P48730	17	82239023	82273700
CSNK2A1:P68400:OID31053:v1	OID31053	CSNK2A1	Neurology	CSNK2A1	P68400	20	472498	543835
CSPG4:Q6UVK1:OID30397:v1	OID30397	CSPG4	Cardiometabolic	CSPG4	Q6UVK1	15	75674322	75712848
CSPG5:O95196:OID30843:v1	OID30843	CSPG5	Neurology	CSPG5	O95196	3	47562238	47580792
CSRP3:P50461:OID30176:v1	OID30176	CSRP3	Cardiometabolic	CSRP3	P50461	11	19182030	19210571
CST1:P01037:OID30581:v1	OID30581	CST1	Inflammation	CST1	P01037	20	23747562	23751268
CST3:P01034:OID20400:v1	OID20400	CST3	Cardiometabolic	CST3	P01034	20	23626706	23638473
CST5:P28325:OID20995:v1	OID20995	CST5	Neurology	CST5	P28325	20	23875934	23879748
CST6:Q15828:OID20293:v1	OID20293	CST6	Cardiometabolic	CST6	Q15828	11	66012008	66013505
CST7:O76096:OID20704:v1	OID20704	CST7	Inflammation	CST7	O76096	20	24949269	24959928
CSTB:P04080:OID20294:v1	OID20294	CSTB	Cardiometabolic	CSTB	P04080	21	43772511	43776330
CTAG1A_CTAG1B:P78358:OID31299:v1	OID31299	CTAG1A_CTAG1B	Oncology	CTAG1A;CTAG1B	P78358;P78358	X;X	154585133;154617609	154586816;154619282
CTBS:Q01459:OID30710:v1	OID30710	CTBS	Inflammation	CTBS	Q01459	1	84549611	84574480
CTF1:Q16619:OID20061:v1	OID20061	CTF1	Cardiometabolic	CTF1	Q16619	16	30896614	30903547
CTHRC1:Q96CG8:OID30393:v1	OID30393	CTHRC1	Cardiometabolic	CTHRC1	Q96CG8	8	103371538	103382989
CTLA4:P16410:OID30363:v1	OID30363	CTLA4	Cardiometabolic	CTLA4	P16410	2	203853888	203873965
CTNNA1:P35221:OID30800:v1	OID30800	CTNNA1	Neurology	CTNNA1	P35221	5	138610967	138935034
CTRB1:P17538:OID21150:v1	OID21150	CTRB1	Neurology	CTRB1	P17538	16	75218988	75226338
CTRC:Q99895:OID20752:v1	OID20752	CTRC	Inflammation	CTRC	Q99895	1	15438442	15449242
CTRL:P40313:OID31157:v1	OID31157	CTRL	Neurology	CTRL	P40313	16	67927640	67932365
CTSB:P07858:OID20276:v1	OID20276	CTSB	Cardiometabolic	CTSB	P07858	8	11842524	11869533
CTSC:P53634:OID20679:v1	OID20679	CTSC	Inflammation	CTSC	P53634	11	88265069	88359684
CTSD:P07339:OID20358:v1	OID20358	CTSD	Cardiometabolic	CTSD	P07339	11	1752752	1764573
CTSE:P14091:OID30628:v1	OID30628	CTSE	Inflammation	CTSE	P14091	1	206008535	206023909
CTSF:Q9UBX1:OID21500:v1	OID21500	CTSF	Oncology	CTSF	Q9UBX1	11	66563464	66568879
CTSH:P09668:OID20113:v1	OID20113	CTSH	Cardiometabolic	CTSH	P09668	15	78921058	78949574
CTSL:P07711:OID20228:v1	OID20228	CTSL	Cardiometabolic	CTSL	P07711	9	87724051	87731469
CTSO:P43234:OID20660:v1	OID20660	CTSO	Inflammation	CTSO	P43234	4	155921580	155953912
CTSS:P25774:OID21056:v1	OID21056	CTSS	Neurology	CTSS	P25774	1	150730079	150765957
CTSV:O60911:OID21405:v1	OID21405	CTSV	Oncology	CTSV	O60911	9	97029677	97156556
CTSZ:Q9UBR2:OID20365:v1	OID20365	CTSZ	Cardiometabolic	CTSZ	Q9UBR2	20	58985686	59008238
CUZD1:Q86UP6:OID30914:v1	OID30914	CUZD1	Neurology	CUZD1	Q86UP6	10	122832158	122846175
CWC15:Q9P013:OID31479:v1	OID31479	CWC15	Oncology	CWC15	Q9P013	11	94962620	94973586
CX3CL1:P78423:OID20976:v1	OID20976	CX3CL1	Neurology	CX3CL1	P78423	16	57372477	57385044
CXADR:P78310:OID20561:v1	OID20561	CXADR	Inflammation	CXADR	P78310	21	17513043	17593579
CXCL1:P09341:OID20762:v1	OID20762	CXCL1	Inflammation	CXCL1	P09341	4	73869393	73871308
CXCL10:P02778:OID20697:v1	OID20697	CXCL10	Inflammation	CXCL10	P02778	4	76021118	76023497
CXCL11:O14625:OID21042:v1	OID21042	CXCL11	Neurology	CXCL11	O14625	4	76033682	76041415
CXCL12:P48061:OID20464:v1	OID20464	CXCL12	Inflammation	CXCL12	P48061	10	44370165	44386493
CXCL13:O43927:OID21024:v1	OID21024	CXCL13	Neurology	CXCL13	O43927	4	77511753	77611834
CXCL14:O95715:OID20458:v1	OID20458	CXCL14	Inflammation	CXCL14	O95715	5	135570679	135579279
CXCL16:Q9H2A7:OID20282:v1	OID20282	CXCL16	Cardiometabolic	CXCL16	Q9H2A7	17	4733533	4739928
CXCL17:Q6UXB2:OID20622:v1	OID20622	CXCL17	Inflammation	CXCL17	Q6UXB2	19	42428278	42442946
CXCL3:P19876:OID20788:v1	OID20788	CXCL3	Inflammation	CXCL3	P19876	4	74036589	74038807
CXCL5:P42830:OID20207:v1	OID20207	CXCL5	Cardiometabolic	CXCL5	P42830	4	73995642	73998677
CXCL6:P80162:OID20613:v1	OID20613	CXCL6	Inflammation	CXCL6	P80162	4	73836640	73849064
CXCL8:P10145:OID20153:v1	OID20153	CXCL8	Cardiometabolic/Inflammation/Neurology/Oncology	CXCL8	P10145	4	73740541	73743716
CXCL9:Q07325:OID20675:v1	OID20675	CXCL9	Inflammation	CXCL9	Q07325	4	76001275	76007509
CYB5A:P00167:OID31171:v1	OID31171	CYB5A	Oncology	CYB5A	P00167	18	74250846	74291973
CYB5R2:Q6BCY4:OID31512:v1	OID31512	CYB5R2	Oncology	CYB5R2	Q6BCY4	11	7665100	7677222
CYP24A1:Q07973:OID30091:v1	OID30091	CYP24A1	Cardiometabolic	CYP24A1	Q07973	20	54153446	54173986
CYTH3:O43739:OID31208:v1	OID31208	CYTH3	Oncology	CYTH3	O43739	7	6161776	6272644
CYTL1:Q9NRR1:OID30374:v1	OID30374	CYTL1	Cardiometabolic	CYTL1	Q9NRR1	4	5014586	5019458
DAAM1:Q9Y4D1:OID30664:v1	OID30664	DAAM1	Inflammation	DAAM1	Q9Y4D1	14	59188646	59371405
DAB2:P98082:OID21428:v1	OID21428	DAB2	Oncology	DAB2	P98082	5	39371675	39462300
DAG1:Q14118:OID20774:v1	OID20774	DAG1	Inflammation	DAG1	Q14118	3	49468703	49535618
DAND5:Q8N907:OID30420:v1	OID30420	DAND5	Inflammation	DAND5	Q8N907	19	12965159	12974760
DAPK2:Q9UIK4:OID30505:v1	OID30505	DAPK2	Inflammation	DAPK2	Q9UIK4	15	63907036	64072033
DAPP1:Q9UN19:OID20524:v1	OID20524	DAPP1	Inflammation	DAPP1	Q9UN19	4	99816827	99870190
DARS1:P14868:OID20903:v1	OID20903	DARS1	Neurology	DARS1	P14868	2	135905881	135986100
DBH:P09172:OID30703:v1	OID30703	DBH	Inflammation	DBH	P09172	9	133636363	133659329
DBI:P07108:OID21143:v1	OID21143	DBI	Neurology	DBI	P07108	2	119366924	119372550
DBN1:Q16643:OID30549:v1	OID30549	DBN1	Inflammation	DBN1	Q16643	5	177456608	177474401
DBNL:Q9UJU6:OID20681:v1	OID20681	DBNL	Inflammation	DBNL	Q9UJU6	7	44044640	44069456
DCBLD2:Q96PD2:OID21474:v1	OID21474	DCBLD2	Oncology	DCBLD2	Q96PD2	3	98795941	98901695
DCC:P43146:OID30953:v1	OID30953	DCC	Neurology	DCC	P43146	18	52340197	53535903
DCDC2C:A8MYV0:OID31235:v1	OID31235	DCDC2C	Oncology	DCDC2C	A8MYV0	2	3703575	3848008
DCLRE1C:Q96SD1:OID31240:v1	OID31240	DCLRE1C	Oncology	DCLRE1C	Q96SD1	10	14897359	14954432
DCN:P07585:OID20106:v1	OID20106	DCN	Cardiometabolic	DCN	P07585	12	91140484	91183217
DCTD:P32321:OID30657:v1	OID30657	DCTD	Inflammation	DCTD	P32321	4	182890060	182917936
DCTN1:Q14203:OID21399:v1	OID21399	DCTN1	Oncology	DCTN1	Q14203	2	74361154	74392087
DCTN2:Q13561:OID21334:v1	OID21334	DCTN2	Oncology	DCTN2	Q13561	12	57529633	57547224
DCTN6:O00399:OID20879:v1	OID20879	DCTN6	Neurology	DCTN6	O00399	8	30156319	30183639
DCTPP1:Q9H773:OID20148:v1	OID20148	DCTPP1	Cardiometabolic	DCTPP1	Q9H773	16	30423615	30430030
DCUN1D1:Q96GG9:OID30830:v1	OID30830	DCUN1D1	Neurology	DCUN1D1	Q96GG9	3	182938074	182985953
DCUN1D2:Q6PH85:OID31231:v1	OID31231	DCUN1D2	Oncology	DCUN1D2	Q6PH85	13	113455819	113490951
DCXR:Q7Z4W1:OID21480:v1	OID21480	DCXR	Oncology	DCXR	Q7Z4W1	17	82035136	82037709
DDA1:Q9BW61:OID30126:v1	OID30126	DDA1	Cardiometabolic	DDA1	Q9BW61	19	17309518	17323298
DDAH1:O94760:OID21299:v1	OID21299	DDAH1	Oncology	DDAH1	O94760	1	85318481	85578363
DDC:P20711:OID20215:v1	OID20215	DDC	Cardiometabolic	DDC	P20711	7	50458436	50565405
DDHD2:O94830:OID31043:v1	OID31043	DDHD2	Neurology	DDHD2	O94830	8	38225218	38275558
DDI2:Q5TDH0:OID30602:v1	OID30602	DDI2	Inflammation	DDI2	Q5TDH0	1	15617458	15669044
DDR1:Q08345:OID21009:v1	OID21009	DDR1	Neurology	DDR1	Q08345	6	30876421	30900156
DDT:P30046:OID30372:v1	OID30372	DDT	Cardiometabolic	DDT	P30046	22	23970542	23980525
DDX1:Q92499:OID31518:v1	OID31518	DDX1	Oncology	DDX1	Q92499	2	15591178	15634346
DDX25:Q9UHL0:OID30892:v1	OID30892	DDX25	Neurology	DDX25	Q9UHL0	11	125903348	125943702
DDX39A:O00148:OID30494:v1	OID30494	DDX39A	Inflammation	DDX39A	O00148	19	14408798	14419383
DDX4:Q9NQI0:OID30431:v1	OID30431	DDX4	Inflammation	DDX4	Q9NQI0	5	55738017	55817157
DDX53:Q86TM3:OID30944:v1	OID30944	DDX53	Neurology	DDX53	Q86TM3	X	22999960	23003589
DDX58:O95786:OID21226:v1	OID21226	DDX58	Oncology	DDX58	O95786	9	32455302	32526208
DECR1:Q16698:OID20579:v1	OID20579	DECR1	Inflammation	DECR1	Q16698	8	90001405	90053633
DEFA1_DEFA1B:P59665:OID20344:v1	OID20344	DEFA1_DEFA1B	Cardiometabolic	DEFA1;DEFA1B	P59665;P59665	8;8	6977649;6996766	6980092;6999198
DEFB103A_DEFB103B:P81534:OID30534:v1	OID30534	DEFB103A_DEFB103B	Inflammation	DEFB103B;DEFB103A	P81534;P81534	8;8	7428888;7881392	7430348;7882663
DEFB104A_DEFB104B:Q8WTQ1:OID30849:v1	OID30849	DEFB104A_DEFB104B	Neurology	DEFB104B;DEFB104A	Q8WTQ1;Q8WTQ1	8;8	7470308;7836436	7475082;7841242
DEFB116:Q30KQ4:OID30823:v1	OID30823	DEFB116	Neurology	DEFB116	Q30KQ4	20	31303212	31308585
DEFB118:Q96PH6:OID30858:v1	OID30858	DEFB118	Neurology	DEFB118	Q96PH6	20	31368601	31373923
DEFB4A_DEFB4B:O15263:OID21373:v1	OID21373	DEFB4A_DEFB4B	Oncology	DEFB4A;DEFB4B	O15263;O15263	8;8	7894677;7414855	7896716;7416863
DENND2B:P78524:OID30050:v1	OID30050	DENND2B	Cardiometabolic	DENND2B	P78524	11	8693351	8910951
DENR:O43583:OID30493:v1	OID30493	DENR	Inflammation	DENR	O43583	12	122752824	122771064
DFFA:O00273:OID20620:v1	OID20620	DFFA	Inflammation	DFFA	O00273	1	10456522	10472529
DGCR6:Q14129:OID30859:v1	OID30859	DGCR6	Neurology	DGCR6	Q14129	22	18906028	18914238
DGKA:P23743:OID30546:v1	OID30546	DGKA	Inflammation	DGKA	P23743	12	55927319	55954027
DGKZ:Q13574:OID20466:v1	OID20466	DGKZ	Inflammation	DGKZ	Q13574	11	46332905	46380554
DHODH:Q02127:OID30137:v1	OID30137	DHODH	Cardiometabolic	DHODH	Q02127	16	72008588	72027664
DHPS:P49366:OID31357:v1	OID31357	DHPS	Oncology	DHPS	P49366	19	12675717	12681880
DHRS4L2:Q6PKH6:OID31072:v1	OID31072	DHRS4L2	Neurology	DHRS4L2	Q6PKH6	14	23969874	24006408
DIABLO:Q9NR28:OID20184:v1	OID20184	DIABLO	Cardiometabolic	DIABLO	Q9NR28	12	122207663	122227456
DIPK1C:Q0P6D2:OID30932:v1	OID30932	DIPK1C	Neurology	DIPK1C	Q0P6D2	18	74434775	74457944
DIPK2B:Q9H7Y0:OID30582:v1	OID30582	DIPK2B	Inflammation	DIPK2B	Q9H7Y0	X	45148373	45200901
DKK1:O94907:OID21066:v1	OID21066	DKK1	Neurology	DKK1	O94907	10	52314281	52318042
DKK3:Q9UBP4:OID20264:v1	OID20264	DKK3	Cardiometabolic	DKK3	Q9UBP4	11	11956207	12009769
DKK4:Q9UBT3:OID20934:v1	OID20934	DKK4	Neurology	DKK4	Q9UBT3	8	42374063	42377229
DKKL1:Q9UK85:OID21313:v1	OID21313	DKKL1	Oncology	DKKL1	Q9UK85	19	49361783	49375116
DLG4:P78352:OID31071:v1	OID31071	DLG4	Neurology	DLG4	P78352	17	7187187	7219841
DLGAP5:Q15398:OID30976:v1	OID30976	DLGAP5	Neurology	DLGAP5	Q15398	14	55148112	55191608
DLK1:P80370:OID20295:v1	OID20295	DLK1	Cardiometabolic	DLK1	P80370	14	100725705	100738224
DLL1:O00548:OID21525:v1	OID21525	DLL1	Oncology	DLL1	O00548	6	170282206	170306565
DLL4:Q9NR61:OID30255:v1	OID30255	DLL4	Cardiometabolic	DLL4	Q9NR61	15	40929340	40939073
DMD:P11532:OID30223:v1	OID30223	DMD	Cardiometabolic	DMD	P11532	X	31097677	33339609
DMP1:Q13316:OID30213:v1	OID30213	DMP1	Cardiometabolic	DMP1	Q13316	4	87650280	87664361
DNAJA1:P31689:OID31204:v1	OID31204	DNAJA1	Oncology	DNAJA1	P31689	9	33025273	33039907
DNAJA2:O60884:OID20627:v1	OID20627	DNAJA2	Inflammation	DNAJA2	O60884	16	46955362	46973674
DNAJA4:Q8WW22:OID31130:v1	OID31130	DNAJA4	Neurology	DNAJA4	Q8WW22	15	78264086	78282196
DNAJB1:P25685:OID21363:v1	OID21363	DNAJB1	Oncology	DNAJB1	P25685	19	14514769	14560391
DNAJB14:Q8TBM8:OID31434:v1	OID31434	DNAJB14	Oncology	DNAJB14	Q8TBM8	4	99896248	99946618
DNAJB2:P25686:OID30661:v1	OID30661	DNAJB2	Inflammation	DNAJB2	P25686	2	219279342	219286898
DNAJB6:O75190:OID30613:v1	OID30613	DNAJB6	Inflammation	DNAJB6	O75190	7	157335381	157417439
DNAJB8:Q8NHS0:OID20093:v1	OID20093	DNAJB8	Cardiometabolic	DNAJB8	Q8NHS0	3	128462437	128466968
DNAJC21:Q5F1R6:OID31104:v1	OID31104	DNAJC21	Neurology	DNAJC21	Q5F1R6	5	34929559	34958964
DNAJC6:O75061:OID30247:v1	OID30247	DNAJC6	Cardiometabolic	DNAJC6	O75061	1	65248219	65415871
DNAJC9:Q8WXX5:OID31472:v1	OID31472	DNAJC9	Oncology	DNAJC9	Q8WXX5	10	73183362	73247255
DNER:Q8NFT8:OID20712:v1	OID20712	DNER	Inflammation	DNER	Q8NFT8	2	229357629	229714555
DNLZ:Q5SXM8:OID30822:v1	OID30822	DNLZ	Neurology	DNLZ	Q5SXM8	9	136359480	136363744
DNM1:Q05193:OID31458:v1	OID31458	DNM1	Oncology	DNM1	Q05193	9	128191655	128255248
DNM3:Q9UQ16:OID31000:v1	OID31000	DNM3	Neurology	DNM3	Q9UQ16	1	171817887	172418466
DNMBP:Q6XZF7:OID20956:v1	OID20956	DNMBP	Neurology	DNMBP	Q6XZF7	10	99875577	100009947
DNPEP:Q9ULA0:OID31118:v1	OID31118	DNPEP	Neurology	DNPEP	Q9ULA0	2	219372043	219400022
DNPH1:O43598:OID20744:v1	OID20744	DNPH1	Inflammation	DNPH1	O43598	6	43225629	43229481
DOC2B:Q14184:OID30927:v1	OID30927	DOC2B	Neurology	DOC2B	Q14184	17	142789	181650
DOCK9:Q9BZ29:OID30836:v1	OID30836	DOCK9	Neurology	DOCK9	Q9BZ29	13	98793429	99086625
DOK1:Q99704:OID31111:v1	OID31111	DOK1	Neurology	DOK1	Q99704	2	74549026	74557551
DOK2:O60496:OID20138:v1	OID20138	DOK2	Cardiometabolic	DOK2	O60496	8	21908873	21913690
DPEP1:P16444:OID20897:v1	OID20897	DPEP1	Neurology	DPEP1	P16444	16	89613308	89638456
DPEP2:Q9H4A9:OID21305:v1	OID21305	DPEP2	Oncology	DPEP2	Q9H4A9	16	67987394	68000586
DPP10:Q8N608:OID20527:v1	OID20527	DPP10	Inflammation	DPP10	Q8N608	2	114442299	115845780
DPP4:P27487:OID20406:v1	OID20406	DPP4	Cardiometabolic	DPP4	P27487	2	161992245	162074394
DPP6:P42658:OID21354:v1	OID21354	DPP6	Oncology	DPP6	P42658	7	153887097	154894285
DPP7:Q9UHL4:OID20142:v1	OID20142	DPP7	Cardiometabolic	DPP7	Q9UHL4	9	137110546	137115177
DPT:Q07507:OID20278:v1	OID20278	DPT	Cardiometabolic	DPT	Q07507	1	168695468	168729206
DPY30:Q9C005:OID21410:v1	OID21410	DPY30	Oncology	DPY30	Q9C005	2	31867809	32039805
DRAXIN:Q8NBI3:OID20917:v1	OID20917	DRAXIN	Neurology	DRAXIN	Q8NBI3	1	11691710	11725857
DRG2:P55039:OID21335:v1	OID21335	DRG2	Oncology	DRG2	P55039	17	18087892	18107970
DSC2:Q02487:OID21079:v1	OID21079	DSC2	Neurology	DSC2	Q02487	18	31058840	31102522
DSCAM:O60469:OID30993:v1	OID30993	DSCAM	Neurology	DSCAM	O60469	21	40010999	40847158
DSG2:Q14126:OID21113:v1	OID21113	DSG2	Neurology	DSG2	Q14126	18	31498177	31549008
DSG3:P32926:OID21460:v1	OID21460	DSG3	Oncology	DSG3	P32926	18	31447741	31478702
DSG4:Q86SJ6:OID21325:v1	OID21325	DSG4	Oncology	DSG4	Q86SJ6	18	31376777	31414912
DTD1:Q8TEA8:OID30580:v1	OID30580	DTD1	Inflammation	DTD1	Q8TEA8	20	18587942	18766644
DTNB:O60941:OID31395:v1	OID31395	DTNB	Oncology	DTNB	O60941	2	25377198	25673647
DTX2:Q86UW9:OID30882:v1	OID30882	DTX2	Neurology	DTX2	Q86UW9	7	76461676	76505995
DTX3:Q8N9I9:OID21349:v1	OID21349	DTX3	Oncology	DTX3	Q8N9I9	12	57604622	57609804
DTYMK:P23919:OID30308:v1	OID30308	DTYMK	Cardiometabolic	DTYMK	P23919	2	241675747	241686944
DUOX2:Q9NRD8:OID20059:v1	OID20059	DUOX2	Cardiometabolic	DUOX2	Q9NRD8	15	45092650	45114172
DUSP13:Q6B8I1:OID31394:v1	OID31394	DUSP13	Oncology	DUSP13	Q6B8I1	10	75094432	75109221
DUSP29:Q68J44:OID30935:v1	OID30935	DUSP29	Neurology	DUSP29	Q68J44	10	75037472	75073642
DUSP3:P51452:OID20827:v1	OID20827	DUSP3	Neurology	DUSP3	P51452	17	43766125	43778977
DUT:P33316:OID31457:v1	OID31457	DUT	Oncology	DUT	P33316	15	48331011	48343373
DXO:O77932:OID31080:v1	OID31080	DXO	Neurology	DXO	O77932	6	31969810	31972290
DYNC1H1:Q14204:OID31341:v1	OID31341	DYNC1H1	Oncology	DYNC1H1	Q14204	14	101964573	102056443
DYNLT1:P63172:OID30925:v1	OID30925	DYNLT1	Neurology	DYNLT1	P63172	6	158636474	158644743
DYNLT3:P51808:OID31415:v1	OID31415	DYNLT3	Oncology	DYNLT3	P51808	X	37836757	37847571
EBAG9:O00559:OID20918:v1	OID20918	EBAG9	Neurology	EBAG9	O00559	8	109539711	109565996
EBI3_IL27:Q14213_Q8NEV9:OID21389:v1	OID21389	EBI3_IL27	Oncology	EBI3;IL27	Q14213;Q8NEV9	19;16	4229523;28499362	4237528;28512051
ECE1:P42892:OID20891:v1	OID20891	ECE1	Neurology	ECE1	P42892	1	21217247	21345572
ECHDC3:Q96DC8:OID30293:v1	OID30293	ECHDC3	Cardiometabolic	ECHDC3	Q96DC8	10	11742366	11764070
ECHS1:P30084:OID30239:v1	OID30239	ECHS1	Cardiometabolic	ECHS1	P30084	10	133362485	133373354
ECI2:O75521:OID30142:v1	OID30142	ECI2	Cardiometabolic	ECI2	O75521	6	4115693	4135597
ECM1:Q16610:OID30736:v1	OID30736	ECM1	Inflammation	ECM1	Q16610	1	150508062	150513789
ECSCR:Q19T08:OID30831:v1	OID30831	ECSCR	Neurology	ECSCR	Q19T08	5	139448560	139462743
EDA2R:Q9HAV5:OID21451:v1	OID21451	EDA2R	Oncology	EDA2R	Q9HAV5	X	66595637	66639298
EDAR:Q9UNE0:OID20525:v1	OID20525	EDAR	Inflammation	EDAR	Q9UNE0	2	108894471	108989372
EDDM3B:P56851:OID31365:v1	OID31365	EDDM3B	Oncology	EDDM3B	P56851	14	20768404	20770948
EDEM2:Q9BV94:OID30136:v1	OID30136	EDEM2	Cardiometabolic	EDEM2	Q9BV94	20	35115364	35147336
EDF1:O60869:OID31010:v1	OID31010	EDF1	Neurology	EDF1	O60869	9	136862119	136866308
EDIL3:O43854:OID20081:v1	OID20081	EDIL3	Cardiometabolic	EDIL3	O43854	5	83940554	84384880
EDN1:P05305:OID30224:v1	OID30224	EDN1	Cardiometabolic	EDN1	P05305	6	12290361	12297194
EDNRB:P24530:OID30421:v1	OID30421	EDNRB	Inflammation	EDNRB	P24530	13	77895481	77975529
EEF1D:P29692:OID30335:v1	OID30335	EEF1D	Cardiometabolic	EEF1D	P29692	8	143579697	143599541
EFCAB14:O75071:OID31460:v1	OID31460	EFCAB14	Oncology	EFCAB14	O75071	1	46674659	46719146
EFCAB2:Q5VUJ9:OID31313:v1	OID31313	EFCAB2	Oncology	EFCAB2	Q5VUJ9	1	244969682	245127164
EFEMP1:Q12805:OID20414:v1	OID20414	EFEMP1	Cardiometabolic	EFEMP1	Q12805	2	55865967	55924139
EFHD1:Q9BUP0:OID31044:v1	OID31044	EFHD1	Neurology	EFHD1	Q9BUP0	2	232606057	232682776
EFNA1:P20827:OID21125:v1	OID21125	EFNA1	Neurology	EFNA1	P20827	1	155127876	155134899
EFNA4:P52798:OID20935:v1	OID20935	EFNA4	Neurology	EFNA4	P52798	1	155063737	155069553
EFNB2:P52799:OID30954:v1	OID30954	EFNB2	Neurology	EFNB2	P52799	13	106489745	106535662
EGF:P01133:OID20698:v1	OID20698	EGF	Inflammation	EGF	P01133	4	109912883	110013766
EGFL7:Q9UHF1:OID21252:v1	OID21252	EGFL7	Oncology	EGFL7	Q9UHF1	9	136658856	136672678
EGFLAM:Q63HQ2:OID31496:v1	OID31496	EGFLAM	Oncology	EGFLAM	Q63HQ2	5	38258409	38465480
EGFR:P00533:OID20319:v1	OID20319	EGFR	Cardiometabolic	EGFR	P00533	7	55019017	55211628
EGLN1:Q9GZT9:OID20572:v1	OID20572	EGLN1	Inflammation	EGLN1	Q9GZT9	1	231363751	231422287
EHBP1:Q8NDI1:OID30302:v1	OID30302	EHBP1	Cardiometabolic	EHBP1	Q8NDI1	2	62673851	63046487
EHD3:Q9NZN3:OID30229:v1	OID30229	EHD3	Cardiometabolic	EHD3	Q9NZN3	2	31234152	31269451
EIF1AX:P47813:OID31125:v1	OID31125	EIF1AX	Neurology	EIF1AX	P47813	X	20124525	20141838
EIF2AK2:P19525:OID31442:v1	OID31442	EIF2AK2	Oncology	EIF2AK2	P19525	2	37099210	37157522
EIF2AK3:Q9NZJ5:OID30060:v1	OID30060	EIF2AK3	Cardiometabolic	EIF2AK3	Q9NZJ5	2	88556741	88691518
EIF2S2:P20042:OID30270:v1	OID30270	EIF2S2	Cardiometabolic	EIF2S2	P20042	20	34088309	34112243
EIF4B:P23588:OID21000:v1	OID21000	EIF4B	Neurology	EIF4B	P23588	12	53006282	53042215
EIF4E:P06730:OID30557:v1	OID30557	EIF4E	Inflammation	EIF4E	P06730	4	98879276	98929133
EIF4EBP1:Q13541:OID20162:v1	OID20162	EIF4EBP1	Cardiometabolic	EIF4EBP1	Q13541	8	38030534	38060365
EIF4G1:Q04637:OID20625:v1	OID20625	EIF4G1	Inflammation	EIF4G1	Q04637	3	184314495	184335358
EIF4G3:O43432:OID31022:v1	OID31022	EIF4G3	Neurology	EIF4G3	O43432	1	20806292	21177285
EIF5:P55010:OID30156:v1	OID30156	EIF5	Cardiometabolic	EIF5	P55010	14	103333544	103345025
EIF5A:P63241:OID20423:v1	OID20423	EIF5A	Inflammation	EIF5A	P63241	17	7306999	7312463
ELAC1:Q9H777:OID31029:v1	OID31029	ELAC1	Neurology	ELAC1	Q9H777	18	50967991	50988121
ELAVL4:P26378:OID30854:v1	OID30854	ELAVL4	Neurology	ELAVL4	P26378	1	50024029	50203772
ELN:P15502:OID30301:v1	OID30301	ELN	Cardiometabolic	ELN	P15502	7	74027789	74069907
ELOA:Q14241:OID21337:v1	OID21337	ELOA	Oncology	ELOA	Q14241	1	23743448	23762059
ELOB:Q15370:OID30127:v1	OID30127	ELOB	Cardiometabolic	ELOB	Q15370	16	2771414	2777289
ENAH:Q8N8S7:OID20497:v1	OID20497	ENAH	Inflammation	ENAH	Q8N8S7	1	225486829	225653142
ENDOU:P21128:OID31498:v1	OID31498	ENDOU	Oncology	ENDOU	P21128	12	47709734	47725567
ENG:P17813:OID20287:v1	OID20287	ENG	Cardiometabolic	ENG	P17813	9	127815013	127854658
ENO1:P06733:OID21037:v1	OID21037	ENO1	Neurology	ENO1	P06733	1	8861000	8879190
ENO2:P09104:OID21046:v1	OID21046	ENO2	Neurology	ENO2	P09104	12	6913745	6923698
ENO3:P13929:OID30209:v1	OID30209	ENO3	Cardiometabolic	ENO3	P13929	17	4948092	4957131
ENOPH1:Q9UHY7:OID31349:v1	OID31349	ENOPH1	Oncology	ENOPH1	Q9UHY7	4	82430590	82461177
ENOX2:Q16206:OID30152:v1	OID30152	ENOX2	Cardiometabolic	ENOX2	Q16206	X	130622325	130903234
ENPEP:Q07075:OID30135:v1	OID30135	ENPEP	Cardiometabolic	ENPEP	Q07075	4	110365733	110565285
ENPP2:Q13822:OID20288:v1	OID20288	ENPP2	Cardiometabolic	ENPP2	Q13822	8	119557086	119673453
ENPP5:Q9UJA9:OID20736:v1	OID20736	ENPP5	Inflammation	ENPP5	Q9UJA9	6	46159185	46170980
ENPP6:Q6UWR7:OID30273:v1	OID30273	ENPP6	Cardiometabolic	ENPP6	Q6UWR7	4	184088706	184221230
ENPP7:Q6UWV6:OID20689:v1	OID20689	ENPP7	Inflammation	ENPP7	Q6UWV6	17	79730943	79742219
ENSA:O43768:OID31355:v1	OID31355	ENSA	Oncology	ENSA	O43768	1	150600851	150629612
ENTPD2:Q9Y5L3:OID21260:v1	OID21260	ENTPD2	Oncology	ENTPD2	Q9Y5L3	9	137048107	137054061
ENTPD5:O75356:OID20104:v1	OID20104	ENTPD5	Cardiometabolic	ENTPD5	O75356	14	73958010	74019399
ENTPD6:O75354:OID20100:v1	OID20100	ENTPD6	Cardiometabolic	ENTPD6	O75354	20	25195693	25228075
ENTR1:Q96C92:OID30231:v1	OID30231	ENTR1	Cardiometabolic	ENTR1	Q96C92	9	136401922	136410614
EP300:Q09472:OID30438:v1	OID30438	EP300	Inflammation	EP300	Q09472	22	41092592	41180077
EPB41L5:Q9HCM4:OID30886:v1	OID30886	EPB41L5	Neurology	EPB41L5	Q9HCM4	2	120013077	120179119
EPCAM:P16422:OID20743:v1	OID20743	EPCAM	Inflammation	EPCAM	P16422	2	47345158	47387601
EPGN:Q6UW88:OID31373:v1	OID31373	EPGN	Oncology	EPGN	Q6UW88	4	74308470	74316789
EPHA1:P21709:OID20677:v1	OID20677	EPHA1	Inflammation	EPHA1	P21709	7	143390289	143408856
EPHA10:Q5JZY3:OID20840:v1	OID20840	EPHA10	Neurology	EPHA10	Q5JZY3	1	37713880	37765133
EPHA2:P29317:OID21342:v1	OID21342	EPHA2	Oncology	EPHA2	P29317	1	16124337	16156069
EPHA4:P54764:OID30622:v1	OID30622	EPHA4	Inflammation	EPHA4	P54764	2	221418027	221574202
EPHB4:P54760:OID20242:v1	OID20242	EPHB4	Cardiometabolic	EPHB4	P54760	7	100802565	100827523
EPHB6:O15197:OID20982:v1	OID20982	EPHB6	Neurology	EPHB6	O15197	7	142855061	142871094
EPHX2:P34913:OID20119:v1	OID20119	EPHX2	Cardiometabolic	EPHX2	P34913	8	27490781	27545564
EPN1:Q9Y6I3:OID31252:v1	OID31252	EPN1	Oncology	EPN1	Q9Y6I3	19	55675226	55709858
EPO:P01588:OID20522:v1	OID20522	EPO	Inflammation	EPO	P01588	7	100720468	100723700
EPPK1:P58107:OID30250:v1	OID30250	EPPK1	Cardiometabolic	EPPK1	P58107	8	143857324	143878467
EPS8L2:Q9H6S3:OID21397:v1	OID21397	EPS8L2	Oncology	EPS8L2	Q9H6S3	11	694438	727727
ERBB2:P04626:OID21520:v1	OID21520	ERBB2	Oncology	ERBB2	P04626	17	39687914	39730426
ERBB3:P21860:OID20705:v1	OID20705	ERBB3	Inflammation	ERBB3	P21860	12	56076799	56103505
ERBB4:Q15303:OID21510:v1	OID21510	ERBB4	Oncology	ERBB4	Q15303	2	211375717	212538841
ERBIN:Q96RT1:OID21323:v1	OID21323	ERBIN	Oncology	ERBIN	Q96RT1	5	65926556	66082546
ERC2:O15083:OID30880:v1	OID30880	ERC2	Neurology	ERC2	O15083	3	55508311	56469095
ERCC1:P07992:OID31223:v1	OID31223	ERCC1	Oncology	ERCC1	P07992	19	45407334	45478828
EREG:O14944:OID20905:v1	OID20905	EREG	Neurology	EREG	O14944	4	74365145	74388749
ERI1:Q8IV48:OID31317:v1	OID31317	ERI1	Oncology	ERI1	Q8IV48	8	9002147	9116746
ERMAP:Q96PL5:OID30539:v1	OID30539	ERMAP	Inflammation	ERMAP	Q96PL5	1	42817122	42844991
ERN1:O75460:OID31391:v1	OID31391	ERN1	Oncology	ERN1	O75460	17	64039080	64130819
ERP29:P30040:OID30578:v1	OID30578	ERP29	Inflammation	ERP29	P30040	12	112013348	112023449
ERP44:Q9BS26:OID21338:v1	OID21338	ERP44	Oncology	ERP44	Q9BS26	9	99979185	100099052
ERVV-1:B6SEH8:OID30094:v1	OID30094	ERVV-1	Cardiometabolic	ERVV-1	B6SEH8	19	53013921	53016123
ESAM:Q96AP7:OID20270:v1	OID20270	ESAM	Cardiometabolic	ESAM	Q96AP7	11	124752583	124762290
ESM1:Q9NQ30:OID20758:v1	OID20758	ESM1	Inflammation	ESM1	Q9NQ30	5	54977867	55022671
ESPL1:Q14674:OID31176:v1	OID31176	ESPL1	Oncology	ESPL1	Q14674	12	53268299	53293638
ESR1:P03372:OID30434:v1	OID30434	ESR1	Inflammation	ESR1	P03372	6	151656691	152129619
ESYT2:A0FGR8:OID31134:v1	OID31134	ESYT2	Neurology	ESYT2	A0FGR8	7	158730995	158830253
EVI2B:P34910:OID31227:v1	OID31227	EVI2B	Oncology	EVI2B	P34910	17	31303770	31314105
EVI5:O60447:OID30519:v1	OID30519	EVI5	Inflammation	EVI5	O60447	1	92508696	92792404
EVPL:Q92817:OID31309:v1	OID31309	EVPL	Oncology	EVPL	Q92817	17	76004502	76027306
EXOSC10:Q01780:OID30083:v1	OID30083	EXOSC10	Cardiometabolic	EXOSC10	Q01780	1	11066618	11099869
EXTL1:Q92935:OID30114:v1	OID30114	EXTL1	Cardiometabolic	EXTL1	Q92935	1	26019884	26036464
EZR:P15311:OID21017:v1	OID21017	EZR	Neurology	EZR	P15311	6	158765741	158819368
F10:P00742:OID30684:v1	OID30684	F10	Inflammation	F10	P00742	13	113122799	113149529
F11:P03951:OID30773:v1	OID30773	F11	Inflammation	F11	P03951	4	186266189	186289681
F11R:Q9Y624:OID21151:v1	OID21151	F11R	Neurology	F11R	Q9Y624	1	160995211	161021343
F12:P00748:OID30739:v1	OID30739	F12	Inflammation	F12	P00748	5	177402133	177416583
F13B:P05160:OID30781:v1	OID30781	F13B	Inflammation	F13B	P05160	1	197038741	197067260
F2:P00734:OID30723:v1	OID30723	F2	Inflammation	F2	P00734	11	46719196	46739506
F2R:P25116:OID20691:v1	OID20691	F2R	Inflammation	F2R	P25116	5	76716126	76735770
F3:P13726:OID21440:v1	OID21440	F3	Oncology	F3	P13726	1	94529173	94541759
F7:P08709:OID20372:v1	OID20372	F7	Cardiometabolic	F7	P08709	13	113105788	113120685
F9:P00740:OID20349:v1	OID20349	F9	Cardiometabolic	F9	P00740	X	139530739	139563459
FABP1:P07148:OID20778:v1	OID20778	FABP1	Inflammation	FABP1	P07148	2	88122982	88128062
FABP2:P12104:OID20200:v1	OID20200	FABP2	Cardiometabolic	FABP2	P12104	4	119317250	119322138
FABP3:P05413:OID30351:v1	OID30351	FABP3	Cardiometabolic	FABP3	P05413	1	31365253	31376850
FABP4:P15090:OID20245:v1	OID20245	FABP4	Cardiometabolic	FABP4	P15090	8	81478419	81483236
FABP5:Q01469:OID21043:v1	OID21043	FABP5	Neurology	FABP5	Q01469	8	81280536	81284777
FABP6:P51161:OID20076:v1	OID20076	FABP6	Cardiometabolic	FABP6	P51161	5	160187367	160238735
FABP9:Q0Z7S8:OID20501:v1	OID20501	FABP9	Inflammation	FABP9	Q0Z7S8	8	81458253	81461579
FADD:Q13158:OID20151:v1	OID20151	FADD	Cardiometabolic	FADD	Q13158	11	70203296	70207390
FAM13A:O94988:OID31463:v1	OID31463	FAM13A	Oncology	FAM13A	O94988	4	88725955	89111398
FAM171A2:A8MVW0:OID31005:v1	OID31005	FAM171A2	Neurology	FAM171A2	A8MVW0	17	44353215	44363853
FAM171B:Q6P995:OID31338:v1	OID31338	FAM171B	Oncology	FAM171B	Q6P995	2	186694060	186765959
FAM172A:Q8WUF8:OID30248:v1	OID30248	FAM172A	Cardiometabolic	FAM172A	Q8WUF8	5	93617725	94111699
FAM20A:Q96MK3:OID30348:v1	OID30348	FAM20A	Cardiometabolic	FAM20A	Q96MK3	17	68535113	68601367
FAM3B:P58499:OID21372:v1	OID21372	FAM3B	Oncology	FAM3B	P58499	21	41304212	41357727
FAM3C:Q92520:OID20233:v1	OID20233	FAM3C	Cardiometabolic	FAM3C	Q92520	7	121348878	121396364
FAM3D:Q96BQ1:OID31514:v1	OID31514	FAM3D	Oncology	FAM3D	Q96BQ1	3	58633946	58666834
FAP:Q12884:OID20330:v1	OID20330	FAP	Cardiometabolic	FAP	Q12884	2	162170684	162245151
FARSA:Q9Y285:OID30887:v1	OID30887	FARSA	Neurology	FARSA	Q9Y285	19	12922479	12934037
FAS:P25445:OID20316:v1	OID20316	FAS	Cardiometabolic	FAS	P25445	10	88953813	89029605
FASLG:P48023:OID20665:v1	OID20665	FASLG	Inflammation	FASLG	P48023	1	172659103	172666876
FBLN2:P98095:OID30378:v1	OID30378	FBLN2	Cardiometabolic	FBLN2	P98095	3	13549125	13638422
FBN2:P35556:OID30974:v1	OID30974	FBN2	Neurology	FBN2	P35556	5	128257909	128659185
FBP1:P09467:OID20227:v1	OID20227	FBP1	Cardiometabolic	FBP1	P09467	9	94603133	94640249
FCAMR:Q8WWV6:OID30332:v1	OID30332	FCAMR	Cardiometabolic	FCAMR	Q8WWV6	1	206957965	206970625
FCAR:P24071:OID20564:v1	OID20564	FCAR	Inflammation	FCAR	P24071	19	54874235	54891420
FCER1A:P12319:OID30992:v1	OID30992	FCER1A	Neurology	FCER1A	P12319	1	159289714	159308224
FCER2:P06734:OID21133:v1	OID21133	FCER2	Neurology	FCER2	P06734	19	7688758	7702146
FCGR2A:P12318:OID20391:v1	OID20391	FCGR2A	Cardiometabolic	FCGR2A	P12318	1	161505430	161524013
FCGR2B:P31994:OID21215:v1	OID21215	FCGR2B	Oncology	FCGR2B	P31994	1	161663143	161678654
FCGR3B:O75015:OID20387:v1	OID20387	FCGR3B	Cardiometabolic	FCGR3B	O75015	1	161623196	161631963
FCN1:O00602:OID30690:v1	OID30690	FCN1	Inflammation	FCN1	O00602	9	134903232	134917912
FCN2:Q15485:OID20382:v1	OID20382	FCN2	Cardiometabolic	FCN2	Q15485	9	134880810	134887523
FCRL1:Q96LA6:OID20172:v1	OID20172	FCRL1	Cardiometabolic	FCRL1	Q96LA6	1	157794403	157820120
FCRL2:Q96LA5:OID20639:v1	OID20639	FCRL2	Inflammation	FCRL2	Q96LA5	1	157745733	157777132
FCRL3:Q96P31:OID20443:v1	OID20443	FCRL3	Inflammation	FCRL3	Q96P31	1	157674321	157700769
FCRL5:Q96RD9:OID21111:v1	OID21111	FCRL5	Neurology	FCRL5	Q96RD9	1	157513377	157552515
FCRL6:Q6DN72:OID20529:v1	OID20529	FCRL6	Inflammation	FCRL6	Q6DN72	1	159800511	159816257
FCRLB:Q6BAA4:OID21193:v1	OID21193	FCRLB	Oncology	FCRLB	Q6BAA4	1	161721563	161728143
FDX1:P10109:OID30078:v1	OID30078	FDX1	Cardiometabolic	FDX1	P10109	11	110429948	110464884
FDX2:Q6P4F2:OID30147:v1	OID30147	FDX2	Cardiometabolic	FDX2	Q6P4F2	19	10310045	10316015
FEN1:P39748:OID21192:v1	OID21192	FEN1	Oncology	FEN1	P39748	11	61792911	61797238
FES:P07332:OID21207:v1	OID21207	FES	Oncology	FES	P07332	15	90883695	90895776
FETUB:Q9UGM5:OID20404:v1	OID20404	FETUB	Cardiometabolic	FETUB	Q9UGM5	3	186635969	186653141
FGA:P02671:OID30788:v1	OID30788	FGA	Inflammation	FGA	P02671	4	154583128	154590745
FGD3:Q5JSP0:OID31040:v1	OID31040	FGD3	Neurology	FGD3	Q5JSP0	9	92947523	93036236
FGF12:P61328:OID30454:v1	OID30454	FGF12	Inflammation	FGF12	P61328	3	192139390	192767764
FGF16:O43320:OID30535:v1	OID30535	FGF16	Inflammation	FGF16	O43320	X	77447389	77457278
FGF19:O95750:OID20715:v1	OID20715	FGF19	Inflammation	FGF19	O95750	11	69698238	69704022
FGF2:P09038:OID20503:v1	OID20503	FGF2	Inflammation	FGF2	P09038	4	122826708	122898236
FGF20:Q9NP95:OID30459:v1	OID30459	FGF20	Inflammation	FGF20	Q9NP95	8	16992181	17002345
FGF21:Q9NSA1:OID21402:v1	OID21402	FGF21	Oncology	FGF21	Q9NSA1	19	48755524	48758333
FGF23:Q9GZV9:OID21411:v1	OID21411	FGF23	Oncology	FGF23	Q9GZV9	12	4368227	4379712
FGF3:P11487:OID30544:v1	OID30544	FGF3	Inflammation	FGF3	P11487	11	69809968	69819416
FGF5:P12034:OID20490:v1	OID20490	FGF5	Inflammation	FGF5	P12034	4	80266639	80336680
FGF6:P10767:OID30443:v1	OID30443	FGF6	Inflammation	FGF6	P10767	12	4428155	4445815
FGF7:P21781:OID31241:v1	OID31241	FGF7	Oncology	FGF7	P21781	15	49423237	49488775
FGF9:P31371:OID31193:v1	OID31193	FGF9	Oncology	FGF9	P31371	13	21671073	21704498
FGFBP1:Q14512:OID21507:v1	OID21507	FGFBP1	Oncology	FGFBP1	Q14512	4	15935577	15938740
FGFBP2:Q9BYJ0:OID30395:v1	OID30395	FGFBP2	Cardiometabolic	FGFBP2	Q9BYJ0	4	15960245	15969309
FGFBP3:Q8TAT2:OID31108:v1	OID31108	FGFBP3	Neurology	FGFBP3	Q8TAT2	10	91906584	91909486
FGFR2:P21802:OID21478:v1	OID21478	FGFR2	Oncology	FGFR2	P21802	10	121478332	121598458
FGFR4:P22455:OID30646:v1	OID30646	FGFR4	Inflammation	FGFR4	P22455	5	177086905	177098144
FGL1:Q08830:OID30702:v1	OID30702	FGL1	Inflammation	FGL1	Q08830	8	17864380	17910365
FGR:P09769:OID20828:v1	OID20828	FGR	Neurology	FGR	P09769	1	27612064	27635185
FH:P07954:OID30839:v1	OID30839	FH	Neurology	FH	P07954	1	241497511	241519799
FHIP2A:Q5W0V3:OID30187:v1	OID30187	FHIP2A	Cardiometabolic	FHIP2A	Q5W0V3	10	114821744	114899832
FHIT:P49789:OID20872:v1	OID20872	FHIT	Neurology	FHIT	P49789	3	59747277	61251459
FIS1:Q9Y3D6:OID20722:v1	OID20722	FIS1	Inflammation	FIS1	Q9Y3D6	7	101239458	101252316
FKBP14:Q9NWM8:OID31065:v1	OID31065	FKBP14	Neurology	FKBP14	Q9NWM8	7	30010587	30026702
FKBP1B:P68106:OID20618:v1	OID20618	FKBP1B	Inflammation	FKBP1B	P68106	2	24049701	24063681
FKBP4:Q02790:OID20960:v1	OID20960	FKBP4	Neurology	FKBP4	Q02790	12	2794970	2805423
FKBP5:Q13451:OID20937:v1	OID20937	FKBP5	Neurology	FKBP5	Q13451	6	35573585	35728583
FKBP7:Q9Y680:OID20846:v1	OID20846	FKBP7	Neurology	FKBP7	Q9Y680	2	178463664	178478600
FKBPL:Q9UIM3:OID31499:v1	OID31499	FKBPL	Oncology	FKBPL	Q9UIM3	6	32128707	32130288
FLI1:Q01543:OID21239:v1	OID21239	FLI1	Oncology	FLI1	Q01543	11	128686535	128813267
FLRT2:O43155:OID20946:v1	OID20946	FLRT2	Neurology	FLRT2	O43155	14	85530144	85654428
FLT1:P17948:OID21301:v1	OID21301	FLT1	Oncology	FLT1	P17948	13	28300346	28495145
FLT3:P36888:OID21272:v1	OID21272	FLT3	Oncology	FLT3	P36888	13	28003274	28100592
FLT3LG:P49771:OID20661:v1	OID20661	FLT3LG	Inflammation	FLT3LG	P49771	19	49474207	49486231
FLT4:P35916:OID21491:v1	OID21491	FLT4	Oncology	FLT4	P35916	5	180601506	180649624
FMNL1:O95466:OID20884:v1	OID20884	FMNL1	Neurology	FMNL1	O95466	17	45221444	45247319
FMR1:Q06787:OID21233:v1	OID21233	FMR1	Oncology	FMR1	Q06787	X	147911919	147951125
FN1:P02751:OID30787:v1	OID30787	FN1	Inflammation	FN1	P02751	2	215360440	215436073
FNDC1:Q4ZHG4:OID31127:v1	OID31127	FNDC1	Neurology	FNDC1	Q4ZHG4	6	159169400	159272108
FNTA:P49354:OID31381:v1	OID31381	FNTA	Oncology	FNTA	P49354	8	43034194	43085788
FOLH1:Q04609:OID30430:v1	OID30430	FOLH1	Inflammation	FOLH1	Q04609	11	49145092	49208638
FOLR1:P15328:OID21529:v1	OID21529	FOLR1	Oncology	FOLR1	P15328	11	72189558	72196323
FOLR2:P14207:OID21062:v1	OID21062	FOLR2	Neurology	FOLR2	P14207	11	72216601	72221950
FOLR3:P41439:OID21485:v1	OID21485	FOLR3	Oncology	FOLR3	P41439	11	72114869	72139892
FOS:P01100:OID31221:v1	OID31221	FOS	Oncology	FOS	P01100	14	75278826	75282230
FOSB:P53539:OID20791:v1	OID20791	FOSB	Neurology	FOSB	P53539	19	45467995	45475179
FOXJ3:Q9UPW0:OID30445:v1	OID30445	FOXJ3	Inflammation	FOXJ3	Q9UPW0	1	42176539	42335877
FOXO1:Q12778:OID20515:v1	OID20515	FOXO1	Inflammation	FOXO1	Q12778	13	40555667	40666641
FOXO3:O43524:OID21271:v1	OID21271	FOXO3	Oncology	FOXO3	O43524	6	108559835	108684774
FRMD4B:Q9Y2L6:OID30155:v1	OID30155	FRMD4B	Cardiometabolic	FRMD4B	Q9Y2L6	3	69168782	69542583
FRMD7:Q6ZUT3:OID30898:v1	OID30898	FRMD7	Neurology	FRMD7	Q6ZUT3	X	132076990	132128020
FRZB:Q92765:OID20968:v1	OID20968	FRZB	Neurology	FRZB	Q92765	2	182833275	182866637
FSHB:P01225:OID30233:v1	OID30233	FSHB	Cardiometabolic	FSHB	P01225	11	30231014	30235261
FST:P19883:OID20770:v1	OID20770	FST	Inflammation	FST	P19883	5	53480626	53487134
FSTL1:Q12841:OID30254:v1	OID30254	FSTL1	Cardiometabolic	FSTL1	Q12841	3	120392293	120450993
FSTL3:O95633:OID20782:v1	OID20782	FSTL3	Inflammation	FSTL3	O95633	19	676392	683392
FTCD:O95954:OID31137:v1	OID31137	FTCD	Neurology	FTCD	O95954	21	46136160	46155579
FUCA1:P04066:OID20261:v1	OID20261	FUCA1	Cardiometabolic	FUCA1	P04066	1	23845077	23868290
FUOM:A2VDF0:OID30626:v1	OID30626	FUOM	Inflammation	FUOM	A2VDF0	10	133355158	133358025
FURIN:P09958:OID21514:v1	OID21514	FURIN	Oncology	FURIN	P09958	15	90868588	90883564
FUS:P35637:OID21256:v1	OID21256	FUS	Oncology	FUS	P35637	16	31180138	31191605
FUT1:P19526:OID31295:v1	OID31295	FUT1	Oncology	FUT1	P19526	19	48748011	48755390
FUT3_FUT5:P21217_Q11128:OID21013:v1	OID21013	FUT3_FUT5	Neurology	FUT3;FUT5	P21217;Q11128	19;19	5842888;5865826	5851471;5870540
FUT8:Q9BYC5:OID20992:v1	OID20992	FUT8	Neurology	FUT8	Q9BYC5	14	65410592	65744121
FXN:Q16595:OID21442:v1	OID21442	FXN	Oncology	FXN	Q16595	9	69035751	69079076
FXYD5:Q96DB9:OID20463:v1	OID20463	FXYD5	Inflammation	FXYD5	Q96DB9	19	35154730	35169881
FYB1:O15117:OID21140:v1	OID21140	FYB1	Neurology	FYB1	O15117	5	39105252	39274528
FZD10:Q9ULW2:OID30931:v1	OID30931	FZD10	Neurology	FZD10	Q9ULW2	12	130162459	130165740
FZD8:Q9H461:OID30818:v1	OID30818	FZD8	Neurology	FZD8	Q9H461	10	35638247	35642296
GABARAP:O95166:OID31414:v1	OID31414	GABARAP	Oncology	GABARAP	O95166	17	7240008	7242449
GABARAPL1:Q9H0R8:OID31253:v1	OID31253	GABARAPL1	Oncology	GABARAPL1	Q9H0R8	12	10212458	10223128
GABRA4:P48169:OID30803:v1	OID30803	GABRA4	Neurology	GABRA4	P48169	4	46918900	46993581
GAD1:Q99259:OID31166:v1	OID31166	GAD1	Oncology	GAD1	Q99259	2	170813213	170861151
GAD2:Q05329:OID30449:v1	OID30449	GAD2	Inflammation	GAD2	Q05329	10	26216665	26304558
GADD45B:O75293:OID31261:v1	OID31261	GADD45B	Oncology	GADD45B	O75293	19	2476122	2478259
GADD45GIP1:Q8TAE8:OID30237:v1	OID30237	GADD45GIP1	Cardiometabolic	GADD45GIP1	Q8TAE8	19	12953119	12957223
GAGE2A:Q6NT46:OID31199:v1	OID31199	GAGE2A	Oncology	GAGE2A	Q6NT46	X	49589496	49596824
GAL:P22466:OID20727:v1	OID20727	GAL	Inflammation	GAL	P22466	11	68683779	68691175
GALNT10:Q86SR1:OID21371:v1	OID21371	GALNT10	Oncology	GALNT10	Q86SR1	5	154190730	154420984
GALNT2:Q10471:OID21423:v1	OID21423	GALNT2	Oncology	GALNT2	Q10471	1	230057990	230282122
GALNT3:Q14435:OID20471:v1	OID20471	GALNT3	Inflammation	GALNT3	Q14435	2	165747588	165794659
GALNT5:Q7Z7M9:OID30295:v1	OID30295	GALNT5	Cardiometabolic	GALNT5	Q7Z7M9	2	157257705	157318491
GALNT7:Q86SF2:OID21377:v1	OID21377	GALNT7	Oncology	GALNT7	Q86SF2	4	173168811	173323967
GAMT:Q14353:OID30133:v1	OID30133	GAMT	Cardiometabolic	GAMT	Q14353	19	1397026	1401570
GAPDH:P04406:OID30600:v1	OID30600	GAPDH	Inflammation	GAPDH	P04406	12	6534512	6538374
GART:P22102:OID31004:v1	OID31004	GART	Neurology	GART	P22102	21	33503931	33543491
GAS2:O43903:OID31285:v1	OID31285	GAS2	Oncology	GAS2	O43903	11	22625509	22813001
GAS6:Q14393:OID20318:v1	OID20318	GAS6	Cardiometabolic	GAS6	Q14393	13	113820549	113864076
GASK1A:Q9UFP1:OID30109:v1	OID30109	GASK1A	Cardiometabolic	GASK1A	Q9UFP1	3	42979087	43067898
GAST:P01350:OID31083:v1	OID31083	GAST	Neurology	GAST	P01350	17	41712331	41715969
GATA3:P23771:OID31219:v1	OID31219	GATA3	Oncology	GATA3	P23771	10	8045378	8075198
GATD3:P0DPI2:OID30253:v1	OID30253	GATD3	Cardiometabolic	GATD3	P0DPI2	21	44133610	44210114
GBA:P04062:OID30966:v1	OID30966	GBA	Neurology	GBA	P04062	1	155234452	155244699
GBP1:P32455:OID31128:v1	OID31128	GBP1	Neurology	GBP1	P32455	1	89051882	89065360
GBP2:P32456:OID20489:v1	OID20489	GBP2	Inflammation	GBP2	P32456	1	89106132	89150456
GBP4:Q96PP9:OID20845:v1	OID20845	GBP4	Neurology	GBP4	Q96PP9	1	89181144	89198942
GBP6:Q6ZN66:OID30139:v1	OID30139	GBP6	Cardiometabolic	GBP6	Q6ZN66	1	89364059	89388160
GC:P02774:OID30780:v1	OID30780	GC	Inflammation	GC	P02774	4	71741696	71804041
GCC1:Q96CN9:OID31147:v1	OID31147	GCC1	Neurology	GCC1	Q96CN9	7	127580628	127593611
GCG:P01275:OID21263:v1	OID21263	GCG	Oncology	GCG	P01275	2	162142882	162152404
GCHFR:P30047:OID30631:v1	OID30631	GCHFR	Inflammation	GCHFR	P30047	15	40764068	40767708
GCLM:P48507:OID30059:v1	OID30059	GCLM	Cardiometabolic	GCLM	P48507	1	93885199	93909456
GCNT1:Q02742:OID21379:v1	OID21379	GCNT1	Oncology	GCNT1	Q02742	9	76419850	76651203
GDF15:Q99988:OID20251:v1	OID20251	GDF15	Cardiometabolic	GDF15	Q99988	19	18374731	18389176
GDF2:Q9UK05:OID20202:v1	OID20202	GDF2	Cardiometabolic	GDF2	Q9UK05	10	47322454	47327588
GDNF:P39905:OID20861:v1	OID20861	GDNF	Neurology	GDNF	P39905	5	37812677	37840041
GET3:O43681:OID30303:v1	OID30303	GET3	Cardiometabolic	GET3	O43681	19	12737139	12748323
GFAP:P14136:OID21247:v1	OID21247	GFAP	Oncology	GFAP	P14136	17	44903159	44916937
GFER:P55789:OID21259:v1	OID21259	GFER	Oncology	GFER	P55789	16	1984193	1987749
GFOD2:Q3B7J2:OID21216:v1	OID21216	GFOD2	Oncology	GFOD2	Q3B7J2	16	67674531	67719339
GFRA1:P56159:OID21457:v1	OID21457	GFRA1	Oncology	GFRA1	P56159	10	116056925	116276803
GFRA2:O00451:OID21330:v1	OID21330	GFRA2	Oncology	GFRA2	O00451	8	21690398	21812357
GFRA3:O60609:OID20933:v1	OID20933	GFRA3	Neurology	GFRA3	O60609	5	138252380	138274621
GFRAL:Q6UXV0:OID31091:v1	OID31091	GFRAL	Neurology	GFRAL	Q6UXV0	6	55327469	55402493
GGA1:Q9UJY5:OID20838:v1	OID20838	GGA1	Neurology	GGA1	Q9UJY5	22	37608725	37633564
GGACT:Q9BVM4:OID30290:v1	OID30290	GGACT	Cardiometabolic	GGACT	Q9BVM4	13	100530164	100589528
GGCT:O75223:OID30304:v1	OID30304	GGCT	Cardiometabolic	GGCT	O75223	7	30496621	30504841
GGH:Q92820:OID20416:v1	OID20416	GGH	Cardiometabolic	GGH	Q92820	8	63014881	63039407
GGT1:P19440:OID21075:v1	OID21075	GGT1	Neurology	GGT1	P19440	22	24594811	24629005
GGT5:P36269:OID20909:v1	OID20909	GGT5	Neurology	GGT5	P36269	22	24219654	24245108
GH1:P01241:OID20220:v1	OID20220	GH1	Cardiometabolic	GH1	P01241	17	63917200	63918839
GH2:P01242:OID21168:v1	OID21168	GH2	Oncology	GH2	P01242	17	63880215	63881944
GHR:P10912:OID30574:v1	OID30574	GHR	Inflammation	GHR	P10912	5	42423439	42721878
GHRHR:Q02643:OID20841:v1	OID20841	GHRHR	Neurology	GHRHR	Q02643	7	30938669	30993254
GHRL:Q9UBU3:OID20175:v1	OID20175	GHRL	Cardiometabolic	GHRL	Q9UBU3	3	10285666	10292947
GID8:Q9NWU2:OID31041:v1	OID31041	GID8	Neurology	GID8	Q9NWU2	20	62938147	62948475
GIGYF2:Q6Y7W6:OID31062:v1	OID31062	GIGYF2	Neurology	GIGYF2	Q6Y7W6	2	232697299	232860605
GIMAP7:Q8NHV1:OID30639:v1	OID30639	GIMAP7	Inflammation	GIMAP7	Q8NHV1	7	150514872	150521073
GIMAP8:Q8ND71:OID31194:v1	OID31194	GIMAP8	Oncology	GIMAP8	Q8ND71	7	150450630	150479393
GIP:P09681:OID30288:v1	OID30288	GIP	Cardiometabolic	GIP	P09681	17	48958554	48968596
GIPC2:Q8TF65:OID31153:v1	OID31153	GIPC2	Neurology	GIPC2	Q8TF65	1	77979542	78138444
GIPC3:Q8TF64:OID31507:v1	OID31507	GIPC3	Oncology	GIPC3	Q8TF64	19	3585478	3593541
GIPR:P48546:OID30542:v1	OID30542	GIPR	Inflammation	GIPR	P48546	19	45668221	45683722
GIT1:Q9Y2X7:OID30533:v1	OID30533	GIT1	Inflammation	GIT1	Q9Y2X7	17	29573475	29594054
GJA8:P48165:OID31187:v1	OID31187	GJA8	Oncology	GJA8	P48165	1	147902795	147909269
GKN1:Q9NS71:OID20885:v1	OID20885	GKN1	Neurology	GKN1	Q9NS71	2	68974573	68980980
GLA:P06280:OID30594:v1	OID30594	GLA	Inflammation	GLA	P06280	X	101393273	101408012
GLB1:P16278:OID20949:v1	OID20949	GLB1	Neurology	GLB1	P16278	3	32996609	33097202
GLI2:P10070:OID30429:v1	OID30429	GLI2	Inflammation	GLI2	P10070	2	120735623	120992653
GLIPR1:P48060:OID31517:v1	OID31517	GLIPR1	Oncology	GLIPR1	P48060	12	75480753	75503863
GLO1:Q04760:OID20107:v1	OID20107	GLO1	Cardiometabolic	GLO1	Q04760	6	38675925	38703145
GLOD4:Q9HC38:OID20710:v1	OID20710	GLOD4	Inflammation	GLOD4	Q9HC38	17	757097	782294
GLP1R:P43220:OID30809:v1	OID30809	GLP1R	Neurology	GLP1R	P43220	6	39048781	39091303
GLRX:P35754:OID20195:v1	OID20195	GLRX	Cardiometabolic	GLRX	P35754	5	95751319	95822726
GLRX5:Q86SX6:OID30663:v1	OID30663	GLRX5	Inflammation	GLRX5	Q86SX6	14	95533503	95544724
GLT8D2:Q9H1C3:OID20825:v1	OID20825	GLT8D2	Neurology	GLT8D2	Q9H1C3	12	103988987	104064183
GLYR1:Q49A26:OID31364:v1	OID31364	GLYR1	Oncology	GLYR1	Q49A26	16	4803203	4847288
GM2A:P17900:OID30413:v1	OID30413	GM2A	Cardiometabolic	GM2A	P17900	5	151212150	151270440
GMFG:O60234:OID30340:v1	OID30340	GMFG	Cardiometabolic	GMFG	O60234	19	39328353	39342372
GMPR:P36959:OID20641:v1	OID20641	GMPR	Inflammation	GMPR	P36959	6	16238587	16295549
GMPR2:Q9P2T1:OID30623:v1	OID30623	GMPR2	Inflammation	GMPR2	Q9P2T1	14	24232422	24239242
GNAS:O95467:OID31008:v1	OID31008	GNAS	Neurology	GNAS	O95467	20	58839718	58911192
GNE:Q9Y223:OID21231:v1	OID21231	GNE	Oncology	GNE	Q9Y223	9	36214441	36277042
GNGT1:P63211:OID30920:v1	OID30920	GNGT1	Neurology	GNGT1	P63211	7	93591573	93911265
GNLY:P22749:OID21132:v1	OID21132	GNLY	Neurology	GNLY	P22749	2	85685175	85698852
GNPDA1:P46926:OID30197:v1	OID30197	GNPDA1	Cardiometabolic	GNPDA1	P46926	5	141991749	142013041
GNPDA2:Q8TDQ7:OID30597:v1	OID30597	GNPDA2	Inflammation	GNPDA2	Q8TDQ7	4	44682200	44726588
GOLGA3:Q08378:OID31026:v1	OID31026	GOLGA3	Neurology	GOLGA3	Q08378	12	132768902	132829143
GOLM2:Q6P4E1:OID21044:v1	OID21044	GOLM2	Neurology	GOLM2	Q6P4E1	15	44288719	44415758
GOPC:Q9HD26:OID20551:v1	OID20551	GOPC	Inflammation	GOPC	Q9HD26	6	117560269	117602542
GORASP2:Q9H8Y8:OID31438:v1	OID31438	GORASP2	Oncology	GORASP2	Q9H8Y8	2	170928464	170967130
GOT1:P17174:OID30417:v1	OID30417	GOT1	Cardiometabolic	GOT1	P17174	10	99396870	99430624
GP1BA:P07359:OID20381:v1	OID20381	GP1BA	Cardiometabolic	GP1BA	P07359	17	4932277	4935023
GP1BB:P13224:OID30174:v1	OID30174	GP1BB	Cardiometabolic	GP1BB	P13224	22	19723539	19724771
GP2:P55259:OID20090:v1	OID20090	GP2	Cardiometabolic	GP2	P55259	16	20309574	20327808
GP5:P40197:OID30611:v1	OID30611	GP5	Inflammation	GP5	P40197	3	194394821	194399266
GP6:Q9HCN6:OID21091:v1	OID21091	GP6	Neurology	GP6	Q9HCN6	19	55013705	55038264
GPA33:Q99795:OID21376:v1	OID21376	GPA33	Oncology	GPA33	Q99795	1	167052836	167166479
GPC1:P35052:OID21438:v1	OID21438	GPC1	Oncology	GPC1	P35052	2	240435663	240468076
GPC5:P78333:OID20944:v1	OID20944	GPC5	Neurology	GPC5	P78333	13	91398621	92873682
GPD1:P21695:OID31358:v1	OID31358	GPD1	Oncology	GPD1	P21695	12	50103982	50111313
GPHA2:Q96T91:OID31437:v1	OID31437	GPHA2	Oncology	GPHA2	Q96T91	11	64934471	64935893
GPI:P06744:OID30680:v1	OID30680	GPI	Inflammation	GPI	P06744	19	34359480	34402413
GPIHBP1:Q8IV16:OID31469:v1	OID31469	GPIHBP1	Oncology	GPIHBP1	Q8IV16	8	143213218	143217170
GPKOW:Q92917:OID20890:v1	OID20890	GPKOW	Neurology	GPKOW	Q92917	X	49113407	49123735
GPNMB:Q14956:OID20173:v1	OID20173	GPNMB	Cardiometabolic	GPNMB	Q14956	7	23235967	23275108
GPR101:Q96P66:OID30819:v1	OID30819	GPR101	Neurology	GPR101	Q96P66	X	137023929	137033995
GPR158:Q5T848:OID31013:v1	OID31013	GPR158	Neurology	GPR158	Q5T848	10	25174802	25602229
GPR15L:Q6UWK7:OID31511:v1	OID31511	GPR15L	Oncology	C10orf99	Q6UWK7	10	84173801	84185294
GPR37:O15354:OID20095:v1	OID20095	GPR37	Cardiometabolic	GPR37	O15354	7	124743885	124765792
GPRC5C:Q9NQ84:OID31340:v1	OID31340	GPRC5C	Oncology	GPRC5C	Q9NQ84	17	74424851	74451653
GRAP2:O75791:OID20192:v1	OID20192	GRAP2	Cardiometabolic	GRAP2	O75791	22	39901084	39973721
GRHPR:Q9UBQ7:OID30289:v1	OID30289	GRHPR	Cardiometabolic	GRHPR	Q9UBQ7	9	37422666	37436990
GRIK2:Q13002:OID30977:v1	OID30977	GRIK2	Neurology	GRIK2	Q13002	6	100962701	102081622
GRIN2B:Q13224:OID30802:v1	OID30802	GRIN2B	Neurology	GRIN2B	Q13224	12	13437942	13982002
GRK5:P34947:OID20066:v1	OID20066	GRK5	Cardiometabolic	GRK5	P34947	10	119207571	119459745
GRN:P28799:OID21159:v1	OID21159	GRN	Neurology	GRN	P28799	17	44345246	44353106
GRP:P07492:OID30264:v1	OID30264	GRP	Cardiometabolic	GRP	P07492	18	59220158	59230774
GRPEL1:Q9HAV7:OID21309:v1	OID21309	GRPEL1	Oncology	GRPEL1	Q9HAV7	4	7058895	7068064
GRSF1:Q12849:OID31224:v1	OID31224	GRSF1	Oncology	GRSF1	Q12849	4	70815783	70839897
GSAP:A4D1B5:OID21173:v1	OID21173	GSAP	Oncology	GSAP	A4D1B5	7	77310751	77416349
GSN:P06396:OID30714:v1	OID30714	GSN	Inflammation	GSN	P06396	9	121207794	121332843
GSR:P00390:OID30700:v1	OID30700	GSR	Inflammation	GSR	P00390	8	30678066	30727846
GSTA1:P08263:OID20166:v1	OID20166	GSTA1	Cardiometabolic	GSTA1	P08263	6	52791371	52803860
GSTA3:Q16772:OID21242:v1	OID21242	GSTA3	Oncology	GSTA3	Q16772	6	52896639	52909698
GSTM4:Q03013:OID30164:v1	OID30164	GSTM4	Cardiometabolic	GSTM4	Q03013	1	109656099	109665496
GSTP1:P09211:OID20876:v1	OID20876	GSTP1	Neurology	GSTP1	P09211	11	67583742	67586656
GSTT2B:P0CG30:OID31097:v1	OID31097	GSTT2B	Neurology	GSTT2B	P0CG30	22	23957414	23961195
GTF2IRD1:Q9UHL9:OID31264:v1	OID31264	GTF2IRD1	Oncology	GTF2IRD1	Q9UHL9	7	74453790	74602605
GTPBP2:Q9BX10:OID30946:v1	OID30946	GTPBP2	Neurology	GTPBP2	Q9BX10	6	43605316	43629264
GUCA2A:Q02747:OID21101:v1	OID21101	GUCA2A	Neurology	GUCA2A	Q02747	1	42162690	42164745
GUCY2C:P25092:OID31318:v1	OID31318	GUCY2C	Oncology	GUCY2C	P25092	12	14612632	14696599
GUK1:Q16774:OID30148:v1	OID30148	GUK1	Cardiometabolic	GUK1	Q16774	1	228139962	228148984
GUSB:P08236:OID20296:v1	OID20296	GUSB	Cardiometabolic	GUSB	P08236	7	65960684	65982215
GYS1:P13807:OID20097:v1	OID20097	GYS1	Cardiometabolic	GYS1	P13807	19	48968130	48993310
GZMA:P12544:OID20663:v1	OID20663	GZMA	Inflammation	GZMA	P12544	5	55102646	55110252
GZMB:P10144:OID20604:v1	OID20604	GZMB	Inflammation	GZMB	P10144	14	24630954	24634267
GZMH:P20718:OID20096:v1	OID20096	GZMH	Cardiometabolic	GZMH	P20718	14	24606480	24609699
H2AP:O75409:OID31232:v1	OID31232	H2AP	Oncology	H2AP	O75409	X	37990779	37991314
HADH:Q16836:OID30132:v1	OID30132	HADH	Cardiometabolic	HADH	Q16836	4	107989714	108035241
HAGH:Q16775:OID21459:v1	OID21459	HAGH	Oncology	HAGH	Q16775	16	1795620	1827157
HAO1:Q9UJM8:OID21395:v1	OID21395	HAO1	Oncology	HAO1	Q9UJM8	20	7882985	7940458
HARS1:P12081:OID21086:v1	OID21086	HARS1	Neurology	HARS1	P12081	5	140673035	140691537
HAVCR1:Q96D42:OID21422:v1	OID21422	HAVCR1	Oncology	HAVCR1	Q96D42	5	157029413	157059119
HAVCR2:Q8TDQ0:OID21137:v1	OID21137	HAVCR2	Neurology	HAVCR2	Q8TDQ0	5	157085832	157142869
HBEGF:Q99075:OID21465:v1	OID21465	HBEGF	Oncology	HBEGF	Q99075	5	140332843	140346603
HBQ1:P09105:OID21433:v1	OID21433	HBQ1	Oncology	HBQ1	P09105	16	180459	181179
HBZ:P02008:OID30307:v1	OID30307	HBZ	Cardiometabolic	HBZ	P02008	16	142728	154503
HCG22:E2RYF7:OID30088:v1	OID30088	HCG22	Cardiometabolic	HCG22	E2RYF7	6	31053450	31059890
HCLS1:P14317:OID20648:v1	OID20648	HCLS1	Inflammation	HCLS1	P14317	3	121631399	121660927
HDAC8:Q9BY41:OID30436:v1	OID30436	HDAC8	Inflammation	HDAC8	Q9BY41	X	72329516	72573101
HDAC9:Q9UKV0:OID30832:v1	OID30832	HDAC9	Neurology	HDAC9	Q9UKV0	7	18086949	19002416
HDDC2:Q7Z4H3:OID31447:v1	OID31447	HDDC2	Oncology	HDDC2	Q7Z4H3	6	125219962	125302078
HDGF:P51858:OID21455:v1	OID21455	HDGF	Oncology	HDGF	P51858	1	156742109	156766925
HDGFL2:Q7Z4V5:OID31136:v1	OID31136	HDGFL2	Neurology	HDGFL2	Q7Z4V5	19	4472297	4502208
HEBP1:Q9NRV9:OID20063:v1	OID20063	HEBP1	Cardiometabolic	HEBP1	Q9NRV9	12	12974870	13000265
HEG1:Q9ULI3:OID30579:v1	OID30579	HEG1	Inflammation	HEG1	Q9ULI3	3	124965710	125055997
HEPACAM2:A8MVW5:OID31151:v1	OID31151	HEPACAM2	Neurology	HEPACAM2	A8MVW5	7	93188534	93226469
HEPH:Q9BQS7:OID30337:v1	OID30337	HEPH	Cardiometabolic	HEPH	Q9BQS7	X	66162671	66268867
HEXIM1:O94992:OID20589:v1	OID20589	HEXIM1	Inflammation	HEXIM1	O94992	17	45148475	45152099
HGF:P14210:OID20656:v1	OID20656	HGF	Inflammation	HGF	P14210	7	81699010	81770438
HGFAC:Q04756:OID30718:v1	OID30718	HGFAC	Inflammation	HGFAC	Q04756	4	3441968	3449486
HGS:O14964:OID21175:v1	OID21175	HGS	Oncology	HGS	O14964	17	81683326	81703138
HHEX:Q03014:OID31107:v1	OID31107	HHEX	Neurology	HHEX	Q03014	10	92689955	92695647
HIF1A:Q16665:OID30425:v1	OID30425	HIF1A	Inflammation	HIF1A	Q16665	14	61695513	61748259
HIP1:O00291:OID30071:v1	OID30071	HIP1	Cardiometabolic	HIP1	O00291	7	75533298	75738962
HIP1R:O75146:OID31141:v1	OID31141	HIP1R	Neurology	HIP1R	O75146	12	122834453	122862961
HJV:Q6ZVN8:OID31006:v1	OID31006	HJV	Neurology	HJV	Q6ZVN8	1	146017468	146036746
HK2:P52789:OID20065:v1	OID20065	HK2	Cardiometabolic	HK2	P52789	2	74834127	74893359
HLA-A:P04439:OID31048:v1	OID31048	HLA-A	Neurology	HLA-A	P04439	6	29941260	29945884
HLA-DRA:P01903:OID20520:v1	OID20520	HLA-DRA	Inflammation	HLA-DRA	P01903	6	32439878	32445046
HLA-E:P13747:OID20532:v1	OID20532	HLA-E	Inflammation	HLA-E	P13747	6	30489509	30494194
HMBS:P08397:OID21385:v1	OID21385	HMBS	Oncology	HMBS	P08397	11	119084866	119093834
HMCN2:Q8NDA2:OID30592:v1	OID30592	HMCN2	Inflammation	HMCN2	Q8NDA2	9	130265760	130434123
HMGCL:P35914:OID30214:v1	OID30214	HMGCL	Cardiometabolic	HMGCL	P35914	1	23801885	23838620
HMGCS1:Q01581:OID30157:v1	OID30157	HMGCS1	Cardiometabolic	HMGCS1	Q01581	5	43287470	43313512
HMMR:O75330:OID31175:v1	OID31175	HMMR	Oncology	HMMR	O75330	5	163460203	163491941
HMOX1:P09601:OID20217:v1	OID20217	HMOX1	Cardiometabolic	HMOX1	P09601	22	35380361	35394214
HMOX2:P30519:OID20887:v1	OID20887	HMOX2	Neurology	HMOX2	P30519	16	4474690	4510347
HNF1A:P20823:OID30919:v1	OID30919	HNF1A	Neurology	HNF1A	P20823	12	120978543	121002512
HNMT:P50135:OID20975:v1	OID20975	HNMT	Neurology	HNMT	P50135	2	137964020	138016364
HNRNPK:P61978:OID20051:v1	OID20051	HNRNPK	Cardiometabolic	HNRNPK	P61978	9	83968083	83980616
HNRNPUL1:Q9BUJ2:OID31037:v1	OID31037	HNRNPUL1	Neurology	HNRNPUL1	Q9BUJ2	19	41262496	41307787
HPCAL1:P37235:OID20615:v1	OID20615	HPCAL1	Inflammation	HPCAL1	P37235	2	10302889	10427617
HPGDS:O60760:OID21266:v1	OID21266	HPGDS	Oncology	HPGDS	O60760	4	94298535	94342876
HPSE:Q9Y251:OID30409:v1	OID30409	HPSE	Cardiometabolic	HPSE	Q9Y251	4	83292461	83335153
HRAS:P01112:OID31263:v1	OID31263	HRAS	Oncology	HRAS	P01112	11	532242	537321
HRC:P23327:OID30211:v1	OID30211	HRC	Cardiometabolic	HRC	P23327	19	49151198	49155396
HRG:P04196:OID30770:v1	OID30770	HRG	Inflammation	HRG	P04196	3	186660216	186678234
HS1BP3:Q53T59:OID30243:v1	OID30243	HS1BP3	Cardiometabolic	HS1BP3	Q53T59	2	20560448	20651130
HS3ST3B1:Q9Y662:OID21303:v1	OID21303	HS3ST3B1	Oncology	HS3ST3B1	Q9Y662	17	14301081	14349404
HS6ST1:O60243:OID21441:v1	OID21441	HS6ST1	Oncology	HS6ST1	O60243	2	128236716	128318868
HS6ST2:Q96MM7:OID30481:v1	OID30481	HS6ST2	Inflammation	HS6ST2	Q96MM7	X	132626015	132961395
HSBP1:O75506:OID30232:v1	OID30232	HSBP1	Cardiometabolic	HSBP1	O75506	16	83719311	83819737
HSD11B1:P28845:OID20575:v1	OID20575	HSD11B1	Inflammation	HSD11B1	P28845	1	209686178	209734949
HSD17B14:Q9BPX1:OID31098:v1	OID31098	HSD17B14	Neurology	HSD17B14	Q9BPX1	19	48813018	48836510
HSD17B3:P37058:OID30145:v1	OID30145	HSD17B3	Cardiometabolic	HSD17B3	P37058	9	96235306	96302176
HSDL2:Q6YN16:OID30256:v1	OID30256	HSDL2	Cardiometabolic	HSDL2	Q6YN16	9	112380080	112472405
HSP90B1:P14625:OID20829:v1	OID20829	HSP90B1	Neurology	HSP90B1	P14625	12	103930107	103953931
HSPA1A:P0DMV8:OID20718:v1	OID20718	HSPA1A	Inflammation	HSPA1A	P0DMV8	6	31815543	31817946
HSPA2:P54652:OID31424:v1	OID31424	HSPA2	Oncology	HSPA2	P54652	14	64535905	64546173
HSPB1:P04792:OID20230:v1	OID20230	HSPB1	Cardiometabolic	HSPB1	P04792	7	76302673	76304295
HSPB6:O14558:OID21408:v1	OID21408	HSPB6	Oncology	HSPB6	O14558	19	35754566	35758079
HSPG2:P98160:OID20383:v1	OID20383	HSPG2	Cardiometabolic	HSPG2	P98160	1	21822244	21937310
HTR1A:P08908:OID30824:v1	OID30824	HTR1A	Neurology	HTR1A	P08908	5	63957874	63962507
HTR1B:P28222:OID30866:v1	OID30866	HTR1B	Neurology	HTR1B	P28222	6	77460924	77463491
HTRA2:O43464:OID21471:v1	OID21471	HTRA2	Oncology	HTRA2	O43464	2	74529725	74533332
HYAL1:Q12794:OID20357:v1	OID20357	HYAL1	Cardiometabolic	HYAL1	Q12794	3	50299890	50312381
HYOU1:Q9Y4L1:OID20300:v1	OID20300	HYOU1	Cardiometabolic	HYOU1	Q9Y4L1	11	119044188	119057227
ICA1:Q05084:OID20484:v1	OID20484	ICA1	Inflammation	ICA1	Q05084	7	8113184	8262687
ICAM1:P05362:OID20411:v1	OID20411	ICAM1	Cardiometabolic	ICAM1	P05362	19	10271093	10286615
ICAM2:P13598:OID20248:v1	OID20248	ICAM2	Cardiometabolic	ICAM2	P13598	17	64002594	64020634
ICAM3:P32942:OID20277:v1	OID20277	ICAM3	Cardiometabolic	ICAM3	P32942	19	10333776	10339661
ICAM4:Q14773:OID20578:v1	OID20578	ICAM4	Inflammation	ICAM4	Q14773	19	10286955	10288522
ICAM5:Q9UMF0:OID20145:v1	OID20145	ICAM5	Cardiometabolic	ICAM5	Q9UMF0	19	10289952	10296778
ICOSLG:O75144:OID21351:v1	OID21351	ICOSLG	Oncology	ICOSLG	O75144	21	44217014	44240966
ID4:P47928:OID31284:v1	OID31284	ID4	Oncology	ID4	P47928	6	19837370	19842197
IDI2:Q9BXS1:OID20823:v1	OID20823	IDI2	Neurology	IDI2	Q9BXS1	10	1018910	1025859
IDO1:P14902:OID30230:v1	OID30230	IDO1	Cardiometabolic/Inflammation/Neurology/Oncology	IDO1	P14902	8	39902275	39928790
IDS:P22304:OID20619:v1	OID20619	IDS	Inflammation	IDS	P22304	X	149476988	149521096
IDUA:P35475:OID21468:v1	OID21468	IDUA	Oncology	IDUA	P35475	4	986997	1004564
IFI30:P13284:OID31505:v1	OID31505	IFI30	Oncology	IFI30	P13284	19	18173162	18178117
IFIT1:P09914:OID31310:v1	OID31310	IFIT1	Oncology	IFIT1	P09914	10	89392546	89406487
IFIT3:O14879:OID31283:v1	OID31283	IFIT3	Oncology	IFIT3	O14879	10	89327307	89377473
IFNAR1:P17181:OID31491:v1	OID31491	IFNAR1	Oncology	IFNAR1	P17181	21	33324387	33359864
IFNG:P01579:OID20495:v1	OID20495	IFNG	Inflammation	IFNG	P01579	12	68154768	68159740
IFNGR1:P15260:OID20678:v1	OID20678	IFNGR1	Inflammation	IFNGR1	P15260	6	137197485	137219449
IFNGR2:P38484:OID20941:v1	OID20941	IFNGR2	Neurology	IFNGR2	P38484	21	33403413	33479348
IFNL1:Q8IU54:OID20795:v1	OID20795	IFNL1	Neurology	IFNL1	Q8IU54	19	39296407	39298673
IFNL2:Q8IZJ0:OID30791:v1	OID30791	IFNL2	Neurology	IFNL2	Q8IZJ0	19	39268396	39270188
IFNLR1:Q8IU57:OID20506:v1	OID20506	IFNLR1	Inflammation	IFNLR1	Q8IU57	1	24154168	24187959
IFNW1:P05000:OID30129:v1	OID30129	IFNW1	Cardiometabolic	IFNW1	P05000	9	21140632	21141832
IFT20:Q8IY31:OID30962:v1	OID30962	IFT20	Neurology	IFT20	Q8IY31	17	28328325	28335489
IGBP1:P78318:OID31059:v1	OID31059	IGBP1	Neurology	IGBP1	P78318	X	70133447	70166324
IGDCC3:Q8IVU1:OID30862:v1	OID30862	IGDCC3	Neurology	IGDCC3	Q8IVU1	15	65327127	65378002
IGDCC4:Q8TDY8:OID30402:v1	OID30402	IGDCC4	Cardiometabolic	IGDCC4	Q8TDY8	15	65381484	65422947
IGF1R:P08069:OID21274:v1	OID21274	IGF1R	Oncology	IGF1R	P08069	15	98648539	98964530
IGF2BP3:O00425:OID30112:v1	OID30112	IGF2BP3	Cardiometabolic	IGF2BP3	O00425	7	23310209	23470491
IGF2R:P11717:OID21146:v1	OID21146	IGF2R	Neurology	IGF2R	P11717	6	159969082	160113507
IGFBP1:P08833:OID20246:v1	OID20246	IGFBP1	Cardiometabolic	IGFBP1	P08833	7	45888360	45893660
IGFBP2:P18065:OID20325:v1	OID20325	IGFBP2	Cardiometabolic	IGFBP2	P18065	2	216632828	216664436
IGFBP3:P17936:OID20398:v1	OID20398	IGFBP3	Cardiometabolic	IGFBP3	P17936	7	45912245	45921874
IGFBP4:P22692:OID21158:v1	OID21158	IGFBP4	Neurology	IGFBP4	P22692	17	40443450	40457725
IGFBP6:P24592:OID20413:v1	OID20413	IGFBP6	Cardiometabolic	IGFBP6	P24592	12	53097436	53102345
IGFBP7:Q16270:OID20236:v1	OID20236	IGFBP7	Cardiometabolic	IGFBP7	Q16270	4	57030773	57110385
IGFBPL1:Q8WX77:OID20155:v1	OID20155	IGFBPL1	Cardiometabolic	IGFBPL1	Q8WX77	9	38406528	38424454
IGFL4:Q6B9Z1:OID30500:v1	OID30500	IGFL4	Inflammation	IGFL4	Q6B9Z1	19	46039182	46077118
IGHMBP2:P38935:OID30123:v1	OID30123	IGHMBP2	Cardiometabolic	IGHMBP2	P38935	11	68903863	68940602
IGLC2:P0DOY2:OID30740:v1	OID30740	IGLC2	Inflammation	IGLC2	P0DOY2	22	22900976	22901437
IGLON5:A6NGN9:OID31169:v1	OID31169	IGLON5	Oncology	IGLON5	A6NGN9	19	51311644	51330891
IGSF21:Q96ID5:OID30210:v1	OID30210	IGSF21	Cardiometabolic	IGSF21	Q96ID5	1	18107798	18378483
IGSF3:O75054:OID21312:v1	OID21312	IGSF3	Oncology	IGSF3	O75054	1	116574399	116667755
IGSF8:Q969P0:OID20167:v1	OID20167	IGSF8	Cardiometabolic	IGSF8	Q969P0	1	160091340	160098943
IGSF9:Q9P2J2:OID30330:v1	OID30330	IGSF9	Cardiometabolic	IGSF9	Q9P2J2	1	159927039	159945613
IKBKG:Q9Y6K9:OID20544:v1	OID20544	IKBKG	Inflammation	IKBKG	Q9Y6K9	X	154541199	154565046
IKZF2:Q9UKS7:OID21213:v1	OID21213	IKZF2	Oncology	IKZF2	Q9UKS7	2	212999691	213152427
IL10:P22301:OID20431:v1	OID20431	IL10	Inflammation	IL10	P22301	1	206767602	206774541
IL10RA:Q13651:OID20420:v1	OID20420	IL10RA	Inflammation	IL10RA	Q13651	11	117986370	118003037
IL10RB:Q08334:OID20696:v1	OID20696	IL10RB	Inflammation	IL10RB	Q08334	21	33266367	33310187
IL11:P20809:OID20455:v1	OID20455	IL11	Inflammation	IL11	P20809	19	55364382	55370463
IL12A_IL12B:P29459_P29460:OID21327:v1	OID21327	IL12A_IL12B	Oncology	IL12A;IL12B	P29459;P29460	3;5	159988835;159314780	159996019;159330487
IL12B:P29460:OID20666:v1	OID20666	IL12B	Inflammation	IL12B	P29460	5	159314780	159330487
IL12RB1:P42701:OID20486:v1	OID20486	IL12RB1	Inflammation	IL12RB1	P42701	19	18058995	18098944
IL12RB2:Q99665:OID30422:v1	OID30422	IL12RB2	Inflammation	IL12RB2	Q99665	1	67307364	67398724
IL13:P35225:OID20430:v1	OID20430	IL13	Inflammation	IL13	P35225	5	132656263	132661110
IL13RA1:P78552:OID21504:v1	OID21504	IL13RA1	Oncology	IL13RA1	P78552	X	118727133	118794535
IL13RA2:Q14627:OID30841:v1	OID30841	IL13RA2	Neurology	IL13RA2	Q14627	X	115003975	115019977
IL15:P40933:OID20562:v1	OID20562	IL15	Inflammation	IL15	P40933	4	141636583	141733987
IL15RA:Q13261:OID20498:v1	OID20498	IL15RA	Inflammation	IL15RA	Q13261	10	5943639	5978187
IL16:Q14005:OID20633:v1	OID20633	IL16	Inflammation	IL16	Q14005	15	81159575	81314058
IL17A:Q16552:OID20469:v1	OID20469	IL17A	Inflammation	IL17A	Q16552	6	52186375	52190638
IL17C:Q9P0M4:OID20477:v1	OID20477	IL17C	Inflammation	IL17C	Q9P0M4	16	88638572	88640468
IL17D:Q8TAD2:OID20481:v1	OID20481	IL17D	Inflammation	IL17D	Q8TAD2	13	20702127	20723098
IL17F:Q96PD4:OID20456:v1	OID20456	IL17F	Inflammation	IL17F	Q96PD4	6	52236681	52244500
IL17RA:Q96F46:OID21089:v1	OID21089	IL17RA	Neurology	IL17RA	Q96F46	22	17084954	17115694
IL17RB:Q9NRM6:OID20585:v1	OID20585	IL17RB	Inflammation	IL17RB	Q9NRM6	3	53846568	53865794
IL18:Q14116:OID20694:v1	OID20694	IL18	Inflammation	IL18	Q14116	11	112143253	112164096
IL18BP:O95998:OID20348:v1	OID20348	IL18BP	Cardiometabolic	IL18BP	O95998	11	71998613	72005715
IL18R1:Q13478:OID20652:v1	OID20652	IL18R1	Inflammation	IL18R1	Q13478	2	102311529	102398777
IL18RAP:O95256:OID20900:v1	OID20900	IL18RAP	Neurology	IL18RAP	O95256	2	102418689	102452565
IL19:Q9UHD0:OID20158:v1	OID20158	IL19	Cardiometabolic	IL19	Q9UHD0	1	206770764	206842981
IL1A:P01583:OID20488:v1	OID20488	IL1A	Inflammation	IL1A	P01583	2	112773925	112784493
IL1B:P01584:OID20427:v1	OID20427	IL1B	Inflammation	IL1B	P01584	2	112829751	112836816
IL1R1:P14778:OID21116:v1	OID21116	IL1R1	Neurology	IL1R1	P14778	2	102064544	102179874
IL1R2:P27930:OID20757:v1	OID20757	IL1R2	Inflammation	IL1R2	P27930	2	101991960	102028544
IL1RAP:Q9NPH3:OID21126:v1	OID21126	IL1RAP	Neurology	IL1RAP	Q9NPH3	3	190514051	190659750
IL1RL1:Q01638:OID20250:v1	OID20250	IL1RL1	Cardiometabolic	IL1RL1	Q01638	2	102311502	102352037
IL1RL2:Q9HB29:OID20487:v1	OID20487	IL1RL2	Inflammation	IL1RL2	Q9HB29	2	102187006	102240002
IL1RN:P18510:OID20700:v1	OID20700	IL1RN	Inflammation	IL1RN	P18510	2	113107214	113134016
IL2:P60568:OID20419:v1	OID20419	IL2	Inflammation	IL2	P60568	4	122451470	122456725
IL20:Q9NYY1:OID20453:v1	OID20453	IL20	Inflammation	IL20	Q9NYY1	1	206865623	206869223
IL20RA:Q9UHF4:OID20422:v1	OID20422	IL20RA	Inflammation	IL20RA	Q9UHF4	6	136999971	137045180
IL20RB:Q6UXL0:OID30461:v1	OID30461	IL20RB	Inflammation	IL20RB	Q6UXL0	3	136946230	137011085
IL21R:Q9HBE5:OID30441:v1	OID30441	IL21R	Inflammation	IL21R	Q9HBE5	16	27402174	27452042
IL22:Q9GZX6:OID31407:v1	OID31407	IL22	Oncology	IL22	Q9GZX6	12	68248242	68253604
IL22RA1:Q8N6P7:OID20449:v1	OID20449	IL22RA1	Inflammation	IL22RA1	Q8N6P7	1	24119771	24143140
IL24:Q13007:OID20440:v1	OID20440	IL24	Inflammation	IL24	Q13007	1	206897443	206904139
IL25:Q9H293:OID31243:v1	OID31243	IL25	Oncology	IL25	Q9H293	14	23372809	23376403
IL2RA:P01589:OID20267:v1	OID20267	IL2RA	Cardiometabolic	IL2RA	P01589	10	6010689	6062370
IL2RB:P14784:OID20450:v1	OID20450	IL2RB	Inflammation	IL2RB	P14784	22	37125843	37175054
IL2RG:P31785:OID31361:v1	OID31361	IL2RG	Oncology	IL2RG	P31785	X	71107404	71112108
IL3:P08700:OID31229:v1	OID31229	IL3	Oncology	IL3	P08700	5	132060655	132063204
IL31:Q6EBC2:OID30487:v1	OID30487	IL31	Inflammation	IL31	Q6EBC2	12	122172029	122174221
IL31RA:Q8NI17:OID30475:v1	OID30475	IL31RA	Inflammation	IL31RA	Q8NI17	5	55851357	55922854
IL32:P24001:OID20605:v1	OID20605	IL32	Inflammation	IL32	P24001	16	3065297	3082192
IL33:O95760:OID20428:v1	OID20428	IL33	Inflammation	IL33	O95760	9	6215786	6257983
IL34:Q6ZMJ4:OID20809:v1	OID20809	IL34	Neurology	IL34	Q6ZMJ4	16	70579895	70660682
IL36A:Q9UHA7:OID30472:v1	OID30472	IL36A	Inflammation	IL36A	Q9UHA7	2	113005459	113008044
IL36G:Q9NZH8:OID30551:v1	OID30551	IL36G	Inflammation	IL36G	Q9NZH8	2	112973203	112985658
IL3RA:P26951:OID20461:v1	OID20461	IL3RA	Inflammation	IL3RA	P26951	X	1336616	1382689
IL4:P05112:OID20426:v1	OID20426	IL4	Inflammation	IL4	P05112	5	132673986	132682678
IL4R:P24394:OID20576:v1	OID20576	IL4R	Inflammation	IL4R	P24394	16	27313668	27364778
IL5:P05113:OID20472:v1	OID20472	IL5	Inflammation	IL5	P05113	5	132541445	132556838
IL5RA:Q01344:OID20601:v1	OID20601	IL5RA	Inflammation	IL5RA	Q01344	3	3066324	3126613
IL6:P05231:OID20101:v1	OID20101	IL6	Cardiometabolic/Inflammation/Neurology/Oncology	IL6	P05231	7	22725884	22732002
IL6R:P08887:OID20385:v1	OID20385	IL6R	Cardiometabolic	IL6R	P08887	1	154405193	154469450
IL6ST:P40189:OID20147:v1	OID20147	IL6ST	Cardiometabolic	IL6ST	P40189	5	55935095	55995022
IL7:P13232:OID20535:v1	OID20535	IL7	Inflammation	IL7	P13232	8	78675743	78805523
IL7R:P16871:OID21136:v1	OID21136	IL7R	Neurology	IL7R	P16871	5	35852695	35879603
IL9:P15248:OID31298:v1	OID31298	IL9	Oncology	IL9	P15248	5	135892246	135895841
ILKAP:Q9H0C8:OID20855:v1	OID20855	ILKAP	Neurology	ILKAP	Q9H0C8	2	238170402	238203708
IMMT:Q16891:OID31397:v1	OID31397	IMMT	Oncology	IMMT	Q16891	2	86143932	86195472
IMPA1:P29218:OID20907:v1	OID20907	IMPA1	Neurology	IMPA1	P29218	8	81656914	81686331
IMPACT:Q9P2X3:OID31112:v1	OID31112	IMPACT	Neurology	IMPACT	Q9P2X3	18	24426634	24453531
IMPG1:Q17R60:OID30814:v1	OID30814	IMPG1	Neurology	IMPG1	Q17R60	6	75921114	76072678
ING1:Q9UK53:OID20853:v1	OID20853	ING1	Neurology	ING1	Q9UK53	13	110712736	110723339
INHBB:P09529:OID30625:v1	OID30625	INHBB	Inflammation	INHBB	P09529	2	120346136	120351803
INHBC:P55103:OID21093:v1	OID21093	INHBC	Neurology	INHBC	P55103	12	57434784	57452062
INPP1:P49441:OID21345:v1	OID21345	INPP1	Oncology	INPP1	P49441	2	190343570	190371665
INPP5D:Q92835:OID30259:v1	OID30259	INPP5D	Cardiometabolic	INPP5D	Q92835	2	233059967	233207903
INPP5J:Q15735:OID30975:v1	OID30975	INPP5J	Neurology	INPP5J	Q15735	22	31122731	31134697
INPPL1:O15357:OID21314:v1	OID21314	INPPL1	Oncology	INPPL1	O15357	11	72223701	72239147
INSL3:P51460:OID31129:v1	OID31129	INSL3	Neurology	INSL3	P51460	19	17816512	17821574
INSL4:Q14641:OID31370:v1	OID31370	INSL4	Oncology	INSL4	Q14641	9	5231419	5235304
INSL5:Q9Y5Q6:OID31448:v1	OID31448	INSL5	Oncology	INSL5	Q9Y5Q6	1	66797740	66801276
INSR:P06213:OID30566:v1	OID30566	INSR	Inflammation	INSR	P06213	19	7112255	7294414
IPCEF1:Q8WWN9:OID20977:v1	OID20977	IPCEF1	Neurology	IPCEF1	Q8WWN9	6	154154496	154356803
IQGAP2:Q13576:OID21361:v1	OID21361	IQGAP2	Oncology	IQGAP2	Q13576	5	76403285	76708132
IRAG2:Q12912:OID20085:v1	OID20085	IRAG2	Cardiometabolic	IRAG2	Q12912	12	25004342	25108335
IRAK1:P51617:OID20485:v1	OID20485	IRAK1	Inflammation	IRAK1	P51617	X	154010506	154019902
IRAK4:Q9NWZ3:OID20577:v1	OID20577	IRAK4	Inflammation	IRAK4	Q9NWZ3	12	43758944	43789543
ISLR2:Q6UXK2:OID20889:v1	OID20889	ISLR2	Neurology	ISLR2	Q6UXK2	15	74100311	74138540
ISM1:B1AKI9:OID20538:v1	OID20538	ISM1	Inflammation	ISM1	B1AKI9	20	13221274	13300651
ISM2:Q6H9L7:OID30365:v1	OID30365	ISM2	Cardiometabolic	ISM2	Q6H9L7	14	77474394	77498816
IST1:P53990:OID31497:v1	OID31497	IST1	Oncology	IST1	P53990	16	71845996	71931199
ITGA11:Q9UKX5:OID20581:v1	OID20581	ITGA11	Inflammation	ITGA11	Q9UKX5	15	68296532	68432163
ITGA2:P17301:OID30570:v1	OID30570	ITGA2	Inflammation	ITGA2	P17301	5	52989340	53094779
ITGA5:P08648:OID21139:v1	OID21139	ITGA5	Neurology	ITGA5	P08648	12	54395261	54419266
ITGA6:P23229:OID20528:v1	OID20528	ITGA6	Inflammation	ITGA6	P23229	2	172427354	172506459
ITGAL:P20701:OID30537:v1	OID30537	ITGAL	Inflammation	ITGAL	P20701	16	30472658	30523567
ITGAM:P11215:OID21071:v1	OID21071	ITGAM	Neurology	ITGAM	P11215	16	31259967	31332892
ITGAV:P06756:OID21416:v1	OID21416	ITGAV	Oncology	ITGAV	P06756	2	186590056	186680901
ITGAX:P20702:OID31325:v1	OID31325	ITGAX	Oncology	ITGAX	P20702	16	31355134	31382999
ITGB1:P05556:OID20376:v1	OID20376	ITGB1	Cardiometabolic	ITGB1	P05556	10	32887273	33005792
ITGB1BP1:O14713:OID21268:v1	OID21268	ITGB1BP1	Oncology	ITGB1BP1	O14713	2	9403475	9423528
ITGB1BP2:Q9UKP3:OID20112:v1	OID20112	ITGB1BP2	Cardiometabolic	ITGB1BP2	Q9UKP3	X	71301750	71305371
ITGB2:P05107:OID20315:v1	OID20315	ITGB2	Cardiometabolic	ITGB2	P05107	21	44885953	44931989
ITGB5:P18084:OID21522:v1	OID21522	ITGB5	Oncology	ITGB5	P18084	3	124761948	124901418
ITGB6:P18564:OID20493:v1	OID20493	ITGB6	Inflammation	ITGB6	P18564	2	160099667	160200313
ITGB7:P26010:OID21393:v1	OID21393	ITGB7	Oncology	ITGB7	P26010	12	53191323	53207282
ITGBL1:O95965:OID30408:v1	OID30408	ITGBL1	Cardiometabolic	ITGBL1	O95965	13	101452593	101720856
ITIH1:P19827:OID30722:v1	OID30722	ITIH1	Inflammation	ITIH1	P19827	3	52777595	52792068
ITIH3:Q06033:OID20352:v1	OID20352	ITIH3	Cardiometabolic	ITIH3	Q06033	3	52794768	52809009
ITIH4:Q14624:OID30762:v1	OID30762	ITIH4	Inflammation	ITIH4	Q14624	3	52812962	52830688
ITIH5:Q86UX2:OID31430:v1	OID31430	ITIH5	Oncology	ITIH5	Q86UX2	10	7559270	7666998
ITM2A:O43736:OID20504:v1	OID20504	ITM2A	Inflammation	ITM2A	O43736	X	79360384	79367667
ITPA:Q9BY32:OID30082:v1	OID30082	ITPA	Cardiometabolic	ITPA	Q9BY32	20	3208868	3223870
ITPR1:Q14643:OID30216:v1	OID30216	ITPR1	Cardiometabolic	ITPR1	Q14643	3	4493345	4847506
ITPRIP:Q8IWB1:OID30860:v1	OID30860	ITPRIP	Neurology	ITPRIP	Q8IWB1	10	104309698	104338465
IVD:P26440:OID20833:v1	OID20833	IVD	Neurology	IVD	P26440	15	40405485	40435947
IZUMO1:Q8IYV9:OID31159:v1	OID31159	IZUMO1	Oncology	IZUMO1	Q8IYV9	19	48740852	48746909
JAM2:P57087:OID21064:v1	OID21064	JAM2	Neurology	JAM2	P57087	21	25639258	25717562
JAM3:Q9BX67:OID30586:v1	OID30586	JAM3	Inflammation	JAM3	Q9BX67	11	134069071	134152001
JCHAIN:P01591:OID20494:v1	OID20494	JCHAIN	Inflammation	JCHAIN	P01591	4	70655541	70681817
JMJD1C:Q15652:OID31172:v1	OID31172	JMJD1C	Oncology	JMJD1C	Q15652	10	63167221	63521850
JPT2:Q9H910:OID31520:v1	OID31520	JPT2	Oncology	JPT2	Q9H910	16	1678256	1702280
JUN:P05412:OID20424:v1	OID20424	JUN	Inflammation	JUN	P05412	1	58776845	58784048
KAZALD1:Q96I82:OID21339:v1	OID21339	KAZALD1	Oncology	KAZALD1	Q96I82	10	101061989	101068131
KAZN:Q674X7:OID31481:v1	OID31481	KAZN	Oncology	KAZN	Q674X7	1	13892792	15118043
KCNC4:Q03721:OID30813:v1	OID30813	KCNC4	Neurology	KCNC4	Q03721	1	110210314	110283100
KCNH2:Q12809:OID30899:v1	OID30899	KCNH2	Neurology	KCNH2	Q12809	7	150944961	150978321
KCNIP4:Q6PIL6:OID20813:v1	OID20813	KCNIP4	Neurology	KCNIP4	Q6PIL6	4	20728606	21948772
KCTD5:Q9NXV2:OID31148:v1	OID31148	KCTD5	Neurology	KCTD5	Q9NXV2	16	2682523	2709030
KDM3A:Q9Y4C1:OID30426:v1	OID30426	KDM3A	Inflammation	KDM3A	Q9Y4C1	2	86440647	86492716
KDR:P35968:OID21497:v1	OID21497	KDR	Oncology	KDR	P35968	4	55078481	55125595
KEL:P23276:OID20881:v1	OID20881	KEL	Neurology	KEL	P23276	7	142941114	142962363
KHDC3L:Q587J8:OID31245:v1	OID31245	KHDC3L	Oncology	KHDC3L	Q587J8	6	73362658	73364171
KHK:P50053:OID30241:v1	OID30241	KHK	Cardiometabolic	KHK	P50053	2	27086747	27100762
KIAA0319:Q5VV43:OID31094:v1	OID31094	KIAA0319	Neurology	KIAA0319	Q5VV43	6	24544104	24646191
KIAA1549:Q9HCM3:OID31307:v1	OID31307	KIAA1549	Oncology	KIAA1549	Q9HCM3	7	138831381	138981389
KIAA1549L:Q6ZVL6:OID31312:v1	OID31312	KIAA1549L	Oncology	KIAA1549L	Q6ZVL6	11	33376108	33674102
KIAA2013:Q8IYS2:OID31392:v1	OID31392	KIAA2013	Oncology	KIAA2013	Q8IYS2	1	11919591	11926428
KIF1C:O43896:OID30163:v1	OID30163	KIF1C	Cardiometabolic	KIF1C	O43896	17	4997950	5028401
KIF20B:Q96Q89:OID30816:v1	OID30816	KIF20B	Neurology	KIF20B	Q96Q89	10	89701590	89774939
KIF22:Q14807:OID30175:v1	OID30175	KIF22	Cardiometabolic	KIF22	Q14807	16	29790727	29805385
KIFBP:Q96EK5:OID21320:v1	OID21320	KIFBP	Oncology	KIFBP	Q96EK5	10	68988803	69043544
KIR2DL2:P43627:OID31431:v1	OID31431	KIR2DL2	Oncology	KIR2DL2	P43627	19	54754693	54769187
KIR2DL3:P43628:OID21196:v1	OID21196	KIR2DL3	Oncology	KIR2DL3	P43628	19	54738513	54753052
KIR2DS4:P43632:OID31432:v1	OID31432	KIR2DS4	Oncology	KIR2DS4	P43632	19	54832676	54848569
KIR3DL1:P43629:OID21185:v1	OID21185	KIR3DL1	Oncology	KIR3DL1	P43629	19	54816468	54830778
KIR3DL2:P43630:OID31191:v1	OID31191	KIR3DL2	Oncology	KIR3DL2	P43630	19	54850443	54867207
KIRREL1:Q96J84:OID30806:v1	OID30806	KIRREL1	Neurology	KIRREL1	Q96J84	1	157993273	158100262
KIRREL2:Q6UWL6:OID20873:v1	OID20873	KIRREL2	Neurology	KIRREL2	Q6UWL6	19	35855861	35867136
KIT:P10721:OID20370:v1	OID20370	KIT	Cardiometabolic	KIT	P10721	4	54657267	54740783
KITLG:P21583:OID20196:v1	OID20196	KITLG	Cardiometabolic	KITLG	P21583	12	88492793	88580851
KLB:Q86Z14:OID20888:v1	OID20888	KLB	Neurology	KLB	Q86Z14	4	39406930	39451533
KLF4:O43474:OID30808:v1	OID30808	KLF4	Neurology	KLF4	O43474	9	107484852	107490482
KLHL41:O60662:OID30986:v1	OID30986	KLHL41	Neurology	KLHL41	O60662	2	169509702	169526258
KLK1:P06870:OID21499:v1	OID21499	KLK1	Oncology	KLK1	P06870	19	50819146	50823787
KLK10:O43240:OID21523:v1	OID21523	KLK10	Oncology	KLK10	O43240	19	51012739	51020175
KLK11:Q9UBX7:OID21518:v1	OID21518	KLK11	Oncology	KLK11	Q9UBX7	19	51022216	51028039
KLK12:Q9UKR0:OID21201:v1	OID21201	KLK12	Oncology	KLK12	Q9UKR0	19	51029092	51035230
KLK13:Q9UKR3:OID21291:v1	OID21291	KLK13	Oncology	KLK13	Q9UKR3	19	51055626	51065114
KLK14:Q9P0G3:OID21407:v1	OID21407	KLK14	Oncology	KLK14	Q9P0G3	19	51077495	51084245
KLK15:Q9H2R5:OID31427:v1	OID31427	KLK15	Oncology	KLK15	Q9H2R5	19	50825289	50837213
KLK3:P07288:OID30364:v1	OID30364	KLK3	Cardiometabolic	KLK3	P07288	19	50854915	50860764
KLK4:Q9Y5K2:OID21391:v1	OID21391	KLK4	Oncology	KLK4	Q9Y5K2	19	50906351	50911395
KLK6:Q92876:OID21526:v1	OID21526	KLK6	Oncology	KLK6	Q92876	19	50958631	50969673
KLK7:P49862:OID30652:v1	OID30652	KLK7	Inflammation	KLK7	P49862	19	50976468	50984099
KLK8:O60259:OID21517:v1	OID21517	KLK8	Oncology	KLK8	O60259	19	50996007	51002711
KLKB1:P03952:OID30760:v1	OID30760	KLKB1	Inflammation	KLKB1	P03952	4	186226438	186258471
KLRB1:Q12918:OID20629:v1	OID20629	KLRB1	Inflammation	KLRB1	Q12918	12	9594551	9607916
KLRC1:P26715:OID30855:v1	OID30855	KLRC1	Neurology	KLRC1	P26715	12	10442264	10454685
KLRD1:Q13241:OID20632:v1	OID20632	KLRD1	Inflammation	KLRD1	Q13241	12	10226058	10329608
KLRF1:Q9NZS2:OID30464:v1	OID30464	KLRF1	Inflammation	KLRF1	Q9NZS2	12	9827481	9845007
KLRK1:P26718:OID31082:v1	OID31082	KLRK1	Neurology	KLRK1	P26718	12	10372353	10391874
KRT14:P02533:OID20800:v1	OID20800	KRT14	Neurology	KRT14	P02533	17	41582279	41586895
KRT17:Q04695:OID30092:v1	OID30092	KRT17	Cardiometabolic	KRT17	Q04695	17	41619442	41624842
KRT18:P05783:OID21296:v1	OID21296	KRT18	Oncology	KRT18	P05783	12	52948871	52952906
KRT19:P08727:OID20596:v1	OID20596	KRT19	Inflammation	KRT19	P08727	17	41523617	41528308
KRT5:P13647:OID20860:v1	OID20860	KRT5	Neurology	KRT5	P13647	12	52514575	52520530
KRT6C:P48668:OID30169:v1	OID30169	KRT6C	Cardiometabolic	KRT6C	P48668	12	52468516	52473805
KRT8:P05787:OID30865:v1	OID30865	KRT8	Neurology	KRT8	P05787	12	52897187	52949954
KYAT1:Q16773:OID20232:v1	OID20232	KYAT1	Cardiometabolic	KYAT1	Q16773	9	128832942	128882494
KYNU:Q16719:OID20669:v1	OID20669	KYNU	Inflammation	KYNU	Q16719	2	142877657	143055833
L1CAM:P32004:OID21484:v1	OID21484	L1CAM	Oncology	L1CAM	P32004	X	153861514	153886173
L3HYPDH:Q96EM0:OID30314:v1	OID30314	L3HYPDH	Cardiometabolic	L3HYPDH	Q96EM0	14	59460363	59484408
LACRT:Q9GZZ8:OID31367:v1	OID31367	LACRT	Oncology	LACRT	Q9GZZ8	12	54630811	54634895
LACTB2:Q53H82:OID20150:v1	OID20150	LACTB2	Cardiometabolic	LACTB2	Q53H82	8	70635318	70669185
LAG3:P18627:OID21315:v1	OID21315	LAG3	Oncology	LAG3	P18627	12	6772512	6778455
LAIR1:Q6GTX8:OID20737:v1	OID20737	LAIR1	Inflammation	LAIR1	Q6GTX8	19	54351384	54370558
LAIR2:Q6ISS4:OID20965:v1	OID20965	LAIR2	Neurology	LAIR2	Q6ISS4	19	54497879	54510687
LAMA1:P25391:OID30057:v1	OID30057	LAMA1	Cardiometabolic	LAMA1	P25391	18	6941742	7117797
LAMA4:Q16363:OID20769:v1	OID20769	LAMA4	Inflammation	LAMA4	Q16363	6	112107931	112254939
LAMB1:P07942:OID30280:v1	OID30280	LAMB1	Cardiometabolic	LAMB1	P07942	7	107923799	108003213
LAMP1:P11279:OID30416:v1	OID30416	LAMP1	Cardiometabolic	LAMP1	P11279	13	113297239	113323672
LAMP2:P13473:OID21035:v1	OID21035	LAMP2	Neurology	LAMP2	P13473	X	120426148	120469365
LAMP3:Q9UQV4:OID20638:v1	OID20638	LAMP3	Inflammation	LAMP3	Q9UQV4	3	183122215	183163839
LAMTOR5:O43504:OID31396:v1	OID31396	LAMTOR5	Oncology	LAMTOR5	O43504	1	110401249	110407942
LAP3:P28838:OID20436:v1	OID20436	LAP3	Inflammation	LAP3	P28838	4	17577198	17607972
LARP1:Q6PKG0:OID31372:v1	OID31372	LARP1	Oncology	LARP1	Q6PKG0	5	154682986	154817605
LAT:O43561:OID20640:v1	OID20640	LAT	Inflammation	LAT	O43561	16	28984826	28990784
LAT2:Q9GZY6:OID21292:v1	OID21292	LAT2	Oncology	LAT2	Q9GZY6	7	74199652	74229834
LATS1:O95835:OID30523:v1	OID30523	LATS1	Inflammation	LATS1	O95835	6	149658153	149718105
LAYN:Q6UX15:OID20970:v1	OID20970	LAYN	Neurology	LAYN	Q6UX15	11	111540280	111561745
LBP:P18428:OID20355:v1	OID20355	LBP	Cardiometabolic	LBP	P18428	20	38346482	38377013
LBR:Q14739:OID21034:v1	OID21034	LBR	Neurology	LBR	Q14739	1	225401502	225428925
LCAT:P04180:OID30677:v1	OID30677	LCAT	Inflammation	LCAT	P04180	16	67939750	67944131
LCN15:Q6UWW0:OID31032:v1	OID31032	LCN15	Neurology	LCN15	Q6UWW0	9	136759634	136766255
LCN2:P80188:OID20392:v1	OID20392	LCN2	Cardiometabolic	LCN2	P80188	9	128149071	128153453
LCP1:P13796:OID30367:v1	OID30367	LCP1	Cardiometabolic	LCP1	P13796	13	46125920	46211871
LDLR:P01130:OID20240:v1	OID20240	LDLR	Cardiometabolic	LDLR	P01130	19	11089462	11133820
LDLRAP1:Q5SW96:OID31068:v1	OID31068	LDLRAP1	Neurology	LDLRAP1	Q5SW96	1	25543606	25568886
LECT2:O14960:OID30320:v1	OID30320	LECT2	Cardiometabolic	LECT2	O14960	5	135922279	135954983
LEFTY2:O00292:OID21454:v1	OID21454	LEFTY2	Oncology	LEFTY2	O00292	1	225936598	225941383
LEG1:Q6P5S2:OID30608:v1	OID30608	LEG1	Inflammation	C6orf58	Q6P5S2	6	127519455	127591820
LELP1:Q5T871:OID30845:v1	OID30845	LELP1	Neurology	LELP1	Q5T871	1	153203430	153205120
LEO1:Q8WVC0:OID30991:v1	OID30991	LEO1	Neurology	LEO1	Q8WVC0	15	51938025	51971778
LEP:P41159:OID20187:v1	OID20187	LEP	Cardiometabolic	LEP	P41159	7	128241278	128257629
LEPR:P48357:OID20128:v1	OID20128	LEPR	Cardiometabolic	LEPR	P48357	1	65420652	65641559
LETM1:O95202:OID31018:v1	OID31018	LETM1	Neurology	LETM1	O95202	4	1811479	1856156
LGALS1:P09382:OID20154:v1	OID20154	LGALS1	Cardiometabolic	LGALS1	P09382	22	37675636	37679802
LGALS3:P17931:OID20284:v1	OID20284	LGALS3	Cardiometabolic	LGALS3	P17931	14	55124110	55145423
LGALS3BP:Q08380:OID30765:v1	OID30765	LGALS3BP	Inflammation	LGALS3BP	Q08380	17	78971238	78979947
LGALS4:P56470:OID20748:v1	OID20748	LGALS4	Inflammation	LGALS4	P56470	19	38801671	38812945
LGALS7_LGALS7B:P47929:OID21406:v1	OID21406	LGALS7_LGALS7B	Oncology	LGALS7B;LGALS7	P47929;P47929	19;19	38789200;38770968	38791754;38773517
LGALS8:O00214:OID21041:v1	OID21041	LGALS8	Neurology	LGALS8	O00214	1	236518000	236552981
LGALS9:O00182:OID20781:v1	OID20781	LGALS9	Inflammation	LGALS9	O00182	17	27629798	27649560
LGMN:Q99538:OID20773:v1	OID20773	LGMN	Inflammation	LGMN	Q99538	14	92703807	92748679
LHB:P01229:OID21248:v1	OID21248	LHB	Oncology	LHB	P01229	19	49015980	49017091
LHPP:Q9H008:OID20749:v1	OID20749	LHPP	Inflammation	LHPP	Q9H008	10	124461823	124617888
LIF:P15018:OID20824:v1	OID20824	LIF	Neurology	LIF	P15018	22	30240453	30246759
LIFR:P42702:OID20606:v1	OID20606	LIFR	Inflammation	LIFR	P42702	5	38474668	38608354
LILRA2:Q8N149:OID21152:v1	OID21152	LILRA2	Neurology	LILRA2	Q8N149	19	54572920	54590287
LILRA3:Q8N6C8:OID30376:v1	OID30376	LILRA3	Cardiometabolic	LILRA3	Q8N6C8	19	54294163	54306461
LILRA4:P59901:OID30162:v1	OID30162	LILRA4	Cardiometabolic	LILRA4	P59901	19	54333185	54339162
LILRA5:A6NI73:OID20209:v1	OID20209	LILRA5	Cardiometabolic	LILRA5	A6NI73	19	54307070	54313166
LILRA6:Q6PI73:OID30346:v1	OID30346	LILRA6	Cardiometabolic	LILRA6	Q6PI73	19	54236592	54242791
LILRB1:Q8NHL6:OID20323:v1	OID20323	LILRB1	Cardiometabolic	LILRB1	Q8NHL6	19	54617158	54638022
LILRB2:Q8N423:OID20301:v1	OID20301	LILRB2	Cardiometabolic	LILRB2	Q8N423	19	54273812	54281184
LILRB4:Q8NHJ6:OID20429:v1	OID20429	LILRB4	Inflammation	LILRB4	Q8NHJ6	19	54643889	54670359
LILRB5:O75023:OID20324:v1	OID20324	LILRB5	Cardiometabolic	LILRB5	O75023	19	54249421	54257301
LIPF:P07098:OID30266:v1	OID30266	LIPF	Cardiometabolic	LIPF	P07098	10	88664441	88678814
LMNB1:P20700:OID31501:v1	OID31501	LMNB1	Oncology	LMNB1	P20700	5	126776623	126837020
LMNB2:Q03252:OID31109:v1	OID31109	LMNB2	Neurology	LMNB2	Q03252	19	2427638	2456959
LMOD1:P29536:OID30212:v1	OID30212	LMOD1	Cardiometabolic/Inflammation/Neurology/Oncology	LMOD1	P29536	1	201896456	201946588
LMOD2:Q6P5Q4:OID30864:v1	OID30864	LMOD2	Neurology	LMOD2	Q6P5Q4	7	123655866	123664290
LONP1:P36776:OID30219:v1	OID30219	LONP1	Cardiometabolic	LONP1	P36776	19	5691834	5720572
LPA:P08519:OID30747:v1	OID30747	LPA	Inflammation	LPA	P08519	6	160531482	160664275
LPCAT2:Q7L5N7:OID21290:v1	OID21290	LPCAT2	Oncology	LPCAT2	Q7L5N7	16	55509072	55586666
LPL:P06858:OID20188:v1	OID20188	LPL	Cardiometabolic	LPL	P06858	8	19901717	19967259
LPO:P22079:OID20963:v1	OID20963	LPO	Neurology	LPO	P22079	17	58218548	58268518
LPP:Q93052:OID30190:v1	OID30190	LPP	Cardiometabolic	LPP	Q93052	3	188153284	188890671
LRCH4:O75427:OID30191:v1	OID30191	LRCH4	Cardiometabolic	LRCH4	O75427	7	100574011	100586129
LRFN2:Q9ULH4:OID30895:v1	OID30895	LRFN2	Neurology	LRFN2	Q9ULH4	6	40391591	40587364
LRG1:P02750:OID30751:v1	OID30751	LRG1	Inflammation	LRG1	P02750	19	4536402	4540036
LRIG1:Q96JA1:OID21429:v1	OID21429	LRIG1	Oncology	LRIG1	Q96JA1	3	66378797	66501263
LRIG3:Q6UXM1:OID30450:v1	OID30450	LRIG3	Inflammation	LRIG3	Q6UXM1	12	58872149	58920504
LRP1:Q07954:OID21293:v1	OID21293	LRP1	Oncology	LRP1	Q07954	12	57128483	57213361
LRP11:Q86VZ4:OID20185:v1	OID20185	LRP11	Cardiometabolic	LRP11	Q86VZ4	6	149818757	149864359
LRP2:P98164:OID30960:v1	OID30960	LRP2	Neurology	LRP2	P98164	2	169127109	169362534
LRP2BP:Q9P2M1:OID30907:v1	OID30907	LRP2BP	Neurology	LRP2BP	Q9P2M1	4	185363872	185395924
LRPAP1:P30533:OID21059:v1	OID21059	LRPAP1	Neurology	LRPAP1	P30533	4	3503612	3532446
LRRC25:Q8N386:OID21333:v1	OID21333	LRRC25	Oncology	LRRC25	Q8N386	19	18391137	18397622
LRRC37A2:A6NM11:OID31440:v1	OID31440	LRRC37A2	Oncology	LRRC37A2	A6NM11	17	46511508	46556910
LRRC38:Q5VT99:OID30924:v1	OID30924	LRRC38	Neurology	LRRC38	Q5VT99	1	13474973	13514003
LRRC59:Q96AG4:OID30361:v1	OID30361	LRRC59	Cardiometabolic	LRRC59	Q96AG4	17	50375059	50397523
LRRFIP1:Q32MZ4:OID31344:v1	OID31344	LRRFIP1	Oncology	LRRFIP1	Q32MZ4	2	237627587	237813682
LRRN1:Q6UXK5:OID20438:v1	OID20438	LRRN1	Inflammation	LRRN1	Q6UXK5	3	3799431	3849834
LRTM1:Q9HBL6:OID30906:v1	OID30906	LRTM1	Neurology	LRTM1	Q9HBL6	3	54918231	54967088
LRTM2:Q8N967:OID31020:v1	OID31020	LRTM2	Neurology	LRTM2	Q8N967	12	1820267	1836753
LSM1:O15116:OID21210:v1	OID21210	LSM1	Oncology	LSM1	O15116	8	38163335	38176730
LSM8:O95777:OID31269:v1	OID31269	LSM8	Oncology	LSM8	O95777	7	118184144	118204035
LSP1:P33241:OID20530:v1	OID20530	LSP1	Inflammation	LSP1	P33241	11	1850904	1892267
LTA:P01374:OID20586:v1	OID20586	LTA	Inflammation	LTA	P01374	6	31572054	31574324
LTA4H:P09960:OID21452:v1	OID21452	LTA4H	Oncology	LTA4H	P09960	12	96000753	96043520
LTB:Q06643:OID31383:v1	OID31383	LTB	Oncology	LTB	Q06643	6	31580525	31582522
LTBP2:Q14767:OID20254:v1	OID20254	LTBP2	Cardiometabolic	LTBP2	Q14767	14	74498183	74612378
LTBP3:Q9NS15:OID21191:v1	OID21191	LTBP3	Oncology	LTBP3	Q9NS15	11	65538559	65558930
LTBR:P36941:OID20768:v1	OID20768	LTBR	Inflammation	LTBR	P36941	12	6375045	6391571
LTO1:Q8WV07:OID20434:v1	OID20434	LTO1	Inflammation	LTO1	Q8WV07	11	69653076	69675416
LUZP2:Q86TE4:OID31402:v1	OID31402	LUZP2	Oncology	LUZP2	Q86TE4	11	24496970	25082638
LXN:Q9BS40:OID21003:v1	OID21003	LXN	Neurology	LXN	Q9BS40	3	158645822	158672648
LY6D:Q14210:OID20708:v1	OID20708	LY6D	Inflammation	LY6D	Q14210	8	142784882	142786539
LY75:O60449:OID20580:v1	OID20580	LY75	Inflammation	LY75	O60449	2	159803355	159904756
LY9:Q9HBG7:OID20670:v1	OID20670	LY9	Inflammation	LY9	Q9HBG7	1	160796074	160828261
LY96:Q9Y6Y9:OID20945:v1	OID20945	LY96	Neurology	LY96	Q9Y6Y9	8	73991392	74029079
LYAR:Q9NX58:OID21264:v1	OID21264	LYAR	Oncology	LYAR	Q9NX58	4	4267701	4290154
LYN:P07948:OID21350:v1	OID21350	LYN	Oncology	LYN	P07948	8	55879835	56014169
LYPD1:Q8N2G4:OID20821:v1	OID20821	LYPD1	Neurology	LYPD1	Q8N2G4	2	132643286	132671579
LYPD3:O95274:OID21530:v1	OID21530	LYPD3	Oncology	LYPD3	O95274	19	43460787	43465608
LYPD8:Q6UX82:OID21251:v1	OID21251	LYPD8	Oncology	LYPD8	Q6UX82	1	248739415	248755759
LYPLA2:O95372:OID30817:v1	OID30817	LYPLA2	Neurology	LYPLA2	O95372	1	23791145	23795539
LYSMD3:Q7Z3D4:OID30950:v1	OID30950	LYSMD3	Neurology	LYSMD3	Q7Z3D4	5	90515611	90529584
LYVE1:Q9Y5Y7:OID30728:v1	OID30728	LYVE1	Inflammation	LYVE1	Q9Y5Y7	11	10556966	10611689
LYZL2:Q7Z4W2:OID31180:v1	OID31180	LYZL2	Oncology	LYZL2	Q7Z4W2	10	30611779	30629762
LZTFL1:Q9NQ48:OID30637:v1	OID30637	LZTFL1	Inflammation	LZTFL1	Q9NQ48	3	45823316	45916042
M6PR:P20645:OID30208:v1	OID30208	M6PR	Cardiometabolic	M6PR	P20645	12	8940361	8949761
MAD1L1:Q9Y6D9:OID20904:v1	OID20904	MAD1L1	Neurology	MAD1L1	Q9Y6D9	7	1815793	2233243
MAEA:Q7L5Y9:OID21206:v1	OID21206	MAEA	Oncology	MAEA	Q7L5Y9	4	1289887	1340147
MAG:P20916:OID30967:v1	OID30967	MAG	Neurology	MAG	P20916	19	35292125	35313807
MAGEA3:P43357:OID31331:v1	OID31331	MAGEA3	Oncology	MAGEA3	P43357	X	152698767	152702347
MAGED1:Q9Y5V3:OID21181:v1	OID21181	MAGED1	Oncology	MAGED1	Q9Y5V3	X	51803007	51902354
MAMDC2:Q7Z304:OID30309:v1	OID30309	MAMDC2	Cardiometabolic	MAMDC2	Q7Z304	9	70043848	70226972
MAMDC4:Q6UXC1:OID31342:v1	OID31342	MAMDC4	Oncology	MAMDC4	Q6UXC1	9	136850943	136860799
MAN1A2:O60476:OID30262:v1	OID30262	MAN1A2	Cardiometabolic	MAN1A2	O60476	1	117367449	117528872
MAN2B2:Q9Y2E5:OID30306:v1	OID30306	MAN2B2	Cardiometabolic	MAN2B2	Q9Y2E5	4	6575189	6623362
MANEAL:Q5VSG8:OID31244:v1	OID31244	MANEAL	Oncology	MANEAL	Q5VSG8	1	37793847	37801137
MANF:P55145:OID20707:v1	OID20707	MANF	Inflammation	MANF	P55145	3	51385291	51389397
MANSC1:Q9H8J5:OID21492:v1	OID21492	MANSC1	Oncology	MANSC1	Q9H8J5	12	12326056	12350242
MANSC4:A6NHS7:OID30141:v1	OID30141	MANSC4	Cardiometabolic	MANSC4	A6NHS7	12	27762427	27780236
MAP1LC3A:Q9H492:OID30868:v1	OID30868	MAP1LC3A	Neurology	MAP1LC3A	Q9H492	20	34546854	34560345
MAP1LC3B2:A6NCE7:OID30074:v1	OID30074	MAP1LC3B2	Cardiometabolic	MAP1LC3B2	A6NCE7	12	116548105	116576606
MAP2:P11137:OID31138:v1	OID31138	MAP2	Neurology	MAP2	P11137	2	209424047	209734147
MAP2K1:Q02750:OID31468:v1	OID31468	MAP2K1	Oncology	MAP2K1	Q02750	15	66386837	66491656
MAP2K6:P52564:OID20552:v1	OID20552	MAP2K6	Inflammation	MAP2K6	P52564	17	69414697	69553865
MAP3K5:Q99683:OID21253:v1	OID21253	MAP3K5	Oncology	MAP3K5	Q99683	6	136557046	136792477
MAP4K5:Q9Y4K4:OID20899:v1	OID20899	MAP4K5	Neurology	MAP4K5	Q9Y4K4	14	50418501	50561126
MAPK13:O15264:OID31205:v1	OID31205	MAPK13	Oncology	MAPK13	O15264	6	36127809	36144524
MAPK9:P45984:OID20557:v1	OID20557	MAPK9	Inflammation	MAPK9	P45984	5	180233143	180292099
MAPKAPK2:P49137:OID31293:v1	OID31293	MAPKAPK2	Oncology	MAPKAPK2	P49137	1	206684905	206734281
MAPRE3:Q9UPY8:OID31177:v1	OID31177	MAPRE3	Oncology	MAPRE3	Q9UPY8	2	26970637	27027219
MAPT:P10636:OID20830:v1	OID20830	MAPT	Neurology	MAPT	P10636	17	45894527	46028334
MARCO:Q9UEW3:OID20210:v1	OID20210	MARCO	Cardiometabolic	MARCO	Q9UEW3	2	118942194	118994660
MARS1:P56192:OID30658:v1	OID30658	MARS1	Inflammation	MARS1	P56192	12	57475445	57517569
MASP1:P48740:OID20954:v1	OID20954	MASP1	Neurology	MASP1	P48740	3	187217282	187291980
MATN2:O00339:OID20767:v1	OID20767	MATN2	Inflammation	MATN2	O00339	8	97868840	98036724
MATN3:O15232:OID20979:v1	OID20979	MATN3	Neurology	MATN3	O15232	2	19992052	20012668
MAVS:Q7Z434:OID21204:v1	OID21204	MAVS	Oncology	MAVS	Q7Z434	20	3846799	3876123
MAX:P61244:OID20877:v1	OID20877	MAX	Neurology	MAX	P61244	14	65006174	65102695
MB:P02144:OID20263:v1	OID20263	MB	Cardiometabolic	MB	P02144	22	35606764	35637951
MBL2:P11226:OID30759:v1	OID30759	MBL2	Inflammation	MBL2	P11226	10	52765380	52772784
MCAM:P43121:OID20343:v1	OID20343	MCAM	Cardiometabolic	MCAM	P43121	11	119308529	119321521
MCEE:Q96PE7:OID31033:v1	OID31033	MCEE	Neurology	MCEE	Q96PE7	2	71109684	71130239
MCEMP1:Q8IX19:OID30501:v1	OID30501	MCEMP1	Inflammation	MCEMP1	Q8IX19	19	7677088	7679829
MCFD2:Q8NI22:OID20171:v1	OID20171	MCFD2	Cardiometabolic	MCFD2	Q8NI22	2	46901870	46941855
MCTS1:Q9ULC4:OID31444:v1	OID31444	MCTS1	Oncology	MCTS1	Q9ULC4	X	120594010	120621159
MDGA1:Q8NFP4:OID20951:v1	OID20951	MDGA1	Neurology	MDGA1	Q8NFP4	6	37630679	37699306
MDH1:P40925:OID30669:v1	OID30669	MDH1	Inflammation	MDH1	P40925	2	63588609	63607197
MDK:P21741:OID21489:v1	OID21489	MDK	Oncology	MDK	P21741	11	46380756	46383837
MDM1:Q8TC05:OID30945:v1	OID30945	MDM1	Neurology	MDM1	Q8TC05	12	68272443	68332381
MECR:Q9BV79:OID30274:v1	OID30274	MECR	Cardiometabolic	MECR	Q9BV79	1	29192657	29230942
MED18:Q9BUE0:OID21236:v1	OID21236	MED18	Oncology	MED18	Q9BUE0	1	28329002	28335965
MED21:Q13503:OID30066:v1	OID30066	MED21	Cardiometabolic	MED21	Q13503	12	27022546	27066343
MEGF10:Q96KG7:OID20746:v1	OID20746	MEGF10	Inflammation	MEGF10	Q96KG7	5	127290796	127465737
MEGF11:A6BM72:OID30099:v1	OID30099	MEGF11	Cardiometabolic	MEGF11	A6BM72	15	65895079	66253756
MEGF9:Q9H1U4:OID20285:v1	OID20285	MEGF9	Cardiometabolic	MEGF9	Q9H1U4	9	120600811	120714470
MELTF:P08582:OID30347:v1	OID30347	MELTF	Cardiometabolic	MELTF	P08582	3	196980590	197029835
MENT:Q9BUN1:OID30595:v1	OID30595	MENT	Inflammation	C1orf56	Q9BUN1	1	151047751	151051986
MEP1A:Q16819:OID31459:v1	OID31459	MEP1A	Oncology	MEP1A	Q16819	6	46793389	46839778
MEP1B:Q16820:OID20168:v1	OID20168	MEP1B	Cardiometabolic	MEP1B	Q16820	18	32185069	32220404
MEPE:Q9NQ76:OID20753:v1	OID20753	MEPE	Inflammation	MEPE	Q9NQ76	4	87821398	87846814
MERTK:Q12866:OID20657:v1	OID20657	MERTK	Inflammation	MERTK	Q12866	2	111898607	112029561
MESD:Q14696:OID21099:v1	OID21099	MESD	Neurology	MESD	Q14696	15	80946289	80989828
MET:P08581:OID20269:v1	OID20269	MET	Cardiometabolic	MET	P08581	7	116672196	116798377
METAP1:P53582:OID20815:v1	OID20815	METAP1	Neurology	METAP1	P53582	4	98995659	99062809
METAP1D:Q6UB28:OID20519:v1	OID20519	METAP1D	Inflammation	METAP1D	Q6UB28	2	171999943	172082430
METAP2:P50579:OID21437:v1	OID21437	METAP2	Oncology	METAP2	P50579	12	95473520	95515839
MFAP3:P55082:OID20057:v1	OID20057	MFAP3	Cardiometabolic	MFAP3	P55082	5	154038959	154220478
MFAP3L:O75121:OID30933:v1	OID30933	MFAP3L	Neurology	MFAP3L	O75121	4	169986597	170033031
MFAP4:P55083:OID30598:v1	OID30598	MFAP4	Inflammation	MFAP4	P55083	17	19383442	19387190
MFAP5:Q13361:OID20239:v1	OID20239	MFAP5	Cardiometabolic	MFAP5	Q13361	12	8637346	8662888
MFGE8:Q08431:OID21134:v1	OID21134	MFGE8	Neurology	MFGE8	Q08431	15	88898683	88913381
MGLL:Q99685:OID20711:v1	OID20711	MGLL	Inflammation	MGLL	Q99685	3	127689062	128052190
MGMT:P16455:OID20588:v1	OID20588	MGMT	Inflammation	MGMT	P16455	10	129467190	129770983
MIA:Q16674:OID21531:v1	OID21531	MIA	Oncology	MIA	Q16674	19	40771648	40777490
MICALL2:Q8IY33:OID30889:v1	OID30889	MICALL2	Neurology	MICALL2	Q8IY33	7	1428465	1459470
MICB_MICA:Q29980_Q29983:OID20593:v1	OID20593	MICB_MICA	Inflammation	MICB;MICA	Q29980;Q29983	6;6	31494881;31399784	31511124;31415315
MIF:P14174:OID21073:v1	OID21073	MIF	Neurology	MIF	P14174	22	23894383	23895227
MILR1:Q7Z6M3:OID20482:v1	OID20482	MILR1	Inflammation	MILR1	Q7Z6M3	17	64449037	64468643
MINDY1:Q8N5J2:OID31399:v1	OID31399	MINDY1	Oncology	MINDY1	Q8N5J2	1	150996549	151008376
MINK1:Q8N4C8:OID31156:v1	OID31156	MINK1	Neurology	MINK1	Q8N4C8	17	4833340	4898061
MITD1:Q8WV92:OID20959:v1	OID20959	MITD1	Neurology	MITD1	Q8WV92	2	99161427	99181058
MKI67:P46013:OID30455:v1	OID30455	MKI67	Inflammation	MKI67	P46013	10	128096659	128126423
MLLT1:Q03111:OID31211:v1	OID31211	MLLT1	Oncology	MLLT1	Q03111	19	6210381	6279975
MLN:P12872:OID20541:v1	OID20541	MLN	Inflammation	MLN	P12872	6	33794673	33804003
MME:P08473:OID21307:v1	OID21307	MME	Oncology	MME	P08473	3	155024124	155183704
MMP1:P03956:OID20672:v1	OID20672	MMP1	Inflammation	MMP1	P03956	11	102789401	102798160
MMP10:P09238:OID20687:v1	OID20687	MMP10	Inflammation	MMP10	P09238	11	102770502	102780628
MMP12:P39900:OID21439:v1	OID21439	MMP12	Oncology	MMP12	P39900	11	102862736	102874982
MMP13:P45452:OID20807:v1	OID20807	MMP13	Neurology	MMP13	P45452	11	102942995	102955732
MMP15:P51511:OID30299:v1	OID30299	MMP15	Cardiometabolic	MMP15	P51511	16	58025754	58046901
MMP3:P08254:OID21083:v1	OID21083	MMP3	Neurology	MMP3	P08254	11	102835801	102843609
MMP7:P09237:OID20087:v1	OID20087	MMP7	Cardiometabolic	MMP7	P09237	11	102520508	102530750
MMP8:P22894:OID21019:v1	OID21019	MMP8	Neurology	MMP8	P22894	11	102711796	102727050
MMP9:P14780:OID21103:v1	OID21103	MMP9	Neurology	MMP9	P14780	20	46008908	46016561
MMUT:P22033:OID30159:v1	OID30159	MMUT	Cardiometabolic	MMUT	P22033	6	49430360	49463253
MN1:Q10571:OID30908:v1	OID30908	MN1	Neurology	MN1	Q10571	22	27748277	27801756
MNAT1:P51948:OID31327:v1	OID31327	MNAT1	Oncology	MNAT1	P51948	14	60734742	60969965
MNDA:P41218:OID20156:v1	OID20156	MNDA	Cardiometabolic	MNDA	P41218	1	158831351	158849506
MOCS2:O96007:OID30638:v1	OID30638	MOCS2	Inflammation	MOCS2	O96007	5	53095679	53110063
MOG:Q16653:OID21384:v1	OID21384	MOG	Oncology	MOG	Q16653	6	29657002	29672372
MORC3:Q14149:OID31073:v1	OID31073	MORC3	Neurology	MORC3	Q14149	21	36320189	36386148
MORF4L1:Q9UBU8:OID31257:v1	OID31257	MORF4L1	Oncology	MORF4L1	Q9UBU8	15	78810487	78898139
MORF4L2:Q15014:OID31160:v1	OID31160	MORF4L2	Oncology	MORF4L2	Q15014	X	103675496	103688158
MORN4:Q8NDC4:OID31217:v1	OID31217	MORN4	Oncology	MORN4	Q8NDC4	10	97614553	97633500
MPHOSPH8:Q99549:OID20092:v1	OID20092	MPHOSPH8	Cardiometabolic	MPHOSPH8	Q99549	13	19633659	19673441
MPI:P34949:OID21288:v1	OID21288	MPI	Oncology	MPI	P34949	15	74890005	74902219
MPIG6B:O95866:OID20779:v1	OID20779	MPIG6B	Inflammation	MPIG6B	O95866	6	31718594	31726714
MPO:P05164:OID21100:v1	OID21100	MPO	Neurology	MPO	P05164	17	58269855	58280935
MPRIP:Q6WCQ1:OID31420:v1	OID31420	MPRIP	Oncology	MPRIP	Q6WCQ1	17	17042457	17217679
MRC1:P22897:OID30694:v1	OID30694	MRC1	Inflammation	MRC1	P22897	10	17809348	17911164
MRI1:Q9BV20:OID30891:v1	OID30891	MRI1	Neurology	MRI1	Q9BV20	19	13764522	13774282
MRPL24:Q96A35:OID30178:v1	OID30178	MRPL24	Cardiometabolic	MRPL24	Q96A35	1	156737303	156741590
MRPL28:Q13084:OID31023:v1	OID31023	MRPL28	Neurology	MRPL28	Q13084	16	366969	371289
MRPL46:Q9H2W6:OID20858:v1	OID20858	MRPL46	Neurology	MRPL46	Q9H2W6	15	88459477	88467390
MRPL52:Q86TS9:OID31239:v1	OID31239	MRPL52	Oncology	MRPL52	Q86TS9	14	22829879	22835037
MRPL58:Q14197:OID31036:v1	OID31036	MRPL58	Neurology	MRPL58	Q14197	17	75012670	75021261
MRPS16:Q9Y3D3:OID30489:v1	OID30489	MRPS16	Inflammation	MRPS16	Q9Y3D3	10	73248843	73252693
MSLN:Q13421:OID21380:v1	OID21380	MSLN	Oncology	MSLN	Q13421	16	760734	768865
MSLNL:Q96KJ4:OID30939:v1	OID30939	MSLNL	Neurology	MSLNL	Q96KJ4	16	769428	783370
MSMB:P08118:OID20275:v1	OID20275	MSMB	Cardiometabolic	MSMB	P08118	10	46033307	46048180
MSR1:P21757:OID21063:v1	OID21063	MSR1	Neurology	MSR1	P21757	8	16107878	16567490
MSRA:Q9UJ68:OID21513:v1	OID21513	MSRA	Oncology	MSRA	Q9UJ68	8	10054292	10428891
MST1:P26927:OID30713:v1	OID30713	MST1	Inflammation	MST1	P26927	3	49683947	49689501
MSTN:O14793:OID20115:v1	OID20115	MSTN	Cardiometabolic	MSTN	O14793	2	190055700	190062729
MTDH:Q86UE4:OID30538:v1	OID30538	MTDH	Inflammation	MTDH	Q86UE4	8	97644184	97730260
MTHFD2:P13995:OID31078:v1	OID31078	MTHFD2	Neurology	MTHFD2	P13995	2	74186172	74217565
MTHFSD:Q2M296:OID31305:v1	OID31305	MTHFSD	Oncology	MTHFSD	Q2M296	16	86530178	86555235
MTIF3:Q9H2K0:OID31513:v1	OID31513	MTIF3	Oncology	MTIF3	Q9H2K0	13	27435643	27450591
MTPN:P58546:OID20080:v1	OID20080	MTPN	Cardiometabolic	MTPN	P58546	7	135926760	135977359
MTR:Q99707:OID30110:v1	OID30110	MTR	Cardiometabolic	MTR	Q99707	1	236795260	236921278
MTSS1:O43312:OID31492:v1	OID31492	MTSS1	Oncology	MTSS1	O43312	8	124550784	124728473
MTSS2:Q765P7:OID31409:v1	OID31409	MTSS2	Oncology	MTSS2	Q765P7	16	70661204	70686053
MTUS1:Q9ULD2:OID31315:v1	OID31315	MTUS1	Oncology	MTUS1	Q9ULD2	8	17643795	17801094
MUC13:Q9H3R2:OID20866:v1	OID20866	MUC13	Neurology	MUC13	Q9H3R2	3	124905442	124953819
MUC16:Q8WXI7:OID21378:v1	OID21378	MUC16	Oncology	MUC16	Q8WXI7	19	8848844	8981342
MUC2:Q02817:OID30377:v1	OID30377	MUC2	Cardiometabolic	MUC2	Q02817	11	1074875	1110511
MUCL3:Q3MIW9:OID31170:v1	OID31170	MUCL3	Oncology	MUCL3	Q3MIW9	6	30934523	30954221
MVK:Q03426:OID20459:v1	OID20459	MVK	Inflammation	MVK	Q03426	12	109573255	109598125
MXRA8:Q9BRK3:OID30583:v1	OID30583	MXRA8	Inflammation	MXRA8	Q9BRK3	1	1352689	1361777
MYBPC1:Q00872:OID30296:v1	OID30296	MYBPC1	Cardiometabolic	MYBPC1	Q00872	12	101568353	101686028
MYBPC2:Q14324:OID30199:v1	OID30199	MYBPC2	Cardiometabolic	MYBPC2	Q14324	19	50432892	50466321
MYCBP2:O75592:OID30996:v1	OID30996	MYCBP2	Neurology	MYCBP2	O75592	13	77042474	77327094
MYDGF:Q969H8:OID30313:v1	OID30313	MYDGF	Cardiometabolic	MYDGF	Q969H8	19	4641374	4670362
MYH4:Q9Y623:OID30061:v1	OID30061	MYH4	Cardiometabolic	MYH4	Q9Y623	17	10443290	10469559
MYH7B:A7E2Y1:OID31178:v1	OID31178	MYH7B	Oncology	MYH7B	A7E2Y1	20	34955810	35002437
MYH9:P35579:OID30382:v1	OID30382	MYH9	Cardiometabolic	MYH9	P35579	22	36281280	36388010
MYL1:P05976:OID30120:v1	OID30120	MYL1	Cardiometabolic	MYL1	P05976	2	210290150	210315174
MYL3:P08590:OID30251:v1	OID30251	MYL3	Cardiometabolic	MYL3	P08590	3	46835111	46882172
MYL4:P12829:OID30245:v1	OID30245	MYL4	Cardiometabolic	MYL4	P12829	17	47200446	47223679
MYL6B:P14649:OID30936:v1	OID30936	MYL6B	Neurology	MYL6B	P14649	12	56152256	56159647
MYLPF:Q96A32:OID30917:v1	OID30917	MYLPF	Neurology	MYL11	Q96A32	16	30370934	30377991
MYO6:Q9UM54:OID30989:v1	OID30989	MYO6	Neurology	MYO6	Q9UM54	6	75749201	75919537
MYO9B:Q13459:OID20451:v1	OID20451	MYO9B	Inflammation	MYO9B	Q13459	19	17075777	17214537
MYOC:Q99972:OID21121:v1	OID21121	MYOC	Neurology	MYOC	Q99972	1	171635417	171652688
MYOM1:P52179:OID30834:v1	OID30834	MYOM1	Neurology	MYOM1	P52179	18	3066807	3219968
MYOM2:P54296:OID30131:v1	OID30131	MYOM2	Cardiometabolic	MYOM2	P54296	8	2045046	2165552
MYOM3:Q5VTT5:OID30633:v1	OID30633	MYOM3	Inflammation	MYOM3	Q5VTT5	1	24056035	24112135
MZB1:Q8WU39:OID20732:v1	OID20732	MZB1	Inflammation	MZB1	Q8WU39	5	139387467	139390081
MZT1:Q08AG7:OID21186:v1	OID21186	MZT1	Oncology	MZT1	Q08AG7	13	72708367	72727629
NAA10:P41227:OID30188:v1	OID30188	NAA10	Cardiometabolic	NAA10	P41227	X	153929225	153935080
NAA80:Q93015:OID30893:v1	OID30893	NAA80	Neurology	NAA80	Q93015	3	50296402	50299416
NAAA:Q02083:OID20931:v1	OID20931	NAAA	Neurology	NAAA	Q02083	4	75913660	75941013
NACC1:Q96RE7:OID31393:v1	OID31393	NACC1	Oncology	NACC1	Q96RE7	19	13116862	13141147
NADK:O95544:OID20178:v1	OID20178	NADK	Cardiometabolic	NADK	O95544	1	1751232	1780457
NAGA:P17050:OID30509:v1	OID30509	NAGA	Inflammation	NAGA	P17050	22	42058334	42070842
NAGK:Q9UJ70:OID30271:v1	OID30271	NAGK	Cardiometabolic	NAGK	Q9UJ70	2	71064344	71079808
NAGPA:Q9UK23:OID30643:v1	OID30643	NAGPA	Inflammation	NAGPA	Q9UK23	16	5024844	5034141
NAMPT:P43490:OID21227:v1	OID21227	NAMPT	Oncology	NAMPT	P43490	7	106248298	106285966
NAP1L4:Q99733:OID31475:v1	OID31475	NAP1L4	Oncology	NAP1L4	Q99733	11	2944431	2992377
NAPRT:Q6XQN6:OID31114:v1	OID31114	NAPRT	Neurology	NAPRT	Q6XQN6	8	143574785	143578649
NARS1:O43776:OID31035:v1	OID31035	NARS1	Neurology	NARS1	O43776	18	57600656	57622213
NBL1:P41271:OID21486:v1	OID21486	NBL1	Oncology	NBL1	P41271	1	19596979	19658456
NBN:O60934:OID20442:v1	OID20442	NBN	Inflammation	NBN	O60934	8	89933331	90003228
NCAM1:P13591:OID20354:v1	OID20354	NCAM1	Cardiometabolic	NCAM1	P13591	11	112961247	113278436
NCAM2:O15394:OID21095:v1	OID21095	NCAM2	Neurology	NCAM2	O15394	21	20998409	21543329
NCAN:O14594:OID21055:v1	OID21055	NCAN	Neurology	NCAN	O14594	19	19211958	19252233
NCF2:P19878:OID20567:v1	OID20567	NCF2	Inflammation	NCF2	P19878	1	183555562	183590876
NCK2:O43639:OID20683:v1	OID20683	NCK2	Inflammation	NCK2	O43639	2	105744912	105894274
NCLN:Q969V3:OID20448:v1	OID20448	NCLN	Inflammation	NCLN	Q969V3	19	3185563	3209575
NCR1:O76036:OID20566:v1	OID20566	NCR1	Inflammation	NCR1	O76036	19	54906148	54916140
NCR3LG1:Q68D85:OID31490:v1	OID31490	NCR3LG1	Oncology	NCR3LG1	Q68D85	11	17351800	17377341
NCS1:P62166:OID21458:v1	OID21458	NCS1	Oncology	NCS1	P62166	9	130172404	130237303
NDRG1:Q92597:OID20792:v1	OID20792	NDRG1	Neurology	NDRG1	Q92597	8	133237175	133302022
NDST1:P52848:OID31369:v1	OID31369	NDST1	Oncology	NDST1	P52848	5	150485818	150558211
NDUFA5:Q16718:OID30520:v1	OID30520	NDUFA5	Inflammation	NDUFA5	Q16718	7	123536997	123557904
NDUFB7:P17568:OID31521:v1	OID31521	NDUFB7	Oncology	NDUFB7	P17568	19	14566078	14572066
NDUFS6:O75380:OID21224:v1	OID21224	NDUFS6	Oncology	NDUFS6	O75380	5	1801407	1816048
NEB:P20929:OID30105:v1	OID30105	NEB	Cardiometabolic	NEB	P20929	2	151485336	151734487
NECAP2:Q9NVZ3:OID30089:v1	OID30089	NECAP2	Cardiometabolic	NECAP2	Q9NVZ3	1	16440721	16460078
NECTIN1:Q15223:OID30545:v1	OID30545	NECTIN1	Inflammation	NECTIN1	Q15223	11	119623408	119729200
NECTIN2:Q92692:OID20222:v1	OID20222	NECTIN2	Cardiometabolic	NECTIN2	Q92692	19	44846175	44889223
NECTIN4:Q96NY8:OID21490:v1	OID21490	NECTIN4	Oncology	NECTIN4	Q96NY8	1	161070998	161089558
NEDD4L:Q96PU5:OID30521:v1	OID30521	NEDD4L	Inflammation	NEDD4L	Q96PU5	18	58044226	58401540
NEDD9:Q14511:OID30503:v1	OID30503	NEDD9	Inflammation	NEDD9	Q14511	6	11183298	11382348
NEFL:P07196:OID20871:v1	OID20871	NEFL	Neurology	NEFL	P07196	8	24950955	24956721
NEK7:Q8TDX7:OID31250:v1	OID31250	NEK7	Oncology	NEK7	Q8TDX7	1	198156994	198322420
NELL1:Q92832:OID21494:v1	OID21494	NELL1	Oncology	NELL1	Q92832	11	20669551	21575686
NELL2:Q99435:OID20706:v1	OID20706	NELL2	Inflammation	NELL2	Q99435	12	44508275	44921848
NENF:Q9UMX5:OID31354:v1	OID31354	NENF	Oncology	NENF	Q9UMX5	1	212432920	212446379
NEO1:Q92859:OID31066:v1	OID31066	NEO1	Neurology	NEO1	Q92859	15	73051710	73305205
NEXN:Q0ZGT2:OID30678:v1	OID30678	NEXN	Inflammation	NEXN	Q0ZGT2	1	77888513	77943895
NFASC:O94856:OID20634:v1	OID20634	NFASC	Inflammation	NFASC	O94856	1	204828651	205022822
NFAT5:O94916:OID30522:v1	OID30522	NFAT5	Inflammation	NFAT5	O94916	16	69565094	69704666
NFATC1:O95644:OID20545:v1	OID20545	NFATC1	Inflammation	NFATC1	O95644	18	79395856	79529325
NFATC3:Q12968:OID20470:v1	OID20470	NFATC3	Inflammation	NFATC3	Q12968	16	68084751	68229259
NFE2:Q16621:OID30268:v1	OID30268	NFE2	Cardiometabolic	NFE2	Q16621	12	54292111	54301015
NFIC:P08651:OID30988:v1	OID30988	NFIC	Neurology	NFIC	P08651	19	3314403	3469217
NFKB1:P19838:OID30160:v1	OID30160	NFKB1	Cardiometabolic	NFKB1	P19838	4	102501330	102617302
NFKB2:Q00653:OID31258:v1	OID31258	NFKB2	Oncology	NFKB2	Q00653	10	102394110	102402524
NFKBIE:O00221:OID21212:v1	OID21212	NFKBIE	Oncology	NFKBIE	O00221	6	44258166	44265788
NFU1:Q9UMS0:OID31510:v1	OID31510	NFU1	Oncology	NFU1	Q9UMS0	2	69396113	69437628
NFX1:Q12986:OID30158:v1	OID30158	NFX1	Cardiometabolic	NFX1	Q12986	9	33290512	33371157
NFYA:P23511:OID30134:v1	OID30134	NFYA	Cardiometabolic	NFYA	P23511	6	41072974	41102403
NGF:P01138:OID20920:v1	OID20920	NGF	Neurology	NGF	P01138	1	115285904	115338770
NGFR:P08138:OID30300:v1	OID30300	NGFR	Cardiometabolic	NGFR	P08138	17	49495293	49515008
NGRN:Q9NPE2:OID31115:v1	OID31115	NGRN	Neurology	NGRN	Q9NPE2	15	90265659	90275778
NHLRC3:Q5JS37:OID30614:v1	OID30614	NHLRC3	Inflammation	NHLRC3	Q5JS37	13	39038306	39050109
NID1:P14543:OID20362:v1	OID20362	NID1	Cardiometabolic	NID1	P14543	1	235975830	236065109
NID2:Q14112:OID21085:v1	OID21085	NID2	Neurology	NID2	Q14112	14	52004809	52069059
NINJ1:Q92982:OID21167:v1	OID21167	NINJ1	Oncology	NINJ1	Q92982	9	93121496	93134251
NIT1:Q86X76:OID30252:v1	OID30252	NIT1	Cardiometabolic	NIT1	Q86X76	1	161118086	161125445
NIT2:Q9NQR4:OID30336:v1	OID30336	NIT2	Cardiometabolic	NIT2	Q9NQR4	3	100334739	100361635
NLGN1:Q8N2Q7:OID30900:v1	OID30900	NLGN1	Neurology	NLGN1	Q8N2Q7	3	173396284	174294372
NLGN2:Q8NFZ4:OID30878:v1	OID30878	NLGN2	Neurology	NLGN2	Q8NFZ4	17	7404874	7419860
NME1:P15531:OID30451:v1	OID30451	NME1	Inflammation	NME1	P15531	17	51153559	51162428
NME3:Q13232:OID20789:v1	OID20789	NME3	Inflammation	NME3	Q13232	16	1770320	1771561
NMI:Q13287:OID31378:v1	OID31378	NMI	Oncology	NMI	Q13287	2	151270470	151289894
NMNAT1:Q9HAN9:OID20913:v1	OID20913	NMNAT1	Neurology	NMNAT1	Q9HAN9	1	9943428	9985501
NMRK2:Q9NPI5:OID31163:v1	OID31163	NMRK2	Oncology	NMRK2	Q9NPI5	19	3933069	3942416
NMT1:P30419:OID31021:v1	OID31021	NMT1	Neurology	NMT1	P30419	17	44957992	45109016
NOMO1:Q15155:OID21106:v1	OID21106	NOMO1	Neurology	NOMO1	Q15155	16	14833721	14896157
NOP56:O00567:OID30055:v1	OID30055	NOP56	Cardiometabolic	NOP56	O00567	20	2652593	2658393
NOS1:P29475:OID20863:v1	OID20863	NOS1	Neurology	NOS1	P29475	12	117208142	117452170
NOS2:P35228:OID30087:v1	OID30087	NOS2	Cardiometabolic	NOS2	P35228	17	27756766	27800529
NOS3:P29474:OID20834:v1	OID20834	NOS3	Neurology	NOS3	P29474	7	150991017	151014588
NOTCH1:P46531:OID20311:v1	OID20311	NOTCH1	Cardiometabolic	NOTCH1	P46531	9	136494433	136546048
NOTCH2:Q04721:OID30407:v1	OID30407	NOTCH2	Cardiometabolic	NOTCH2	Q04721	1	119911553	120100779
NOTCH3:Q9UM47:OID20253:v1	OID20253	NOTCH3	Cardiometabolic	NOTCH3	Q9UM47	19	15159038	15200995
NPC2:P61916:OID30418:v1	OID30418	NPC2	Cardiometabolic	NPC2	P61916	14	74476192	74494177
NPDC1:Q9NQX5:OID20205:v1	OID20205	NPDC1	Cardiometabolic	NPDC1	Q9NQX5	9	137039463	137046179
NPHS1:O60500:OID30540:v1	OID30540	NPHS1	Inflammation	NPHS1	O60500	19	35825372	35869287
NPHS2:Q9NP85:OID30462:v1	OID30462	NPHS2	Inflammation	NPHS2	Q9NP85	1	179550539	179575952
NPL:Q9BXD5:OID30329:v1	OID30329	NPL	Cardiometabolic	NPL	Q9BXD5	1	182789293	182830384
NPM1:P06748:OID20961:v1	OID20961	NPM1	Neurology	NPM1	P06748	5	171387116	171411810
NPPB:P16860:OID20049:v1	OID20049	NPPB	Cardiometabolic	NPPB	P16860	1	11857464	11858945
NPPC:P23582:OID20568:v1	OID20568	NPPC	Inflammation	NPPC	P23582	2	231921809	231926396
NPR1:P16066:OID30116:v1	OID30116	NPR1	Cardiometabolic	NPR1	P16066	1	153678688	153693992
NPTN:Q9Y639:OID21235:v1	OID21235	NPTN	Oncology	NPTN	Q9Y639	15	73560014	73634134
NPTX1:Q15818:OID21074:v1	OID21074	NPTX1	Neurology	NPTX1	Q15818	17	80466834	80477843
NPTX2:P47972:OID30390:v1	OID30390	NPTX2	Cardiometabolic	NPTX2	P47972	7	98617285	98629869
NPTXR:O95502:OID20191:v1	OID20191	NPTXR	Cardiometabolic	NPTXR	O95502	22	38818452	38844028
NPY:P01303:OID21388:v1	OID21388	NPY	Oncology	NPY	P01303	7	24284188	24291862
NRCAM:Q92823:OID20229:v1	OID20229	NRCAM	Cardiometabolic	NRCAM	Q92823	7	108147623	108456717
NRGN:Q92686:OID30674:v1	OID30674	NRGN	Inflammation	NRGN	Q92686	11	124739942	124747210
NRN1:Q9NPD7:OID30983:v1	OID30983	NRN1	Neurology	NRN1	Q9NPD7	6	5997999	6007605
NRP1:O14786:OID20390:v1	OID20390	NRP1	Cardiometabolic	NRP1	O14786	10	33177492	33336262
NRP2:O60462:OID21081:v1	OID21081	NRP2	Neurology	NRP2	O60462	2	205681990	205798133
NRTN:Q99748:OID20465:v1	OID20465	NRTN	Inflammation	NRTN	Q99748	19	5805067	5828324
NRXN3:Q9Y4C0:OID30901:v1	OID30901	NRXN3	Neurology	NRXN3	Q9Y4C0	14	78170373	79868291
NSFL1C:Q9UNZ2:OID21022:v1	OID21022	NSFL1C	Neurology	NSFL1C	Q9UNZ2	20	1442162	1473842
NT5C:Q8TCD5:OID30294:v1	OID30294	NT5C	Cardiometabolic	NT5C	Q8TCD5	17	75130225	75131757
NT5C1A:Q9BXI3:OID31102:v1	OID31102	NT5C1A	Neurology	NT5C1A	Q9BXI3	1	39651229	39672107
NT5C3A:Q9H0P0:OID20553:v1	OID20553	NT5C3A	Inflammation	NT5C3A	Q9H0P0	7	33014130	33062796
NT5E:P21589:OID21498:v1	OID21498	NT5E	Oncology	NT5E	P21589	6	85449584	85495791
NTF3:P20783:OID20591:v1	OID20591	NTF3	Inflammation	NTF3	P20783	12	5432108	5521536
NTF4:P34130:OID21208:v1	OID21208	NTF4	Oncology	NTF4	P34130	19	49061066	49065054
NTproBNP:NTproBNP:OID20125:v1	OID20125	NTproBNP	Cardiometabolic	NPPB	P16860	1	11857464	11858945
NTRK2:Q16620:OID20136:v1	OID20136	NTRK2	Cardiometabolic	NTRK2	Q16620	9	84668375	85095751
NTRK3:Q16288:OID21057:v1	OID21057	NTRK3	Neurology	NTRK3	Q16288	15	87859751	88256768
NUB1:Q9Y5A7:OID20510:v1	OID20510	NUB1	Inflammation	NUB1	Q9Y5A7	7	151341772	151378449
NUBP1:P53384:OID31412:v1	OID31412	NUBP1	Oncology	NUBP1	P53384	16	10743786	10769351
NUCB2:P80303:OID21448:v1	OID21448	NUCB2	Oncology	NUCB2	P80303	11	17208153	17349980
NUDC:Q9Y266:OID20623:v1	OID20623	NUDC	Inflammation	NUDC	Q9Y266	1	26900238	26946871
NUDT10:Q8NFP7:OID30198:v1	OID30198	NUDT10	Cardiometabolic	NUDT10	Q8NFP7	X	51332231	51337525
NUDT15:Q9NV35:OID30102:v1	OID30102	NUDT15	Cardiometabolic	NUDT15	Q9NV35	13	48037726	48047221
NUDT16:Q96DE0:OID31484:v1	OID31484	NUDT16	Oncology	NUDT16	Q96DE0	3	131381671	131388830
NUDT2:P50583:OID21308:v1	OID21308	NUDT2	Oncology	NUDT2	P50583	9	34329506	34343711
NUDT5:Q9UKK9:OID21115:v1	OID21115	NUDT5	Neurology	NUDT5	Q9UKK9	10	12165330	12196144
NUMB:P49757:OID30568:v1	OID30568	NUMB	Inflammation	NUMB	P49757	14	73275107	73458617
NUP50:Q9UKX7:OID30100:v1	OID30100	NUP50	Cardiometabolic	NUP50	Q9UKX7	22	45163925	45188017
NXPE4:Q6UWF7:OID30076:v1	OID30076	NXPE4	Cardiometabolic	NXPE4	Q6UWF7	11	114570591	114595786
NXPH1:P58417:OID20849:v1	OID20849	NXPH1	Neurology	NXPH1	P58417	7	8433609	8752961
NXPH3:O95157:OID30565:v1	OID30565	NXPH3	Inflammation	NXPH3	O95157	17	49575871	49583827
OBP2B:Q9NPH6:OID20980:v1	OID20980	OBP2B	Neurology	OBP2B	Q9NPH6	9	133205277	133209250
OCLN:Q16625:OID31069:v1	OID31069	OCLN	Neurology	OCLN	Q16625	5	69492292	69558104
ODAM:A1E959:OID20793:v1	OID20793	ODAM	Neurology	ODAM	A1E959	4	70195725	70204576
OFD1:O75665:OID31268:v1	OID31268	OFD1	Oncology	OFD1	O75665	X	13734743	13777955
OGA:O60502:OID31465:v1	OID31465	OGA	Oncology	OGA	O60502	10	101784443	101818465
OGFR:Q9NZT2:OID21360:v1	OID21360	OGFR	Oncology	OGFR	Q9NZT2	20	62804835	62814000
OGN:P20774:OID21123:v1	OID21123	OGN	Neurology	OGN	P20774	9	92383268	92404696
OGT:O15294:OID31300:v1	OID31300	OGT	Oncology	OGT	O15294	X	71533087	71575892
OLFM4:Q6UX06:OID30665:v1	OID30665	OLFM4	Inflammation	OLFM4	Q6UX06	13	53028813	53052057
OLR1:P78380:OID20183:v1	OID20183	OLR1	Cardiometabolic	OLR1	P78380	12	10158301	10172138
OMD:Q99983:OID20725:v1	OID20725	OMD	Inflammation	OMD	Q99983	9	92412380	92424471
OMG:P23515:OID21352:v1	OID21352	OMG	Oncology	OMG	P23515	17	31272013	31297539
OMP:P47874:OID30835:v1	OID30835	OMP	Neurology	OMP	P47874	11	77102840	77103331
OPHN1:O60890:OID31087:v1	OID31087	OPHN1	Neurology	OPHN1	O60890	X	67949349	68433913
OPLAH:O14841:OID30201:v1	OID30201	OPLAH	Cardiometabolic	OPLAH	O14841	8	144051266	144063965
OPTC:Q9UBM4:OID21362:v1	OID21362	OPTC	Oncology	OPTC	Q9UBM4	1	203494153	203508949
ORM1:P02763:OID30768:v1	OID30768	ORM1	Inflammation	ORM1	P02763	9	114323098	114326479
OSBPL2:Q9H1P3:OID31085:v1	OID31085	OSBPL2	Neurology	OSBPL2	Q9H1P3	20	62231922	62296213
OSCAR:Q8IYS5:OID20776:v1	OID20776	OSCAR	Inflammation	OSCAR	Q8IYS5	19	54094668	54102692
OSM:P13725:OID20574:v1	OID20574	OSM	Inflammation	OSM	P13725	22	30262829	30266851
OSMR:Q99650:OID20356:v1	OID20356	OSMR	Cardiometabolic	OSMR	Q99650	5	38845858	38945596
OSTN:P61366:OID30909:v1	OID30909	OSTN	Neurology	OSTN	P61366	3	191199241	191265615
OTOA:Q7RTW8:OID30825:v1	OID30825	OTOA	Neurology	OTOA	Q7RTW8	16	21663968	21761935
OTUD6B:Q8N6M0:OID31487:v1	OID31487	OTUD6B	Oncology	OTUD6B	Q8N6M0	8	91070196	91087095
OTUD7B:Q6GQQ9:OID31064:v1	OID31064	OTUD7B	Neurology	OTUD7B	Q6GQQ9	1	149937812	150010726
OXCT1:P55809:OID30227:v1	OID30227	OXCT1	Cardiometabolic	OXCT1	P55809	5	41730065	41870425
OXT:P01178:OID21047:v1	OID21047	OXT	Neurology	OXT	P01178	20	3071620	3072517
P4HB:P07237:OID21509:v1	OID21509	P4HB	Oncology	P4HB	P07237	17	81843159	81860856
PACS2:Q86VP3:OID30186:v1	OID30186	PACS2	Cardiometabolic	PACS2	Q86VP3	14	105300563	105398147
PADI2:Q9Y2J8:OID20467:v1	OID20467	PADI2	Inflammation	PADI2	Q9Y2J8	1	17066761	17119451
PADI4:Q9UM07:OID20832:v1	OID20832	PADI4	Neurology	PADI4	Q9UM07	1	17308195	17364004
PAEP:P09466:OID20925:v1	OID20925	PAEP	Neurology	PAEP	P09466	9	135561756	135566955
PAFAH1B3:Q15102:OID30998:v1	OID30998	PAFAH1B3	Neurology	PAFAH1B3	Q15102	19	42297033	42303546
PAFAH2:Q99487:OID31286:v1	OID31286	PAFAH2	Oncology	PAFAH2	Q99487	1	25959767	25998117
PAG1:Q9NWQ8:OID20108:v1	OID20108	PAG1	Cardiometabolic	PAG1	Q9NWQ8	8	80967810	81112068
PAGR1:Q9BTK6:OID30206:v1	OID30206	PAGR1	Cardiometabolic	PAGR1	Q9BTK6	16	29816152	29822489
PAIP2B:Q9ULR5:OID31228:v1	OID31228	PAIP2B	Oncology	PAIP2B	Q9ULR5	2	71182738	71227103
PAK4:O96013:OID20819:v1	OID20819	PAK4	Neurology	PAK4	O96013	19	39125770	39182816
PALLD:Q8WX93:OID30444:v1	OID30444	PALLD	Inflammation	PALLD	Q8WX93	4	168497052	168928457
PALM:O75781:OID31515:v1	OID31515	PALM	Oncology	PALM	O75781	19	708935	748329
PALM2:Q8IXS6:OID31096:v1	OID31096	PALM2	Neurology	PALM2AKAP2	Q8IXS6	9	109498325	110172512
PALM3:A6NDB9:OID30182:v1	OID30182	PALM3	Cardiometabolic	PALM3	A6NDB9	19	14053363	14062076
PAM:P19021:OID20291:v1	OID20291	PAM	Cardiometabolic	PAM	P19021	5	102753981	103029730
PAMR1:Q6UXH9:OID21153:v1	OID21153	PAMR1	Neurology	PAMR1	Q6UXH9	11	35431823	35530300
PAPPA:Q13219:OID20421:v1	OID20421	PAPPA	Inflammation	PAPPA	Q13219	9	116153791	116402321
PARD3:Q8TEW0:OID31301:v1	OID31301	PARD3	Oncology	PARD3	Q8TEW0	10	34109560	34815325
PARK7:Q99497:OID21160:v1	OID21160	PARK7	Neurology	PARK7	Q99497	1	7954291	7985505
PARP1:P09874:OID20500:v1	OID20500	PARP1	Inflammation	PARP1	P09874	1	226360210	226408154
PAXX:Q9BUH6:OID30591:v1	OID30591	PAXX	Inflammation	PAXX	Q9BUH6	9	136992422	136993984
PBK:Q96KB5:OID31158:v1	OID31158	PBK	Oncology	PBK	Q96KB5	8	27809624	27838082
PBLD:P30039:OID20839:v1	OID20839	PBLD	Neurology	PBLD	P30039	10	68282660	68333049
PBXIP1:Q96AQ6:OID31435:v1	OID31435	PBXIP1	Oncology	PBXIP1	Q96AQ6	1	154944076	154956123
PCARE:A6NGG8:OID30838:v1	OID30838	PCARE	Neurology	PCARE	A6NGG8	2	29060976	29074523
PCBD1:P61457:OID30610:v1	OID30610	PCBD1	Inflammation	PCBD1	P61457	10	70882280	70888565
PCBP2:Q15366:OID31003:v1	OID31003	PCBP2	Neurology	PCBP2	Q15366	12	53452102	53481162
PCDH1:Q08174:OID20614:v1	OID20614	PCDH1	Inflammation	PCDH1	Q08174	5	141853090	141879246
PCDH12:Q9NPG4:OID31045:v1	OID31045	PCDH12	Neurology	PCDH12	Q9NPG4	5	141943581	141969741
PCDH17:O14917:OID20132:v1	OID20132	PCDH17	Cardiometabolic	PCDH17	O14917	13	57631744	57729311
PCDH7:O60245:OID31456:v1	OID31456	PCDH7	Oncology	PCDH7	O60245	4	30720369	31146805
PCDH9:Q9HC56:OID31516:v1	OID31516	PCDH9	Oncology	PCDH9	Q9HC56	13	66302834	67230445
PCDHB15:Q9Y5E8:OID31377:v1	OID31377	PCDHB15	Oncology	PCDHB15	Q9Y5E8	5	141245395	141249365
PCNA:P12004:OID31161:v1	OID31161	PCNA	Oncology	PCNA	P12004	20	5114953	5126626
PCOLCE:Q15113:OID20384:v1	OID20384	PCOLCE	Cardiometabolic	PCOLCE	Q15113	7	100602363	100608175
PCSK7:Q16549:OID31410:v1	OID31410	PCSK7	Oncology	PCSK7	Q16549	11	117204337	117232525
PCSK9:Q8NBP7:OID20235:v1	OID20235	PCSK9	Cardiometabolic	PCSK9	Q8NBP7	1	55039447	55064852
PCYT2:Q99447:OID31519:v1	OID31519	PCYT2	Oncology	PCYT2	Q99447	17	81900958	81911432
PDAP1:Q13442:OID30323:v1	OID30323	PDAP1	Cardiometabolic	PDAP1	Q13442	7	99392048	99408597
PDCD1:Q15116:OID21396:v1	OID21396	PDCD1	Oncology	PDCD1	Q15116	2	241849884	241858894
PDCD1LG2:Q9BQ51:OID21273:v1	OID21273	PDCD1LG2	Oncology	PDCD1LG2	Q9BQ51	9	5510531	5571282
PDCD5:O14737:OID21021:v1	OID21021	PDCD5	Neurology	PDCD5	O14737	19	32581190	32587453
[truncated: 925 more rows]

## Sheet: Table S2
Table S2 UK Biobank field IDs to extract data for this project
Category	Description	Field ID	Instance	ICD-10 code	ICD-9 code
Protein biomarkers	Number of proteins measured	30900	0
Recruitment	Date of attending assessment centre	53	0
Health-related outcomes (Death register)	Date of death	40000
Sociodemographics	Age at recruitment	21022
Sociodemographics	Sex	31
Sociodemographics	Ethnic background (Ethnicity)	21000
Sociodemographics	Qualifications (Education)	6138	0
Physical measures	Boday mass index (BMI)	21001	0
Lifestyle and environment	Smoking status	20116	0
Myocardial Infartion
First occurrences	Date I21 first reported (acute myocardial infarction)	131298		I21
First occurrences	Date I22 first reported (subsequent myocardial infarction)	131300		I22
First occurrences	Date I23 first reported (certain current complications following acute myocardial infarction)	131302		I23
First occurrences	Date I24 first reported (other acute ischaemic heart diseases)	131304		I24
First occurrences	Date I25 first reported (chronic ischaemic heart disease)	131306		I25
Heart Failure
First occurrences	Date I50 first reported (heart failure)	131354		I50
First occurrences	Date J81 first reported (pulmonary oedema)	131524		J81
Dementia
First occurrences	Date F00 first reported (dementia in alzheimer's disease)	130836		F00
First occurrences	Date F01 first reported (vascular dementia)	130838		F01
First occurrences	Date F02 first reported (dementia in other diseases classified elsewhere)	130840		F02
First occurrences	Date F03 first reported (unspecified dementia)	130842		F03
First occurrences	Date G30 first reported (alzheimer's disease)	131036		G30
Stroke
First occurrences	Date G45 first reported (transient cerebral ischaemic attacks and related syndromes)	131056		G45
First occurrences	Date G46 first reported (vascular syndromes of brain in cerebrovascular diseases)	131058		G46
First occurrences	Date I61 first reported (intracerebral haemorrhage)	131362		I61
First occurrences	Date I63 first reported (cerebral infarction)	131366		I63
Type 2 diabetes
First occurrences	Date E11 first reported (non-insulin-dependent diabetes mellitus)	130708		E11
Chronic Kidney disease
First occurrences	Date N18 first reported (chronic renal failure)	132032		N18
Hypertension
First occurrences	Date I10 first reported (essential (primary) hypertension)	131286		I10
First occurrences	Date I11 first reported (hypertensive heart disease)	131288		I11
First occurrences	Date I12 first reported (hypertensive renal disease)	131290		I12
First occurrences	Date I13 first reported (hypertensive heart and renal disease)	131292		I13
First occurrences	Date I15 first reported (secondary hypertension)	131294		I15
Chronic obstructive pulmonary disease
First occurrences	Date J42 first reported (unspecified chronic bronchitis)	131488		J42
First occurrences	Date J43 first reported (emphysema)	131490		J43
First occurrences	Date J44 first reported (other chronic obstructive pulmonary disease)	131492		J44
Parkinson
First occurrences	Date G20 first reported (parkinson's disease)	131022		G20
Delirium
First occurrences	Date F05 first reported (delirium, not induced by alcohol and other psychoactive substances)	130846		F05
Pneumonia
First occurrences	Date J13 first reported (pneumonia due to streptococcus pneumoniae)	131446		J13
First occurrences	Date J14 first reported (pneumonia due to haemophilus influenzae)	131448		J14
First occurrences	Date J15 first reported (bacterial pneumonia, not elsewhere classified)	131450		J15
First occurrences	Date J16 first reported (pneumonia due to other infectious organisms, not elsewhere classified)	131452		J16
First occurrences	Date J17 first reported (pneumonia in diseases classified elsewhere)	131454		J17
First occurrences	Date J18 first reported (pneumonia, organism unspecified)	131456		J18
Osteoarthritis
First occurrences	Date M15 first reported (polyarthrosis)	131868		M15
First occurrences	Date M16 first reported (coxarthrosis [arthrosis of hip])	131870		M16
First occurrences	Date M17 first reported (gonarthrosis [arthrosis of knee])	131872		M17
First occurrences	Date M18 first reported (arthrosis of first carpometacarpal joint)	131874		M18
First occurrences	Date M19 first reported (other arthrosis)	131876		M19
Osteoporosis
First occurrences	Date M80 first reported (osteoporosis with pathological fracture)	131962		M80
First occurrences	Date M81 first reported (osteoporosis without pathological fracture)	131964		M81
First occurrences	Date M82 first reported (osteoporosis in diseases classified elsewhere)	131966		M82
Any cancer excluding non-melanoma skin cancer
Hospital Inpatient	Records in HES inpatient main dataset	41259
Hospital Inpatient	Records in HES inpatient diagnoses dataset	41234		C00–C97 excl. C44	140-209 excl. 173
Breast cancer
Hospital Inpatient	Records in HES inpatient main dataset	41259
Hospital Inpatient	Records in HES inpatient diagnoses dataset	41234		C50	174; 175
Prostate cancer
Hospital Inpatient	Records in HES inpatient main dataset	41259
Hospital Inpatient	Records in HES inpatient diagnoses dataset	41234		C61	185
Colorectal cancer
Hospital Inpatient	Records in HES inpatient main dataset	41259
Hospital Inpatient	Records in HES inpatient diagnoses dataset	41234		C18; C19; C20	153; 154
Lung Cancer
Hospital Inpatient	Records in HES inpatient main dataset	41259
Hospital Inpatient	Records in HES inpatient diagnoses dataset	41234		C34	162
Telomeres	Adjusted T/S ratio	22191	0
Baseline physiological measures
Physical measures	Boday mass index (BMI)	21001	0
Physical measures	Systolic blood pressures	4080	0
Physical measures	Diastolic blood pressure	4079	0
Physical activity	Usual walking pace	924	0
Physical measures	Forced expiratory volume in 1-second (FEV1)	3063	0
Physical measures	Heel bone mineral density (BMD)	3148	0
Physical measures	Hand grip strength (left)	46	0
Physical measures	Hand grip strength (right)	47	0
Baseline cognitive measures
Cognitive function	Mean time to correctly identify matches	20023	0
Cognitive function	Fluid intelligence / reasoning	20016	0
Baseline disease-associated biomarkers
Blood biochemistry	Alanine aminotransferase	30620	0
Blood biochemistry	Albumin	30600	0
Blood biochemistry	Alkaline phosphatase	30610	0
Blood biochemistry	Apolipoprotein A	30630	0
Blood biochemistry	Apolipoprotein B	30640	0
Blood biochemistry	Aspartate aminotransferase	30650	0
Blood biochemistry	C-reactive protein	30710	0
Blood biochemistry	Calcium	30680	0
Blood biochemistry	Cholesterol	30690	0
Blood biochemistry	Creatinine	30700	0
Blood biochemistry	Cystatin C	30720	0
Blood biochemistry	Direct bilirubin	30660	0
Blood biochemistry	Gamma glutamyltransferase	30730	0
Blood biochemistry	Glucose	30740	0
Blood biochemistry	Glycated haemoglobin (HbA1c)	30750	0
Blood biochemistry	HDL cholesterol	30760	0
Blood biochemistry	IGF-1	30770	0
Blood biochemistry	LDL direct	30780	0
Blood biochemistry	Lipoprotein A	30790	0
Blood biochemistry	Oestradiol	30800	0
Blood biochemistry	Phosphate	30810	0
Blood biochemistry	Rheumatoid factor	30820	0
Blood biochemistry	SHBG	30830	0
Blood biochemistry	Testosterone	30850	0
Blood biochemistry	Total bilirubin	30840	0
Blood biochemistry	Total protein	30860	0
Blood biochemistry	Triglycerides	30870	0
Blood biochemistry	Urate	30880	0
Blood biochemistry	Urea	30670	0
Blood biochemistry	Vitamin D	30890	0
PhenoAge
Biomarkers	Albumin	30600	0
Biomarkers	Creatinine	30700	0
Biomarkers	Glucose	30740	0
Biomarkers	C-reactive protein	30710	0
Biomarkers	Alkaline phosphatase	30610	0
Biomarkers	Lymphocyte percentage	30180	0
Biomarkers	Mean corpuscular volume	30040	0
Biomarkers	Red blood cell (erythrocyte) distribution width	30070	0
Biomarkers	White blood cell (leukocyte) count	30000	0
Bioage
Biomarkers	Albumin	30600	0
Biomarkers	Creatinine	30700	0
Biomarkers	C-reactive protein	30710	0
Biomarkers	Alkaline phosphatase	30610	0
Biomarkers	Glycated haemoglobin (HbA1c)	30750	0
Biomarkers	Cholesterol	30690	0
Biomarkers	Systolic blood pressure, automated reading	4080	0
Biomarkers	Forced expiratory volume in 1-second (FEV1)	3063	0
Biomarkers	Urea	30670	0

## Sheet: Table S3
Table S3 A descriptive summary of participant characteristics at baseline for the training and test samples separately versus other UK Biobank participants
	Other (N= 449,346)	Training (N= 37,115)	Test (N= 15,906)
Age at recruitment (years)	56.5 ± 8.08; 58 (37, 73)	56.79 ± 8.22; 58 (39, 70)	56.85 ± 8.18; 58 (40, 70)
Townsend deprivation index	-1.31 ± 3.08; -2.14 (-6.26, 11)	-1.17 ± 3.19; -2.05 (-6.26, 10.42)	-1.19 ± 3.18; -2.06 (-6.26, 10.14)
BMI (kg/m2)	27.43 ± 4.8; 26.74 (12.12, 74.68)	27.49 ± 4.81; 26.79 (14.28, 60.33)	27.43 ± 4.79; 26.77 (15.38, 68.95)
Sex
Female	244,716 (54.46%)	19,964 (53.79%)	8,620 (54.19%)
Male	204,630 (45.54%)	17,151 (46.21%)	7,286 (45.81%)
Ethnicity
White	423,131 (94.7%)	34,579 (93.61%)	14,863 (93.94%)
Asian	10,318 (2.31%)	805 (2.18%)	329 (2.08%)
Black	6,841 (1.53%)	868 (2.35%)	349 (2.21%)
Other	6,540 (1.46%)	687 (1.86%)	281 (1.78%)
Education
None	75,930 (17.25%)	6,538 (17.91%)	2,789 (17.86%)
CSEs/GCSEs/O-levels	118,294 (26.88%)	9,602 (26.31%)	4,158 (26.62%)
A-levels/NVQ/HND/HNC	78,714 (17.88%)	6,484 (17.77%)	2,826 (18.09%)
Professional qualifications eg: nursing, teaching	23,007 (5.23%)	1,992 (5.46%)	799 (5.12%)
College or University degree	144,178 (32.76%)	11,881 (32.55%)	5,046 (32.31%)
Smoking
Never	244,775 (54.8%)	19,986 (54.11%)	8,688 (54.88%)
Previous	154,518 (34.59%)	13,013 (35.23%)	5,478 (34.6%)
Current	47,360 (10.6%)	3,936 (10.66%)	1,665 (10.52%)
Type 2 diabetes
No	437,334 (97.33%)	36,021 (97.06%)	15,393 (96.77%)
Yes	12,010 (2.67%)	1,093 (2.94%)	513 (3.23%)
Myocardial Infartion
No	431,806 (96.1%)	35,399 (95.38%)	15,193 (95.52%)
Yes	17,539 (3.9%)	1,716 (4.62%)	713 (4.48%)
Stroke
No	444,283 (98.87%)	36,624 (98.68%)	15,692 (98.65%)
Yes	5,062 (1.13%)	490 (1.32%)	214 (1.35%)
Heart Failure
No	446,926 (99.46%)	36,743 (99%)	15,768 (99.13%)
Yes	2,420 (0.54%)	372 (1%)	138 (0.87%)
Hypertension
No	329,754 (73.39%)	26,635 (71.77%)	11,456 (72.02%)
Yes	119,591 (26.61%)	10,479 (28.23%)	4,450 (27.98%)
Delirium
No	449,277 (99.98%)	37,110 (99.99%)	15,904 (99.99%)
Yes	69 (0.02%)	5 (0.01%)	2 (0.01%)
Dementia
No	449,183 (99.96%)	37,082 (99.91%)	15,889 (99.89%)
Yes	163 (0.04%)	33 (0.09%)	17 (0.11%)
Parkinson
No	448,571 (99.83%)	37,005 (99.7%)	15,861 (99.72%)
Yes	775 (0.17%)	110 (0.3%)	45 (0.28%)
Osteoarthritis
No	391,999 (87.24%)	32,076 (86.42%)	13,696 (86.11%)
Yes	57,340 (12.76%)	5,039 (13.58%)	2,210 (13.89%)
Osteoporosis
No	440,007 (97.92%)	36,213 (97.57%)	15,513 (97.53%)
Yes	9,339 (2.08%)	902 (2.43%)	393 (2.47%)
COPD
No	440,773 (98.09%)	36,243 (97.65%)	15,522 (97.59%)
Yes	8,571 (1.91%)	872 (2.35%)	384 (2.41%)
Pneumonia
No	438,457 (97.58%)	36,119 (97.32%)	15,451 (97.15%)
Yes	10,859 (2.42%)	995 (2.68%)	454 (2.85%)
Chronic Kidney Disease
No	444,179 (98.85%)	36,515 (98.38%)	15,623 (98.22%)
Yes	5,166 (1.15%)	600 (1.62%)	283 (1.78%)
Cancer
No	411,524 (91.58%)	33,917 (91.38%)	14,540 (91.41%)
Yes	37,822 (8.42%)	3,198 (8.62%)	1,366 (8.59%)

## Sheet: Table S4
Table S4 Selected proteins by a penalized Cox regression model for all-cause mortality to construct a proteomic aging clock
UKBPPP ProteinID	Olink ID	Assay Target	Protein panel	Gene	UniProt	CHROM	Start	End
ADA2:Q9NZK5:OID20394:v1	OID20394	ADA2	Cardiometabolic	ADA2	Q9NZK5	22	17178790	17258235
ADAMTS13:Q76LX8:OID20249:v1	OID20249	ADAMTS13	Cardiometabolic	ADAMTS13	Q76LX8	9	133414358	133459402
ADAMTS16:Q8TE57:OID20089:v1	OID20089	ADAMTS16	Cardiometabolic	ADAMTS16	Q8TE57	5	5140330	5320304
ADGRG2:Q8IZP9:OID20189:v1	OID20189	ADGRG2	Cardiometabolic	ADGRG2	Q8IZP9	X	18989307	19122637
ADM:P35318:OID21467:v1	OID21467	ADM	Oncology	ADM	P35318	11	10305073	10307397
AGER:Q15109:OID20756:v1	OID20756	AGER	Inflammation	AGER	Q15109	6	32180968	32184322
AGR2:O95994:OID20896:v1	OID20896	AGR2	Neurology	AGR2	O95994	7	16791811	16833433
APOE:P02649:OID30727:v1	OID30727	APOE	Inflammation	APOE	P02649	19	44905791	44909393
AREG:P15514:OID21357:v1	OID21357	AREG	Oncology	AREG	P15514	4	74445136	74455005
ART3:Q13508:OID20346:v1	OID20346	ART3	Cardiometabolic	ART3	Q13508	4	76011184	76112802
BAG3:O95817:OID20972:v1	OID20972	BAG3	Neurology	BAG3	O95817	10	119651380	119677819
BCAM:P50895:OID21076:v1	OID21076	BCAM	Neurology	BCAM	P50895	19	44809071	44821421
BCAN:Q96GW7:OID20998:v1	OID20998	BCAN	Neurology	BCAN	Q96GW7	1	156641390	156659532
BRK1:Q8WUW1:OID20883:v1	OID20883	BRK1	Neurology	BRK1	Q8WUW1	3	10115675	10127190
C7:P10643:OID30766:v1	OID30766	C7	Inflammation	C7	P10643	5	40909492	40984643
CA14:Q9ULX7:OID21401:v1	OID21401	CA14	Oncology	CA14	Q9ULX7	1	150257251	150265078
CA4:P22748:OID20241:v1	OID20241	CA4	Cardiometabolic	CA4	P22748	17	60149942	60170899
CALCA:P01258:OID20983:v1	OID20983	CALCA	Neurology	CALCA	P01258	11	14966668	14972351
CBLIF:P27352:OID20179:v1	OID20179	CBLIF	Cardiometabolic	CBLIF	P27352	11	59829273	59845499
CD248:Q9HCU0:OID30394:v1	OID30394	CD248	Cardiometabolic	CD248	Q9HCU0	11	66314494	66317044
CD34:P28906:OID21025:v1	OID21025	CD34	Neurology	CD34	P28906	1	207880972	207911402
CDCP1:Q9H5V8:OID20940:v1	OID20940	CDCP1	Neurology	CDCP1	Q9H5V8	3	45082277	45146422
CEACAM5:P06731:OID21171:v1	OID21171	CEACAM5	Oncology	CEACAM5	P06731	19	41708585	41730433
CEACAM6:P40199:OID30362:v1	OID30362	CEACAM6	Cardiometabolic	CEACAM6	P40199	19	41750977	41772211
CELA2A:P08217:OID30411:v1	OID30411	CELA2A	Cardiometabolic	CELA2A	P08217	1	15456728	15472091
CHAD:O15335:OID30660:v1	OID30660	CHAD	Inflammation	CHAD	O15335	17	50464496	50468906
CNDP1:Q96KN2:OID20347:v1	OID20347	CNDP1	Cardiometabolic	CNDP1	Q96KN2	18	74534500	74587212
COL24A1:Q17RW2:OID31464:v1	OID31464	COL24A1	Oncology	COL24A1	Q17RW2	1	85729233	86156943
CPA2:P48052:OID21060:v1	OID21060	CPA2	Neurology	CPA2	P48052	7	130266863	130289798
CRH:P06850:OID21257:v1	OID21257	CRH	Oncology	CRH	P06850	8	66176376	66178464
CRISP3:P54108:OID30715:v1	OID30715	CRISP3	Inflammation	CRISP3	P54108	6	49727376	49744437
CRTAC1:Q9NQ79:OID20279:v1	OID20279	CRTAC1	Cardiometabolic	CRTAC1	Q9NQ79	10	97865000	98030828
CTHRC1:Q96CG8:OID30393:v1	OID30393	CTHRC1	Cardiometabolic	CTHRC1	Q96CG8	8	103371538	103382989
CTRC:Q99895:OID20752:v1	OID20752	CTRC	Inflammation	CTRC	Q99895	1	15438442	15449242
DCXR:Q7Z4W1:OID21480:v1	OID21480	DCXR	Oncology	DCXR	Q7Z4W1	17	82035136	82037709
DDC:P20711:OID20215:v1	OID20215	DDC	Cardiometabolic	DDC	P20711	7	50458436	50565405
DKK4:Q9UBT3:OID20934:v1	OID20934	DKK4	Neurology	DKK4	Q9UBT3	8	42374063	42377229
DSG4:Q86SJ6:OID21325:v1	OID21325	DSG4	Oncology	DSG4	Q86SJ6	18	31376777	31414912
EDA2R:Q9HAV5:OID21451:v1	OID21451	EDA2R	Oncology	EDA2R	Q9HAV5	X	66595637	66639298
EGFR:P00533:OID20319:v1	OID20319	EGFR	Cardiometabolic	EGFR	P00533	7	55019017	55211628
EPHA4:P54764:OID30622:v1	OID30622	EPHA4	Inflammation	EPHA4	P54764	2	221418027	221574202
FAP:Q12884:OID20330:v1	OID20330	FAP	Cardiometabolic	FAP	Q12884	2	162170684	162245151
FASLG:P48023:OID20665:v1	OID20665	FASLG	Inflammation	FASLG	P48023	1	172659103	172666876
FCRL1:Q96LA6:OID20172:v1	OID20172	FCRL1	Cardiometabolic	FCRL1	Q96LA6	1	157794403	157820120
FGFBP1:Q14512:OID21507:v1	OID21507	FGFBP1	Oncology	FGFBP1	Q14512	4	15935577	15938740
FGFBP2:Q9BYJ0:OID30395:v1	OID30395	FGFBP2	Cardiometabolic	FGFBP2	Q9BYJ0	4	15960245	15969309
FLT3:P36888:OID21272:v1	OID21272	FLT3	Oncology	FLT3	P36888	13	28003274	28100592
FUT3_FUT5:P21217_Q11128:OID21013:v1	OID21013	FUT3_FUT5	Neurology	FUT3;FUT5	P21217;Q11128	19;19	5842888;5865826	5851471;5870540
GALNT5:Q7Z7M9:OID30295:v1	OID30295	GALNT5	Cardiometabolic	GALNT5	Q7Z7M9	2	157257705	157318491
GALNT7:Q86SF2:OID21377:v1	OID21377	GALNT7	Oncology	GALNT7	Q86SF2	4	173168811	173323967
GDF15:Q99988:OID20251:v1	OID20251	GDF15	Cardiometabolic	GDF15	Q99988	19	18374731	18389176
GFAP:P14136:OID21247:v1	OID21247	GFAP	Oncology	GFAP	P14136	17	44903159	44916937
GP2:P55259:OID20090:v1	OID20090	GP2	Cardiometabolic	GP2	P55259	16	20309574	20327808
GZMA:P12544:OID20663:v1	OID20663	GZMA	Inflammation	GZMA	P12544	5	55102646	55110252
HAVCR1:Q96D42:OID21422:v1	OID21422	HAVCR1	Oncology	HAVCR1	Q96D42	5	157029413	157059119
HGF:P14210:OID20656:v1	OID20656	HGF	Inflammation	HGF	P14210	7	81699010	81770438
HPGDS:O60760:OID21266:v1	OID21266	HPGDS	Oncology	HPGDS	O60760	4	94298535	94342876
ICAM3:P32942:OID20277:v1	OID20277	ICAM3	Cardiometabolic	ICAM3	P32942	19	10333776	10339661
ICAM5:Q9UMF0:OID20145:v1	OID20145	ICAM5	Cardiometabolic	ICAM5	Q9UMF0	19	10289952	10296778
IGFBP3:P17936:OID20398:v1	OID20398	IGFBP3	Cardiometabolic	IGFBP3	P17936	7	45912245	45921874
IGFBP7:Q16270:OID20236:v1	OID20236	IGFBP7	Cardiometabolic	IGFBP7	Q16270	4	57030773	57110385
IL1RL1:Q01638:OID20250:v1	OID20250	IL1RL1	Cardiometabolic	IL1RL1	Q01638	2	102311502	102352037
IL22:Q9GZX6:OID31407:v1	OID31407	IL22	Oncology	IL22	Q9GZX6	12	68248242	68253604
IL6:P05231:OID20101:v1	OID20101	IL6	Cardiometabolic/Inflammation/Neurology/Oncology	IL6	P05231	7	22725884	22732002
ITGA2:P17301:OID30570:v1	OID30570	ITGA2	Inflammation	ITGA2	P17301	5	52989340	53094779
ITGAM:P11215:OID21071:v1	OID21071	ITGAM	Neurology	ITGAM	P11215	16	31259967	31332892
ITGAV:P06756:OID21416:v1	OID21416	ITGAV	Oncology	ITGAV	P06756	2	186590056	186680901
IZUMO1:Q8IYV9:OID31159:v1	OID31159	IZUMO1	Oncology	IZUMO1	Q8IYV9	19	48740852	48746909
KIT:P10721:OID20370:v1	OID20370	KIT	Cardiometabolic	KIT	P10721	4	54657267	54740783
KLK3:P07288:OID30364:v1	OID30364	KLK3	Cardiometabolic	KLK3	P07288	19	50854915	50860764
KLK4:Q9Y5K2:OID21391:v1	OID21391	KLK4	Oncology	KLK4	Q9Y5K2	19	50906351	50911395
KRT19:P08727:OID20596:v1	OID20596	KRT19	Inflammation	KRT19	P08727	17	41523617	41528308
LCP1:P13796:OID30367:v1	OID30367	LCP1	Cardiometabolic	LCP1	P13796	13	46125920	46211871
LRRN1:Q6UXK5:OID20438:v1	OID20438	LRRN1	Inflammation	LRRN1	Q6UXK5	3	3799431	3849834
LRTM2:Q8N967:OID31020:v1	OID31020	LRTM2	Neurology	LRTM2	Q8N967	12	1820267	1836753
LTBP2:Q14767:OID20254:v1	OID20254	LTBP2	Cardiometabolic	LTBP2	Q14767	14	74498183	74612378
LTO1:Q8WV07:OID20434:v1	OID20434	LTO1	Inflammation	LTO1	Q8WV07	11	69653076	69675416
MEP1B:Q16820:OID20168:v1	OID20168	MEP1B	Cardiometabolic	MEP1B	Q16820	18	32185069	32220404
MEPE:Q9NQ76:OID20753:v1	OID20753	MEPE	Inflammation	MEPE	Q9NQ76	4	87821398	87846814
MET:P08581:OID20269:v1	OID20269	MET	Cardiometabolic	MET	P08581	7	116672196	116798377
MMP10:P09238:OID20687:v1	OID20687	MMP10	Inflammation	MMP10	P09238	11	102770502	102780628
MMP12:P39900:OID21439:v1	OID21439	MMP12	Oncology	MMP12	P39900	11	102862736	102874982
MMP9:P14780:OID21103:v1	OID21103	MMP9	Neurology	MMP9	P14780	20	46008908	46016561
NCAN:O14594:OID21055:v1	OID21055	NCAN	Neurology	NCAN	O14594	19	19211958	19252233
NEFL:P07196:OID20871:v1	OID20871	NEFL	Neurology	NEFL	P07196	8	24950955	24956721
NPPB:P16860:OID20049:v1	OID20049	NPPB	Cardiometabolic	NPPB	P16860	1	11857464	11858945
NTF4:P34130:OID21208:v1	OID21208	NTF4	Oncology	NTF4	P34130	19	49061066	49065054
NTproBNP:NTproBNP:OID20125:v1	OID20125	NTproBNP	Cardiometabolic	NPPB	P16860	1	11857464	11858945
OCLN:Q16625:OID31069:v1	OID31069	OCLN	Neurology	OCLN	Q16625	5	69492292	69558104
ODAM:A1E959:OID20793:v1	OID20793	ODAM	Neurology	ODAM	A1E959	4	70195725	70204576
OPTC:Q9UBM4:OID21362:v1	OID21362	OPTC	Oncology	OPTC	Q9UBM4	1	203494153	203508949
PEPD:P12955:OID30688:v1	OID30688	PEPD	Inflammation	PEPD	P12955	19	33386950	33521823
PRG3:Q9Y2Y8:OID30383:v1	OID30383	PRG3	Cardiometabolic	PRG3	Q9Y2Y8	11	57376769	57381150
PRSS8:Q16651:OID20763:v1	OID20763	PRSS8	Inflammation	PRSS8	Q16651	16	31131433	31135727
PTGR1:Q14914:OID30297:v1	OID30297	PTGR1	Cardiometabolic	PTGR1	Q14914	9	111549722	111599893
PTN:P21246:OID20083:v1	OID20083	PTN	Cardiometabolic	PTN	P21246	7	137227341	137343774
RBFOX3:A6NFN3:OID30984:v1	OID30984	RBFOX3	Neurology	RBFOX3	A6NFN3	17	79089345	79611051
REG3G:Q6UW15:OID31408:v1	OID31408	REG3G	Oncology	REG3G	Q6UW15	2	79025686	79028505
REN:P00797:OID20201:v1	OID20201	REN	Cardiometabolic	REN	P00797	1	204154819	204190324
SCG2:P13521:OID21400:v1	OID21400	SCG2	Oncology	SCG2	P13521	2	223596940	223602361
SCG3:Q8WXD2:OID20728:v1	OID20728	SCG3	Inflammation	SCG3	Q8WXD2	15	51681492	51721026
SCGB1A1:P11684:OID20688:v1	OID20688	SCGB1A1	Inflammation	SCGB1A1	P11684	11	62405103	62423195
SCGB3A1:Q96QR1:OID30577:v1	OID30577	SCGB3A1	Inflammation	SCGB3A1	Q96QR1	5	180590105	180591499
SDC4:P31431:OID20216:v1	OID20216	SDC4	Cardiometabolic	SDC4	P31431	20	45325288	45348424
SELENOP:P49908:OID30745:v1	OID30745	SELENOP	Inflammation	SELENOP	P49908	5	42799880	42887392
SELL:P14151:OID30752:v1	OID30752	SELL	Inflammation	SELL	P14151	1	169690665	169711702
SEZ6L:Q9BYH1:OID21488:v1	OID21488	SEZ6L	Oncology	SEZ6L	Q9BYH1	22	26169462	26383597
SFRP1:Q8N474:OID20984:v1	OID20984	SFRP1	Neurology	SFRP1	Q8N474	8	41261962	41309473
SFTPD:P35247:OID20214:v1	OID20214	SFTPD	Cardiometabolic	SFTPD	P35247	10	79937467	79982614
SKAP1:Q86WV1:OID20906:v1	OID20906	SKAP1	Neurology	SKAP1	Q86WV1	17	48133442	48430275
SLITRK1:Q96PX8:OID30510:v1	OID30510	SLITRK1	Inflammation	SLITRK1	Q96PX8	13	83877205	83882474
SLITRK2:Q9H156:OID21409:v1	OID21409	SLITRK2	Oncology	SLITRK2	Q9H156	X	145817829	145829856
SOST:Q9BQB4:OID20204:v1	OID20204	SOST	Cardiometabolic	SOST	Q9BQB4	17	43753738	43758791
SPOCK1:Q08629:OID20924:v1	OID20924	SPOCK1	Neurology	SPOCK1	Q08629	5	136975298	137598379
SPON1:Q9HCB6:OID20759:v1	OID20759	SPON1	Inflammation	SPON1	Q9HCB6	11	13962723	14268133
SPP1:P10451:OID20322:v1	OID20322	SPP1	Cardiometabolic	SPP1	P10451	4	87975667	87983532
TFF3:Q07654:OID20371:v1	OID20371	TFF3	Cardiometabolic	TFF3	Q07654	21	42311667	42315409
TNC:P24821:OID20359:v1	OID20359	TNC	Cardiometabolic	TNC	P24821	9	115019575	115118257
TNFRSF10B:O14763:OID20981:v1	OID20981	TNFRSF10B	Neurology	TNFRSF10B	O14763	8	23020133	23069031
TNFRSF6B:O95407:OID20964:v1	OID20964	TNFRSF6B	Neurology	TNFRSF6B	O95407	20	63696652	63698684
TNN:Q9UQP3:OID30412:v1	OID30412	TNN	Cardiometabolic	TNN	Q9UQP3	1	175067833	175148075
TNR:Q92752:OID20957:v1	OID20957	TNR	Neurology	TNR	Q92752	1	175315194	175743616
TPK1:Q9H3S4:OID30338:v1	OID30338	TPK1	Cardiometabolic	TPK1	Q9H3S4	7	144451941	144836395
TTR:P02766:OID30782:v1	OID30782	TTR	Inflammation	TTR	P02766	18	31557009	31598833
TXNDC15:Q96J42:OID21495:v1	OID21495	TXNDC15	Oncology	TXNDC15	Q96J42	5	134874371	134901635
VGF:O15240:OID31067:v1	OID31067	VGF	Neurology	VGF	O15240	7	101162509	101165569
WFDC2:Q14508:OID21505:v1	OID21505	WFDC2	Oncology	WFDC2	Q14508	20	45469753	45481532
XG:P55808:OID20259:v1	OID20259	XG	Cardiometabolic	XG	P55808	X	2752040	2816500

## Sheet: Table S5
Table S5 Gompertz model for all-cause mortality including the selected 128 proteins and chronological age at baseline and that including chronological age
at baseline only using the training set data
	Model with chronological age only at baseline				Model with chronological age at baseline and the selected 128 proteins
	Reg. coef. est.	95% CI lower	95% CI upper	Standard error	Reg. coef. est.	95% CI lower	95% CI upper	Standard error
shape	0.120081	0.112062	0.128099	0.00409129	0.148766	0.140636	0.156896	0.004148
rate	4.88538e-06	3.52816e-06	6.76471e-06	8.11265e-07	0.000231561	0.000153007	0.000350444	4.89545e-05
chronological age at baseline	0.108793	0.10374	0.113846	0.00257804	0.029354	0.022421	0.0362869	0.00353728
ADA2					0.0994913	0.0157926	0.18319	0.0427042
ADAMTS13					-0.128154	-0.255297	-0.00101012	0.0648703
ADAMTS16					0.0970706	0.00768671	0.186454	0.0456049
ADGRG2					-0.00551419	-0.13199	0.120962	0.0645299
ADM					0.191336	0.054499	0.328173	0.069816
AGER					-0.276925	-0.356189	-0.19766	0.0404417
AGR2					0.0343994	0.00183066	0.0669681	0.016617
APOE					-0.0754573	-0.130532	-0.0203821	0.0281001
AREG					-0.00580524	-0.0840664	0.0724559	0.0399299
ART3					-0.215725	-0.319957	-0.111493	0.0531806
BAG3					-0.0643918	-0.147422	0.0186381	0.042363
BCAM					0.1944	0.0532625	0.335538	0.0720104
BCAN					-0.0149448	-0.134431	0.104542	0.0609637
BRK1					0.0998071	0.0305431	0.169071	0.0353394
C7					0.0502412	-0.0600003	0.160483	0.0562467
CA14					-0.0290576	-0.121585	0.0634703	0.0472089
CA4					-0.103815	-0.239109	0.0314795	0.0690288
CALCA					0.0704807	0.0274777	0.113484	0.0219407
CBLIF					-0.0346609	-0.0694818	0.000160009	0.0177661
CD248					-0.155752	-0.265325	-0.0461795	0.0559056
CD34					-0.00162165	-0.147445	0.144202	0.0744011
CDCP1					-0.015657	-0.0764425	0.0451285	0.0310136
CEACAM5					0.119829	0.0738664	0.165792	0.023451
CEACAM6					0.0710346	-0.0175612	0.15963	0.0452027
CELA2A					-0.0503331	-0.106986	0.00631969	0.028905
CHAD					-0.0551561	-0.130259	0.0199469	0.0383186
CNDP1					-0.0786153	-0.144123	-0.0131078	0.0334228
COL24A1					0.0980182	0.038203	0.157834	0.0305186
CPA2					-0.00697311	-0.0550574	0.0411112	0.0245333
CRH					-0.0455314	-0.0803073	-0.0107554	0.0177432
CRISP3					-0.227985	-0.354889	-0.101082	0.0647479
CRTAC1					-0.137533	-0.232564	-0.0425014	0.0484863
CTHRC1					0.0909239	-0.0383078	0.220156	0.0659358
CTRC					-0.0373731	-0.0882814	0.0135352	0.0259741
DCXR					-0.108457	-0.174233	-0.0426804	0.0335599
DDC					-0.0629767	-0.129812	0.00385885	0.0341004
DKK4					-0.0844242	-0.154638	-0.0142108	0.0358238
DSG4					-0.0480303	-0.10602	0.00995969	0.0295873
EDA2R					0.167738	0.0660071	0.269469	0.0519044
EGFR					0.00587865	-0.224016	0.235774	0.117296
EPHA4					-0.00756152	-0.158793	0.14367	0.0771604
FAP					-0.137883	-0.266534	-0.0092312	0.0656396
FASLG					-0.0167493	-0.0971067	0.0636082	0.0409994
FCRL1					-0.0181078	-0.0881017	0.0518861	0.0357118
FGFBP1					-0.0685196	-0.162122	0.0250823	0.047757
FGFBP2					-0.027363	-0.0963134	0.0415875	0.0351795
FLT3					-0.12508	-0.225084	-0.0250762	0.0510232
FUT3-FUT5					0.0268295	-0.0360319	0.089691	0.0320727
GALNT5					0.138524	0.0182815	0.258766	0.0613493
GALNT7					-0.126914	-0.270693	0.0168654	0.073358
GDF15					0.107668	0.0295482	0.185788	0.0398579
GFAP					0.209132	0.147257	0.271008	0.0315699
GP2					0.0963073	0.0610641	0.13155	0.0179815
GZMA					-0.152706	-0.246343	-0.0590695	0.0477748
HAVCR1					0.0539385	0.00811644	0.0997606	0.023379
HGF					0.110094	-0.0079806	0.228169	0.0602434
HPGDS					-0.0121938	-0.0918979	0.0675104	0.0406661
ICAM3					0.288576	0.160063	0.417089	0.0655691
ICAM5					0.0430232	-0.0225304	0.108577	0.0334463
IGFBP3					-0.0305446	-0.121084	0.0599951	0.0461946
IGFBP7					0.111605	0.000366418	0.222843	0.0567553
IL1RL1					-0.00102475	-0.0673438	0.0652943	0.0338369
IL22					0.0286803	-0.0156306	0.0729912	0.022608
IL6					-0.0137446	-0.053436	0.0259468	0.0202511
ITGA2					-0.0130337	-0.122593	0.0965254	0.0558985
ITGAM					-0.139848	-0.253568	-0.0261285	0.0580213
ITGAV					0.00603018	-0.230054	0.242114	0.120453
IZUMO1					-0.159283	-0.236238	-0.0823278	0.0392635
KIT					-0.0473433	-0.151268	0.0565817	0.0530239
KLK3					0.0294289	0.00214602	0.0567117	0.0139201
KLK4					0.0150704	-0.0288078	0.0589486	0.0223873
KRT19					0.0688168	0.0202124	0.117421	0.0247986
LCP1					-0.0851808	-0.156953	-0.0134091	0.0366189
LRRN1					0.0520691	-0.0287307	0.132869	0.0412252
LRTM2					-0.208651	-0.371136	-0.0461668	0.0829017
LTBP2					0.457164	0.330114	0.584213	0.0648223
LTO1					-0.136904	-0.212896	-0.0609117	0.0387723
MEP1B					-0.0191778	-0.0440701	0.00571452	0.0127004
MEPE					-0.0832277	-0.226096	0.0596403	0.0728932
MET					-0.0806948	-0.241859	0.0804696	0.0822282
MMP10					-0.11344	-0.165806	-0.061075	0.0267175
MMP12					0.147378	0.0926509	0.202104	0.0279223
MMP9					0.0580127	-0.00333746	0.119363	0.0313017
NCAN					-0.12645	-0.22648	-0.0264196	0.0510368
NEFL					0.325072	0.261462	0.388681	0.0324544
NPPB					0.0235751	-0.00501103	0.0521612	0.014585
NTF4					-0.132357	-0.217142	-0.0475719	0.0432583
NTPROBNP					0.0181217	-0.0185082	0.0547516	0.0186891
OCLN					0.0469418	-0.0482838	0.142167	0.0485854
ODAM					-0.0489708	-0.101463	0.00352127	0.0267822
OPTC					-0.0837266	-0.152456	-0.0149972	0.0350667
PEPD					-0.0965479	-0.234566	0.0414704	0.0704188
PRG3					-0.0714087	-0.13718	-0.00563788	0.0335572
PRSS8					0.111907	0.027308	0.196505	0.0431634
PTGR1					-0.0621761	-0.105512	-0.0188402	0.0221106
PTN					0.0274989	-0.0372105	0.0922084	0.0330156
RBFOX3					0.116976	0.0239197	0.210031	0.0474784
REG3G					0.123769	0.044482	0.203056	0.0404533
REN					0.0688968	0.0341855	0.103608	0.0177102
SCG2					-0.137663	-0.247874	-0.0274516	0.0562313
SCG3					-0.0472194	-0.156314	0.0618747	0.0556613
SCGB1A1					-0.0563785	-0.108909	-0.00384766	0.0268019
SCGB3A1					0.265603	0.140148	0.391058	0.0640088
SDC4					-0.11525	-0.184113	-0.0463862	0.0351351
SELENOP					-0.080154	-0.235254	0.074946	0.0791341
SELL					0.0147688	-0.15369	0.183228	0.08595
SEZ6L					-0.0455881	-0.20478	0.113603	0.0812216
SFRP1					0.069474	-0.00647535	0.145423	0.0387504
SFTPD					0.0378167	-0.00681362	0.082447	0.022771
SKAP1					-0.0550142	-0.093893	-0.0161354	0.0198365
SLITRK1					0.0670152	-0.064309	0.198339	0.0670034
SLITRK2					-0.104543	-0.181419	-0.0276672	0.039223
SOST					-0.12359	-0.205356	-0.041824	0.0417182
SPOCK1					0.164663	0.0337465	0.29558	0.0667955
SPON1					0.130348	0.0262831	0.234413	0.0530952
SPP1					0.123681	0.0468562	0.200507	0.0391973
TFF3					0.118674	0.0414941	0.195853	0.0393781
TNC					0.0311698	-0.0336304	0.0959701	0.033062
TNFRSF10B					0.063337	-0.00548157	0.132156	0.0351121
TNFRSF6B					0.0348055	-0.0209946	0.0906056	0.02847
TNN					-0.0989058	-0.17616	-0.0216519	0.039416
TNR					-0.144461	-0.217357	-0.071565	0.0371926
TPK1					-0.127344	-0.26863	0.013941	0.0720857
TTR					-0.0203523	-0.160146	0.119441	0.0713246
TXNDC15					0.0791871	-0.0315419	0.189916	0.0564954
VGF					-0.305092	-0.4433	-0.166883	0.0705159
WFDC2					0.118801	0.0140459	0.223556	0.0534473
XG					-0.0893384	-0.1846	0.00592293	0.0486036

## Sheet: Table S6
Table S6 Associations of PAC proteomic age acceleration with all-cause mortality
and incident diseases in the test set
Disease	Model	N	iCases	HR	Lower	Upper	Padj
Breast Cancer	AgeAdj	8285	326	0.996307	0.980049	1.01284	0.671
Colorectal Cancer	AgeAdj	15818	243	1.02167	1.00822	1.0353	0.0018
Lung Cancer	AgeAdj	15886	202	1.08294	1.07251	1.09348	6.04e-58
Prostate Cancer	AgeAdj	7172	405	0.983743	0.972344	0.995276	0.0068
Cancer	AgeAdj	14540	1825	1.02961	1.02411	1.03514	2.73e-26
CKD	AgeAdj	15623	953	1.06333	1.05698	1.06972	4.5e-89
COPD	AgeAdj	15522	719	1.09031	1.08195	1.09874	2.27e-106
Delirium	AgeAdj	15904	341	1.06468	1.05555	1.0739	1.61e-45
Dementia	AgeAdj	15889	424	1.04769	1.03965	1.05579	4.91e-32
HF	AgeAdj	15768	719	1.08673	1.07885	1.09466	4.08e-110
Hypertension	AgeAdj	11456	2191	1.03834	1.03293	1.04378	1.07e-44
Myocardial Infarction	AgeAdj	15193	1287	1.06132	1.05519	1.06748	2.33e-89
Mortality	AgeAdj	15906	1731	1.10443	1.09971	1.10917	<1E-323
Osteoarthritis	AgeAdj	13696	2171	1.01015	1.00519	1.01513	7.39e-05
Osteoporosis	AgeAdj	15513	618	1.01828	1.00833	1.02833	0.000375
Parkinson	AgeAdj	15861	230	1.02863	1.01709	1.0403	1.27e-06
Pneumonia	AgeAdj	15451	1116	1.08435	1.07707	1.09168	1.56e-121
Stroke	AgeAdj	15692	549	1.04693	1.0386	1.05532	5.22e-29
T2D	AgeAdj	15393	1130	1.06165	1.0557	1.06763	6.33e-96
Breast Cancer	Partial	8052	316	0.99217	0.973397	1.0113	0.435
Colorectal Cancer	Partial	15342	228	1.01531	0.998294	1.03262	0.0824
Lung Cancer	Partial	15408	186	1.05249	1.03785	1.06734	1.33e-12
Prostate Cancer	Partial	6937	396	0.9869	0.974001	0.999971	0.0553
Cancer	Partial	14100	1754	1.02162	1.01501	1.02828	1.63e-10
CKD	Partial	15153	953	1.06631	1.05824	1.07444	4.8e-61
COPD	Partial	15071	686	1.0643	1.05372	1.075	6.69e-34
Delirium	Partial	15425	319	1.06506	1.05342	1.07684	6.1e-29
Dementia	Partial	15410	398	1.05336	1.04321	1.06362	1.48e-25
HF	Partial	15302	688	1.0841	1.07453	1.09375	1.32e-70
Hypertension	Partial	11136	2110	1.03231	1.02584	1.03883	7.4e-23
Myocardial Infarction	Partial	14746	1235	1.05051	1.04295	1.05813	3.02e-40
Mortality	Partial	15427	1637	1.10215	1.09648	1.10784	4.47e-298
Osteoarthritis	Partial	13306	2099	1.00989	1.00385	1.01597	0.00158
Osteoporosis	Partial	15053	589	1.04581	1.03487	1.05686	1.16e-16
Parkinson	Partial	15382	221	1.03033	1.01578	1.04508	5.07e-05
Pneumonia	Partial	14999	1068	1.07914	1.07066	1.08769	4.47e-79
Stroke	Partial	15224	534	1.03594	1.02586	1.04612	2.35e-12
T2D	Partial	14949	1080	1.0496	1.0418	1.05746	1.41e-36
Breast Cancer	Full	8052	316	0.995969	0.975892	1.01646	0.697
Colorectal Cancer	Full	15341	228	1.01951	1.00092	1.03844	0.0451
Lung Cancer	Full	15407	186	1.04652	1.02789	1.06549	9.72e-07
Prostate Cancer	Full	6936	396	0.986651	0.972723	1.00078	0.0687
Cancer	Full	14099	1754	1.02336	1.01614	1.03063	2.38e-10
CKD	Full	15152	953	1.05543	1.04665	1.06427	2.57e-36
COPD	Full	15070	686	1.06207	1.05114	1.07312	9.71e-30
Delirium	Full	15424	319	1.06314	1.0496	1.07686	1.4e-20
Dementia	Full	15409	398	1.05403	1.04265	1.06554	3.98e-21
HF	Full	15301	687	1.07273	1.06232	1.08325	1.22e-44
Hypertension	Full	11135	2110	1.02798	1.02134	1.03466	1.17e-16
Myocardial Infarction	Full	14745	1234	1.04366	1.0358	1.05159	3.75e-28
Mortality	Full	15426	1637	1.09731	1.0912	1.10345	3.83e-232
Osteoarthritis	Full	13305	2099	1.00636	0.999942	1.01282	0.0571
Osteoporosis	Full	15052	589	1.04127	1.02947	1.0532	5.39e-12
Parkinson	Full	15381	221	1.02931	1.01331	1.04557	0.000375
Pneumonia	Full	14999	1068	1.07363	1.06501	1.08232	3.69e-66
Stroke	Full	15223	533	1.0286	1.01721	1.04012	9.72e-07
T2D	Full	14948	1080	1.04333	1.03489	1.05185	2.94e-24

## Sheet: Table S7
Table S7 Proteomic associations with PAC proteomic age adjusting for chronological age, sex, ethnicity, education, Townsend deprivation index, smoking status, body mass index, and pre-existing diseases
UKBPPP ProteinID	Olink ID	Assay Target	Protein panel	Gene	UniProt	CHROM	Start	End	Beta	Lower	Upper	Neglog10Punadj	Sig: Punaj<(0.05/2920)
GDF15:Q99988:OID20251:v1	OID20251	GDF15	Cardiometabolic	GDF15	Q99988	19	18374731	18389176	0.316322	0.302934	0.32971	>323	1
WFDC2:Q14508:OID21505:v1	OID21505	WFDC2	Oncology	WFDC2	Q14508	20	45469753	45481532	0.225729	0.213226	0.238232	258.026	1
NEFL:P07196:OID20871:v1	OID20871	NEFL	Neurology	NEFL	P07196	8	24950955	24956721	0.214256	0.201871	0.226641	238.12	1
EDA2R:Q9HAV5:OID21451:v1	OID21451	EDA2R	Oncology	EDA2R	Q9HAV5	X	66595637	66639298	0.23325	0.219436	0.247065	227.453	1
PLAUR:Q03405:OID20764:v1	OID20764	PLAUR	Inflammation	PLAUR	Q03405	19	43646095	43670547	0.195163	0.18322	0.207105	213.806	1
TFF3:Q07654:OID20371:v1	OID20371	TFF3	Cardiometabolic	TFF3	Q07654	21	42311667	42315409	0.174069	0.162891	0.185246	195.131	1
TNFRSF10B:O14763:OID20981:v1	OID20981	TNFRSF10B	Neurology	TNFRSF10B	O14763	8	23020133	23069031	0.189516	0.17675	0.202283	178.112	1
MMP12:P39900:OID21439:v1	OID21439	MMP12	Oncology	MMP12	P39900	11	102862736	102874982	0.172357	0.160324	0.18439	166.368	1
LTBP2:Q14767:OID20254:v1	OID20254	LTBP2	Cardiometabolic	LTBP2	Q14767	14	74498183	74612378	0.182276	0.169273	0.195278	159.652	1
AREG:P15514:OID21357:v1	OID21357	AREG	Oncology	AREG	P15514	4	74445136	74455005	0.151368	0.140563	0.162172	159.465	1
HGF:P14210:OID20656:v1	OID20656	HGF	Inflammation	HGF	P14210	7	81699010	81770438	0.170375	0.158148	0.182603	157.811	1
ADM:P35318:OID21467:v1	OID21467	ADM	Oncology	ADM	P35318	11	10305073	10307397	0.189045	0.175434	0.202656	156.843	1
IGFBP4:P22692:OID21158:v1	OID21158	IGFBP4	Neurology	IGFBP4	P22692	17	40443450	40457725	0.168506	0.155957	0.181055	147.002	1
VSIG4:Q9Y279:OID21144:v1	OID21144	VSIG4	Neurology	VSIG4	Q9Y279	X	66021738	66040125	0.155291	0.143152	0.16743	133.951	1
TGFA:P01135:OID20600:v1	OID20600	TGFA	Inflammation	TGFA	P01135	2	70447284	70554193	0.142722	0.131535	0.153908	133.258	1
CEACAM5:P06731:OID21171:v1	OID21171	CEACAM5	Oncology	CEACAM5	P06731	19	41708585	41730433	0.142739	0.13143	0.154049	130.514	1
PIGR:P01833:OID21102:v1	OID21102	PIGR	Neurology	PIGR	P01833	1	206928522	206946466	0.145761	0.133988	0.157535	125.771	1
IL6:P05231:OID20101:v1	OID20101	IL6	Cardiometabolic/Inflammation/Neurology/Oncology	IL6	P05231	7	22725884	22732002	0.149091	0.137031	0.16115	125.423	1
FGL1:Q08830:OID30702:v1	OID30702	FGL1	Inflammation	FGL1	Q08830	8	17864380	17910365	0.144986	0.133043	0.156928	121.11	1
LAMP3:Q9UQV4:OID20638:v1	OID20638	LAMP3	Inflammation	LAMP3	Q9UQV4	3	183122215	183163839	0.150028	0.137644	0.162411	120.62	1
TNFRSF1A:P19438:OID21155:v1	OID21155	TNFRSF1A	Neurology	TNFRSF1A	P19438	12	6328757	6342114	0.147586	0.135264	0.159908	117.993	1
TNFRSF1B:P20333:OID21145:v1	OID21145	TNFRSF1B	Neurology	TNFRSF1B	P20333	1	12166991	12209228	0.139503	0.127728	0.151278	115.538	1
THBS2:P35442:OID21104:v1	OID21104	THBS2	Neurology	THBS2	P35442	6	169215780	169254050	0.129438	0.118326	0.14055	111.824	1
CLEC3B:P05452:OID30756:v1	OID30756	CLEC3B	Inflammation	CLEC3B	P05452	3	45001548	45036071	-0.128154	-0.139186	-0.117122	111.231	1
IFI30:P13284:OID31505:v1	OID31505	IFI30	Oncology	IFI30	P13284	19	18173162	18178117	0.138295	0.126263	0.150326	108.989	1
OSM:P13725:OID20574:v1	OID20574	OSM	Inflammation	OSM	P13725	22	30262829	30266851	0.129063	0.117825	0.140302	108.802	1
IL2RA:P01589:OID20267:v1	OID20267	IL2RA	Cardiometabolic	IL2RA	P01589	10	6010689	6062370	0.128115	0.116918	0.139311	108.043	1
NTproBNP:NTproBNP:OID20125:v1	OID20125	NTproBNP	Cardiometabolic	NPPB	P16860	1	11857464	11858945	0.136022	0.123969	0.148075	105.194	1
CSF1:P09603:OID20719:v1	OID20719	CSF1	Inflammation	CSF1	P09603	1	109910242	109930992	0.12645	0.114847	0.138053	98.3375	1
ANGPT2:O15123:OID21463:v1	OID21463	ANGPT2	Oncology	ANGPT2	O15123	8	6499632	6563409	0.122921	0.111584	0.134259	97.3589	1
KRT19:P08727:OID20596:v1	OID20596	KRT19	Inflammation	KRT19	P08727	17	41523617	41528308	0.121149	0.109944	0.132354	96.8367	1
HAVCR1:Q96D42:OID21422:v1	OID21422	HAVCR1	Oncology	HAVCR1	Q96D42	5	157029413	157059119	0.136683	0.124033	0.149332	96.7237	1
PGF:P49763:OID20673:v1	OID20673	PGF	Inflammation	PGF	P49763	14	74941834	74955626	0.138961	0.12609	0.151833	96.5639	1
ANGPTL4:Q9BY76:OID20703:v1	OID20703	ANGPTL4	Inflammation	ANGPTL4	Q9BY76	19	8363289	8374370	0.122527	0.111111	0.133942	95.4825	1
SHISA5:Q8N114:OID30387:v1	OID30387	SHISA5	Cardiometabolic	SHISA5	Q8N114	3	48467798	48504826	0.130728	0.118464	0.142992	94.2194	1
HAVCR2:Q8TDQ0:OID21137:v1	OID21137	HAVCR2	Neurology	HAVCR2	Q8TDQ0	5	157085832	157142869	0.125581	0.113751	0.137411	93.4632	1
SPON2:Q9BUD6:OID20221:v1	OID20221	SPON2	Cardiometabolic	SPON2	Q9BUD6	4	1166932	1208962	0.122154	0.110642	0.133667	93.3844	1
TNFRSF6B:O95407:OID20964:v1	OID20964	TNFRSF6B	Neurology	TNFRSF6B	O95407	20	63696652	63698684	0.123065	0.111414	0.134716	92.5601	1
CXCL9:Q07325:OID20675:v1	OID20675	CXCL9	Inflammation	CXCL9	Q07325	4	76001275	76007509	0.123854	0.112054	0.135654	91.4382	1
CD300E:Q496F6:OID21418:v1	OID21418	CD300E	Oncology	CD300E	Q496F6	17	74609885	74623738	0.125246	0.113252	0.137239	90.5443	1
CDCP1:Q9H5V8:OID20940:v1	OID20940	CDCP1	Neurology	CDCP1	Q9H5V8	3	45082277	45146422	0.132327	0.119649	0.145005	90.4614	1
RBFOX3:A6NFN3:OID30984:v1	OID30984	RBFOX3	Neurology	RBFOX3	A6NFN3	17	79089345	79611051	0.12929	0.116857	0.141723	89.8105	1
RNASE6:Q93091:OID30689:v1	OID30689	RNASE6	Inflammation	RNASE6	Q93091	14	20781268	20782467	0.12879	0.116391	0.141189	89.6166	1
ADA2:Q9NZK5:OID20394:v1	OID20394	ADA2	Cardiometabolic	ADA2	Q9NZK5	22	17178790	17258235	0.118471	0.107064	0.129877	89.5977	1
TIMP1:P01033:OID20418:v1	OID20418	TIMP1	Cardiometabolic	TIMP1	P01033	X	47582408	47586789	0.120392	0.108781	0.132004	89.2981	1
CD74:P04233:OID21040:v1	OID21040	CD74	Neurology	CD74	P04233	5	150401637	150412969	0.123138	0.111245	0.135032	89.0512	1
MMP9:P14780:OID21103:v1	OID21103	MMP9	Neurology	MMP9	P14780	20	46008908	46016561	0.116236	0.104993	0.127478	88.8117	1
CLEC6A:Q6EIG7:OID21228:v1	OID21228	CLEC6A	Oncology	CLEC6A	Q6EIG7	12	8455962	8478330	0.117068	0.105671	0.128465	87.6957	1
OCLN:Q16625:OID31069:v1	OID31069	OCLN	Neurology	OCLN	Q16625	5	69492292	69558104	0.122595	0.110656	0.134533	87.6503	1
CD27:P26842:OID21527:v1	OID21527	CD27	Oncology	CD27	P26842	12	6444955	6451718	0.117261	0.105785	0.128736	86.8228	1
MZB1:Q8WU39:OID20732:v1	OID20732	MZB1	Inflammation	MZB1	Q8WU39	5	139387467	139390081	0.115925	0.104577	0.127273	86.7705	1
IGFBPL1:Q8WX77:OID20155:v1	OID20155	IGFBPL1	Cardiometabolic	IGFBPL1	Q8WX77	9	38406528	38424454	0.120122	0.108326	0.131919	86.2312	1
CHI3L1:P36222:OID20399:v1	OID20399	CHI3L1	Cardiometabolic	CHI3L1	P36222	1	203178931	203186704	0.119342	0.107577	0.131108	85.5921	1
IGFBP2:P18065:OID20325:v1	OID20325	IGFBP2	Cardiometabolic	IGFBP2	P18065	2	216632828	216664436	0.127861	0.115214	0.140509	85.0388	1
IL18BP:O95998:OID20348:v1	OID20348	IL18BP	Cardiometabolic	IL18BP	O95998	11	71998613	72005715	0.117774	0.106062	0.129486	84.1634	1
SPINK1:P00995:OID21097:v1	OID21097	SPINK1	Neurology	SPINK1	P00995	5	147824572	147831671	0.115288	0.103792	0.126785	83.7209	1
PRSS8:Q16651:OID20763:v1	OID20763	PRSS8	Inflammation	PRSS8	Q16651	16	31131433	31135727	0.128231	0.115427	0.141035	83.504	1
B2M:P61769:OID30725:v1	OID30725	B2M	Inflammation	B2M	P61769	15	44711358	44718851	0.118012	0.106178	0.129846	82.8166	1
TNFRSF10A:O00220:OID20967:v1	OID20967	TNFRSF10A	Neurology	TNFRSF10A	O00220	8	23190452	23225102	0.120663	0.108563	0.132763	82.8101	1
IGFBP7:Q16270:OID20236:v1	OID20236	IGFBP7	Cardiometabolic	IGFBP7	Q16270	4	57030773	57110385	0.116597	0.104902	0.128292	82.7806	1
FSTL3:O95633:OID20782:v1	OID20782	FSTL3	Inflammation	FSTL3	O95633	19	676392	683392	0.125189	0.112415	0.137964	80.0689	1
CKAP4:Q07065:OID20617:v1	OID20617	CKAP4	Inflammation	CKAP4	Q07065	12	106237881	106304279	0.111486	0.1001	0.122872	79.9348	1
COL6A3:P12111:OID20292:v1	OID20292	COL6A3	Cardiometabolic	COL6A3	P12111	2	237324003	237414328	0.121148	0.108731	0.133565	79.387	1
ACTA2:P62736:OID20079:v1	OID20079	ACTA2	Cardiometabolic	ACTA2	P62736	10	88935074	88991339	0.119615	0.107256	0.131975	78.146	1
NPC2:P61916:OID30418:v1	OID30418	NPC2	Cardiometabolic	NPC2	P61916	14	74476192	74494177	0.119495	0.107084	0.131905	77.381	1
BCAN:Q96GW7:OID20998:v1	OID20998	BCAN	Neurology	BCAN	Q96GW7	1	156641390	156659532	-0.112504	-0.124209	-0.1008	77.1252	1
CCL20:P78556:OID20671:v1	OID20671	CCL20	Inflammation	CCL20	P78556	2	227805739	227817564	0.108572	0.0972489	0.119896	76.7516	1
HPGDS:O60760:OID21266:v1	OID21266	HPGDS	Oncology	HPGDS	O60760	4	94298535	94342876	-0.103437	-0.114279	-0.0925942	76.007	1
LGALS9:O00182:OID20781:v1	OID20781	LGALS9	Inflammation	LGALS9	O00182	17	27629798	27649560	0.118751	0.106285	0.131217	75.7894	1
SCARB2:Q14108:OID20943:v1	OID20943	SCARB2	Neurology	SCARB2	Q14108	4	76158737	76234536	0.119003	0.106478	0.131528	75.4099	1
EBI3_IL27:Q14213_Q8NEV9:OID21389:v1	OID21389	EBI3_IL27	Oncology	EBI3;IL27	Q14213;Q8NEV9	19;16	4229523;28499362	4237528;28512051	0.107095	0.0957874	0.118403	74.9436	1
TNFRSF11B:O00300:OID20735:v1	OID20735	TNFRSF11B	Inflammation	TNFRSF11B	O00300	8	118923557	118951885	0.114867	0.10272	0.127014	74.7195	1
IL19:Q9UHD0:OID20158:v1	OID20158	IL19	Cardiometabolic	IL19	Q9UHD0	1	206770764	206842981	0.105732	0.0945254	0.116939	74.3871	1
CD274:Q9NZQ7:OID20966:v1	OID20966	CD274	Neurology	CD274	Q9NZQ7	9	5450503	5470566	0.107239	0.0958583	0.11862	74.2072	1
RSPO1:Q2MKA7:OID20938:v1	OID20938	RSPO1	Neurology	RSPO1	Q2MKA7	1	37611350	37634892	0.104377	0.0931754	0.115578	72.6223	1
NPPB:P16860:OID20049:v1	OID20049	NPPB	Cardiometabolic	NPPB	P16860	1	11857464	11858945	0.107862	0.0962824	0.119441	72.5709	1
TFF2:Q03403:OID20787:v1	OID20787	TFF2	Inflammation	TFF2	Q03403	21	42346357	42350997	0.110985	0.0990643	0.122906	72.5002	1
TNFRSF4:P43489:OID20653:v1	OID20653	TNFRSF4	Inflammation	TNFRSF4	P43489	1	1211340	1214153	0.106255	0.0947849	0.117725	71.8005	1
LAIR1:Q6GTX8:OID20737:v1	OID20737	LAIR1	Inflammation	LAIR1	Q6GTX8	19	54351384	54370558	0.112487	0.100342	0.124632	71.7775	1
IL22:Q9GZX6:OID31407:v1	OID31407	IL22	Oncology	IL22	Q9GZX6	12	68248242	68253604	0.10523	0.0938477	0.116612	71.5232	1
SPON1:Q9HCB6:OID20759:v1	OID20759	SPON1	Inflammation	SPON1	Q9HCB6	11	13962723	14268133	0.108931	0.0971355	0.120726	71.3706	1
PILRA:Q9UKJ1:OID21129:v1	OID21129	PILRA	Neurology	PILRA	Q9UKJ1	7	100367530	100400096	0.106659	0.095087	0.118231	71.1015	1
EPHA2:P29317:OID21342:v1	OID21342	EPHA2	Oncology	EPHA2	P29317	1	16124337	16156069	0.107986	0.0962653	0.119707	71.0447	1
EFEMP1:Q12805:OID20414:v1	OID20414	EFEMP1	Cardiometabolic	EFEMP1	Q12805	2	55865967	55924139	0.115719	0.103128	0.128311	70.7004	1
TFF1:P04155:OID21154:v1	OID21154	TFF1	Neurology	TFF1	P04155	21	42362282	42366535	0.107385	0.0956814	0.119088	70.4849	1
ICAM1:P05362:OID20411:v1	OID20411	ICAM1	Cardiometabolic	ICAM1	P05362	19	10271093	10286615	0.106961	0.0952719	0.118651	70.1064	1
CXCL13:O43927:OID21024:v1	OID21024	CXCL13	Neurology	CXCL13	O43927	4	77511753	77611834	0.10128	0.0902046	0.112356	70.0212	1
LILRB4:Q8NHJ6:OID20429:v1	OID20429	LILRB4	Inflammation	LILRB4	Q8NHJ6	19	54643889	54670359	0.108489	0.0966107	0.120367	69.8557	1
INHBB:P09529:OID30625:v1	OID30625	INHBB	Inflammation	INHBB	P09529	2	120346136	120351803	0.106842	0.0951339	0.11855	69.7403	1
SLAMF8:Q9P0V8:OID21214:v1	OID21214	SLAMF8	Oncology	SLAMF8	Q9P0V8	1	159826811	159837492	0.101844	0.0906806	0.113007	69.7076	1
COL4A1:P02462:OID20208:v1	OID20208	COL4A1	Cardiometabolic	COL4A1	P02462	13	110148963	110307157	0.10336	0.0920136	0.114706	69.5058	1
CEACAM6:P40199:OID30362:v1	OID30362	CEACAM6	Cardiometabolic	CEACAM6	P40199	19	41750977	41772211	0.105792	0.094173	0.117412	69.4342	1
CKB:P12277:OID30400:v1	OID30400	CKB	Cardiometabolic	CKB	P12277	14	103519667	103522833	0.114207	0.101656	0.126759	69.3522	1
CD80:P33681:OID30291:v1	OID30291	CD80	Cardiometabolic	CD80	P33681	3	119524293	119559614	0.104592	0.0930673	0.116117	69.0017	1
ACVRL1:P37023:OID20999:v1	OID20999	ACVRL1	Neurology	ACVRL1	P37023	12	51906908	51923361	0.111994	0.09965	0.124338	68.9599	1
RELT:Q969Z4:OID21142:v1	OID21142	RELT	Neurology	RELT	Q969Z4	11	73376399	73397474	0.115809	0.103035	0.128583	68.8579	1
SIGLEC1:Q9BZZ2:OID20690:v1	OID20690	SIGLEC1	Inflammation	SIGLEC1	Q9BZZ2	20	3686970	3712600	0.106106	0.0943677	0.117844	68.4723	1
TNF:P01375:OID20074:v1	OID20074	TNF	Cardiometabolic/Inflammation/Neurology/Oncology	TNF	P01375	6	31575565	31578336	0.103004	0.0916009	0.114407	68.3784	1
REG3A:Q06141:OID20258:v1	OID20258	REG3A	Cardiometabolic	REG3A	Q06141	2	79157003	79159753	0.102697	0.0913194	0.114075	68.2774	1
CLEC4D:Q8WXI8:OID20609:v1	OID20609	CLEC4D	Inflammation	CLEC4D	Q8WXI8	12	8509475	8522366	0.104987	0.0933551	0.11662	68.2671	1
FSTL1:Q12841:OID30254:v1	OID30254	FSTL1	Cardiometabolic	FSTL1	Q12841	3	120392293	120450993	0.100153	0.0890409	0.111264	68.0868	1
EGFR:P00533:OID20319:v1	OID20319	EGFR	Cardiometabolic	EGFR	P00533	7	55019017	55211628	-0.100023	-0.111131	-0.0889143	67.955	1
PI3:P19957:OID20326:v1	OID20326	PI3	Cardiometabolic	PI3	P19957	20	45174902	45176544	0.105395	0.093651	0.117139	67.5209	1
MDK:P21741:OID21489:v1	OID21489	MDK	Oncology	MDK	P21741	11	46380756	46383837	0.0992259	0.0881624	0.110289	67.4385	1
TIMP4:Q99727:OID21147:v1	OID21147	TIMP4	Neurology	TIMP4	Q99727	3	12153068	12158912	0.104648	0.0929702	0.116326	67.3267	1
NECTIN2:Q92692:OID20222:v1	OID20222	NECTIN2	Cardiometabolic	NECTIN2	Q92692	19	44846175	44889223	0.101694	0.0903051	0.113083	66.8626	1
YAP1:P46937:OID31113:v1	OID31113	YAP1	Neurology	YAP1	P46937	11	102110447	102233424	0.11512	0.102206	0.128034	66.6467	1
COL18A1:P39060:OID20332:v1	OID20332	COL18A1	Cardiometabolic	COL18A1	P39060	21	45405165	45513720	0.107458	0.0953763	0.119539	66.3595	1
GSN:P06396:OID30714:v1	OID30714	GSN	Inflammation	GSN	P06396	9	121207794	121332843	-0.0990326	-0.110176	-0.087889	66.2508	1
SPINT1:O43278:OID21109:v1	OID21109	SPINT1	Neurology	SPINT1	O43278	15	40844018	40858207	0.0994742	0.0882515	0.110697	65.9151	1
KLK4:Q9Y5K2:OID21391:v1	OID21391	KLK4	Oncology	KLK4	Q9Y5K2	19	50906351	50911395	0.104422	0.0926389	0.116204	65.8945	1
CALCA:P01258:OID20983:v1	OID20983	CALCA	Neurology	CALCA	P01258	11	14966668	14972351	0.120175	0.106613	0.133737	65.8769	1
CHCHD10:Q8WYQ3:OID31116:v1	OID31116	CHCHD10	Neurology	CHCHD10	Q8WYQ3	22	23765834	23767972	0.1104	0.0979014	0.122898	65.475	1
MMP7:P09237:OID20087:v1	OID20087	MMP7	Cardiometabolic	MMP7	P09237	11	102520508	102530750	0.103043	0.0913193	0.114766	64.8494	1
DLL1:O00548:OID21525:v1	OID21525	DLL1	Oncology	DLL1	O00548	6	170282206	170306565	0.102009	0.0903483	0.11367	64.259	1
RNASET2:O00584:OID20321:v1	OID20321	RNASET2	Cardiometabolic	RNASET2	O00584	6	166922113	166957191	0.100366	0.0887994	0.111932	63.2585	1
CXCL17:Q6UXB2:OID20622:v1	OID20622	CXCL17	Inflammation	CXCL17	Q6UXB2	19	42428278	42442946	0.123462	0.109218	0.137706	63.1186	1
OMG:P23515:OID21352:v1	OID21352	OMG	Oncology	OMG	P23515	17	31272013	31297539	-0.0949024	-0.105853	-0.0839516	63.0999	1
EFNA4:P52798:OID20935:v1	OID20935	EFNA4	Neurology	EFNA4	P52798	1	155063737	155069553	0.102831	0.0909631	0.114698	63.0808	1
PTX3:P26022:OID20570:v1	OID20570	PTX3	Inflammation	PTX3	P26022	3	157436850	157443633	0.0953398	0.0843333	0.106346	63.0422	1
PLA2G15:Q8NCC3:OID21473:v1	OID21473	PLA2G15	Oncology	PLA2G15	Q8NCC3	16	68245304	68261058	0.0984691	0.0870517	0.109887	62.5113	1
TXNDC15:Q96J42:OID21495:v1	OID21495	TXNDC15	Oncology	TXNDC15	Q96J42	5	134874371	134901635	0.0949491	0.0838948	0.106003	62.0195	1
LCN2:P80188:OID20392:v1	OID20392	LCN2	Cardiometabolic	LCN2	P80188	9	128149071	128153453	0.0992131	0.0875484	0.110878	60.8507	1
MSR1:P21757:OID21063:v1	OID21063	MSR1	Neurology	MSR1	P21757	8	16107878	16567490	0.103179	0.0909928	0.115366	60.3152	1
EFNA1:P20827:OID21125:v1	OID21125	EFNA1	Neurology	EFNA1	P20827	1	155127876	155134899	0.0989476	0.0872284	0.110667	59.9914	1
VWA1:Q6PCB0:OID21421:v1	OID21421	VWA1	Oncology	VWA1	Q6PCB0	1	1434861	1442882	0.0957004	0.084351	0.10705	59.84	1
REG1A:P05451:OID20415:v1	OID20415	REG1A	Cardiometabolic	REG1A	P05451	2	79120362	79123409	0.0955814	0.0842056	0.106957	59.4279	1
CCL3:P10147:OID20610:v1	OID20610	CCL3	Inflammation	CCL3	P10147	17	36088256	36090169	0.100238	0.0882793	0.112196	59.154	1
SERPINA11:Q86U17:OID20281:v1	OID20281	SERPINA11	Cardiometabolic	SERPINA11	Q86U17	14	94442464	94452800	0.103496	0.0911446	0.115847	59.1146	1
TNFRSF9:Q07011:OID20985:v1	OID20985	TNFRSF9	Neurology	TNFRSF9	Q07011	1	7915871	7943165	0.09755	0.0858863	0.109214	58.9002	1
SCGB3A1:Q96QR1:OID30577:v1	OID30577	SCGB3A1	Inflammation	SCGB3A1	Q96QR1	5	180590105	180591499	0.0970672	0.0854529	0.108682	58.8182	1
SPP1:P10451:OID20322:v1	OID20322	SPP1	Cardiometabolic	SPP1	P10451	4	87975667	87983532	0.0953591	0.0839116	0.106807	58.4446	1
CD300LF:Q8TDQ1:OID21469:v1	OID21469	CD300LF	Oncology	CD300LF	Q8TDQ1	17	74694311	74712978	0.0960676	0.0844792	0.107656	57.9002	1
BCAM:P50895:OID21076:v1	OID21076	BCAM	Neurology	BCAM	P50895	19	44809071	44821421	0.0921127	0.0809983	0.103227	57.8699	1
LRTM2:Q8N967:OID31020:v1	OID31020	LRTM2	Neurology	LRTM2	Q8N967	12	1820267	1836753	-0.0963637	-0.107994	-0.0847329	57.8359	1
OSCAR:Q8IYS5:OID20776:v1	OID20776	OSCAR	Inflammation	OSCAR	Q8IYS5	19	54094668	54102692	0.0933947	0.082105	0.104684	57.6647	1
LY96:Q9Y6Y9:OID20945:v1	OID20945	LY96	Neurology	LY96	Q9Y6Y9	8	73991392	74029079	0.0929009	0.0816631	0.104139	57.5869	1
ITGA11:Q9UKX5:OID20581:v1	OID20581	ITGA11	Inflammation	ITGA11	Q9UKX5	15	68296532	68432163	-0.0929773	-0.104231	-0.081724	57.5257	1
ENPP6:Q6UWR7:OID30273:v1	OID30273	ENPP6	Cardiometabolic	ENPP6	Q6UWR7	4	184088706	184221230	-0.0981836	-0.110069	-0.0862982	57.5071	1
ITIH3:Q06033:OID20352:v1	OID20352	ITIH3	Cardiometabolic	ITIH3	Q06033	3	52794768	52809009	0.0977007	0.0858608	0.109541	57.3848	1
MMP8:P22894:OID21019:v1	OID21019	MMP8	Neurology	MMP8	P22894	11	102711796	102727050	0.0923632	0.0811688	0.103558	57.3716	1
CEACAM8:P31997:OID20102:v1	OID20102	CEACAM8	Cardiometabolic	CEACAM8	P31997	19	42580243	42595055	0.0950367	0.0835148	0.106559	57.3385	1
CD83:Q01151:OID20565:v1	OID20565	CD83	Inflammation	CD83	Q01151	6	14117256	14136918	0.0958941	0.0842454	0.107543	57.1201	1
C7:P10643:OID30766:v1	OID30766	C7	Inflammation	C7	P10643	5	40909492	40984643	0.094361	0.0828976	0.105824	57.1118	1
REN:P00797:OID20201:v1	OID20201	REN	Cardiometabolic	REN	P00797	1	204154819	204190324	0.100204	0.0880143	0.112394	56.9596	1
TFPI2:P48307:OID21512:v1	OID21512	TFPI2	Oncology	TFPI2	P48307	7	93885396	93890753	0.096201	0.0844498	0.107952	56.5081	1
MSLN:Q13421:OID21380:v1	OID21380	MSLN	Oncology	MSLN	Q13421	16	760734	768865	0.0968119	0.0849755	0.108648	56.4101	1
VCAM1:P19320:OID20396:v1	OID20396	VCAM1	Cardiometabolic	VCAM1	P19320	1	100719742	100739045	0.0923087	0.0810159	0.103602	56.3425	1
TNFRSF8:P28908:OID21049:v1	OID21049	TNFRSF8	Neurology	TNFRSF8	P28908	1	12063303	12144207	0.0897034	0.0786919	0.100715	55.9721	1
C1QA:P02745:OID20654:v1	OID20654	C1QA	Inflammation	C1QA	P02745	1	22636628	22639678	0.0895803	0.0785749	0.100586	55.8839	1
RNASE1:P07998:OID30672:v1	OID30672	RNASE1	Inflammation	RNASE1	P07998	14	20801228	20802855	0.101315	0.0888522	0.113778	55.7458	1
TTR:P02766:OID30782:v1	OID30782	TTR	Inflammation	TTR	P02766	18	31557009	31598833	-0.0953798	-0.10712	-0.0836394	55.6767	1
IL1R1:P14778:OID21116:v1	OID21116	IL1R1	Neurology	IL1R1	P14778	2	102064544	102179874	0.0906455	0.0794795	0.101811	55.5963	1
CST3:P01034:OID20400:v1	OID20400	CST3	Cardiometabolic	CST3	P01034	20	23626706	23638473	0.103936	0.0910979	0.116775	55.3012	1
CD300C:Q08708:OID21010:v1	OID21010	CD300C	Neurology	CD300C	Q08708	17	74541073	74546115	0.0937101	0.0821123	0.105308	55.0934	1
PGLYRP1:O75594:OID20338:v1	OID20338	PGLYRP1	Cardiometabolic	PGLYRP1	O75594	19	46019153	46023053	0.0911631	0.0798566	0.10247	54.8677	1
CRIM1:Q9NZV1:OID20701:v1	OID20701	CRIM1	Inflammation	CRIM1	Q9NZV1	2	36355778	36551135	0.0928943	0.0813549	0.104434	54.6996	1
TNC:P24821:OID20359:v1	OID20359	TNC	Cardiometabolic	TNC	P24821	9	115019575	115118257	0.0881042	0.0771463	0.0990621	54.5694	1
SELENOP:P49908:OID30745:v1	OID30745	SELENOP	Inflammation	SELENOP	P49908	5	42799880	42887392	-0.0876848	-0.0986162	-0.0767535	54.3216	1
TREM2:Q9NZC2:OID20731:v1	OID20731	TREM2	Inflammation	TREM2	Q9NZC2	6	41158506	41163186	0.0981467	0.0858743	0.110419	54.0063	1
DSC2:Q02487:OID21079:v1	OID21079	DSC2	Neurology	DSC2	Q02487	18	31058840	31102522	0.0939416	0.0821844	0.105699	53.9127	1
IL1RN:P18510:OID20700:v1	OID20700	IL1RN	Inflammation	IL1RN	P18510	2	113107214	113134016	0.101396	0.0887037	0.114087	53.8982	1
IL15:P40933:OID20562:v1	OID20562	IL15	Inflammation	IL15	P40933	4	141636583	141733987	0.0886182	0.0774803	0.0997561	53.4731	1
FCAR:P24071:OID20564:v1	OID20564	FCAR	Inflammation	FCAR	P24071	19	54874235	54891420	0.0882291	0.0770986	0.0993597	53.0869	1
REG1B:P48304:OID20266:v1	OID20266	REG1B	Cardiometabolic	REG1B	P48304	2	79085023	79088019	0.088561	0.0773566	0.0997655	52.794	1
ITGAV:P06756:OID21416:v1	OID21416	ITGAV	Oncology	ITGAV	P06756	2	186590056	186680901	-0.0927157	-0.104448	-0.0809838	52.7778	1
SEL1L:Q9UBV2:OID30196:v1	OID30196	SEL1L	Cardiometabolic	SEL1L	Q9UBV2	14	81471547	81533853	0.0904368	0.0789464	0.101927	52.3617	1
LGALS4:P56470:OID20748:v1	OID20748	LGALS4	Inflammation	LGALS4	P56470	19	38801671	38812945	0.0927362	0.0809298	0.104543	52.1573	1
CEACAM16:Q2WEN9:OID31495:v1	OID31495	CEACAM16	Oncology	CEACAM16	Q2WEN9	19	44699151	44710718	-0.0881879	-0.0994501	-0.0769258	51.8452	1
LRG1:P02750:OID30751:v1	OID30751	LRG1	Inflammation	LRG1	P02750	19	4536402	4540036	0.0912086	0.0794652	0.102952	51.0321	1
RNF149:Q8NC42:OID30235:v1	OID30235	RNF149	Cardiometabolic	RNF149	Q8NC42	2	101271219	101308701	0.090456	0.0788054	0.102107	50.9974	1
LTBR:P36941:OID20768:v1	OID20768	LTBR	Inflammation	LTBR	P36941	12	6375045	6391571	0.0892025	0.077675	0.10073	50.669	1
ADGRG1:Q9Y653:OID21294:v1	OID21294	ADGRG1	Oncology	ADGRG1	Q9Y653	16	57610652	57665580	0.0919802	0.0800876	0.103873	50.6193	1
FUT3_FUT5:P21217_Q11128:OID21013:v1	OID21013	FUT3_FUT5	Neurology	FUT3;FUT5	P21217;Q11128	19;19	5842888;5865826	5851471;5870540	0.0905512	0.0787895	0.102313	50.1709	1
DPP4:P27487:OID20406:v1	OID20406	DPP4	Cardiometabolic	DPP4	P27487	2	161992245	162074394	-0.0859023	-0.0970735	-0.0747311	50.0547	1
IL1RL1:Q01638:OID20250:v1	OID20250	IL1RL1	Cardiometabolic	IL1RL1	Q01638	2	102311502	102352037	0.0910359	0.0791677	0.102904	49.8151	1
CD302:Q8IX05:OID21328:v1	OID21328	CD302	Oncology	CD302	Q8IX05	2	159768628	159798255	0.0926674	0.0805676	0.104767	49.6645	1
TNFSF13B:Q9Y275:OID20272:v1	OID20272	TNFSF13B	Cardiometabolic	TNFSF13B	Q9Y275	13	108251240	108308484	0.0898123	0.0780752	0.101549	49.5819	1
IGLC2:P0DOY2:OID30740:v1	OID30740	IGLC2	Inflammation	IGLC2	P0DOY2	22	22900976	22901437	0.0860402	0.0747955	0.0972848	49.5774	1
CST7:O76096:OID20704:v1	OID20704	CST7	Inflammation	CST7	O76096	20	24949269	24959928	0.0849787	0.0738721	0.0960853	49.5715	1
MEP1B:Q16820:OID20168:v1	OID20168	MEP1B	Cardiometabolic	MEP1B	Q16820	18	32185069	32220404	-0.0841093	-0.0951526	-0.073066	49.1353	1
PRTN3:P24158:OID20329:v1	OID20329	PRTN3	Cardiometabolic	PRTN3	P24158	19	840999	848175	0.0842096	0.0731531	0.0952662	49.1348	1
IGFBP1:P08833:OID20246:v1	OID20246	IGFBP1	Cardiometabolic	IGFBP1	P08833	7	45888360	45893660	0.0922014	0.0800928	0.10431	49.1133	1
EPHB4:P54760:OID20242:v1	OID20242	EPHB4	Cardiometabolic	EPHB4	P54760	7	100802565	100827523	0.0854904	0.0742253	0.0967554	48.7945	1
C9:P02748:OID30698:v1	OID30698	C9	Inflammation	C9	P02748	5	39284140	39371324	0.0859276	0.0745973	0.0972579	48.7308	1
LILRA5:A6NI73:OID20209:v1	OID20209	LILRA5	Cardiometabolic	LILRA5	A6NI73	19	54307070	54313166	0.0898443	0.0779884	0.1017	48.6579	1
IL10RB:Q08334:OID20696:v1	OID20696	IL10RB	Inflammation	IL10RB	Q08334	21	33266367	33310187	0.0888406	0.0771106	0.100571	48.6056	1
ADAMTSL2:Q86TH1:OID30370:v1	OID30370	ADAMTSL2	Cardiometabolic	ADAMTSL2	Q86TH1	9	133532164	133575519	0.0900528	0.0781399	0.101966	48.4248	1
GP2:P55259:OID20090:v1	OID20090	GP2	Cardiometabolic	GP2	P55259	16	20309574	20327808	0.0862572	0.0748405	0.0976739	48.3766	1
PILRB:Q9UKJ0:OID20197:v1	OID20197	PILRB	Cardiometabolic	PILRB	Q9UKJ0	7	100352176	100367831	0.0854613	0.0740485	0.0968742	47.5475	1
ENPP5:Q9UJA9:OID20736:v1	OID20736	ENPP5	Inflammation	ENPP5	Q9UJA9	6	46159185	46170980	-0.0889508	-0.100836	-0.0770654	47.4962	1
TNFRSF11A:Q9Y6Q6:OID20646:v1	OID20646	TNFRSF11A	Inflammation	TNFRSF11A	Q9Y6Q6	18	62325287	62391288	0.089803	0.0777924	0.101814	47.4097	1
ULBP2:Q9BZM5:OID20919:v1	OID20919	ULBP2	Neurology	ULBP2	Q9BZM5	6	149942014	149949235	0.0875956	0.0758701	0.099321	47.3312	1
SERPINF2:P08697:OID30779:v1	OID30779	SERPINF2	Inflammation	SERPINF2	P08697	17	1742836	1755265	-0.083657	-0.0948644	-0.0724496	47.2565	1
QPCT:Q16769:OID20320:v1	OID20320	QPCT	Cardiometabolic	QPCT	Q16769	2	37342827	37373322	0.0846328	0.0732861	0.0959796	47.1868	1
TNFRSF12A:Q9NP84:OID21482:v1	OID21482	TNFRSF12A	Oncology	TNFRSF12A	Q9NP84	16	3018445	3022383	0.0906691	0.0785087	0.10283	47.1539	1
GFRA1:P56159:OID21457:v1	OID21457	GFRA1	Oncology	GFRA1	P56159	10	116056925	116276803	0.0907377	0.0785386	0.102937	46.9337	1
FAP:Q12884:OID20330:v1	OID20330	FAP	Cardiometabolic	FAP	Q12884	2	162170684	162245151	-0.0833364	-0.0945408	-0.0721321	46.931	1
CRH:P06850:OID21257:v1	OID21257	CRH	Oncology	CRH	P06850	8	66176376	66178464	-0.082259	-0.0933348	-0.0711833	46.798	1
IL17C:Q9P0M4:OID20477:v1	OID20477	IL17C	Inflammation	IL17C	Q9P0M4	16	88638572	88640468	0.0827826	0.0715946	0.0939707	46.46	1
CCL7:P80098:OID20523:v1	OID20523	CCL7	Inflammation	CCL7	P80098	17	34270221	34272242	0.0882959	0.0763547	0.100237	46.3994	1
FABP1:P07148:OID20778:v1	OID20778	FABP1	Inflammation	FABP1	P07148	2	88122982	88128062	0.0886214	0.0766354	0.100607	46.3938	1
SIRPB1:O00241:OID20739:v1	OID20739	SIRPB1	Inflammation	SIRPB1	O00241	20	1561385	1620061	0.0837778	0.072404	0.0951516	46.0559	1
RETN:Q9HD89:OID20327:v1	OID20327	RETN	Cardiometabolic	RETN	Q9HD89	19	7669049	7670455	0.0826552	0.0713781	0.0939324	45.6164	1
TNR:Q92752:OID20957:v1	OID20957	TNR	Neurology	TNR	Q92752	1	175315194	175743616	-0.0843664	-0.0958964	-0.0728364	45.4678	1
OGN:P20774:OID21123:v1	OID21123	OGN	Neurology	OGN	P20774	9	92383268	92404696	0.0904118	0.0780327	0.102791	45.3054	1
NCAN:O14594:OID21055:v1	OID21055	NCAN	Neurology	NCAN	O14594	19	19211958	19252233	-0.0898487	-0.102155	-0.0775421	45.2726	1
CFP:P27918:OID30784:v1	OID30784	CFP	Inflammation	CFP	P27918	X	47623172	47630305	-0.0841821	-0.0957233	-0.0726409	45.1911	1
LMOD1:P29536:OID30212:v1	OID30212	LMOD1	Cardiometabolic/Inflammation/Neurology/Oncology	LMOD1	P29536	1	201896456	201946588	0.089016	0.0767573	0.101275	44.8012	1
DEFA1_DEFA1B:P59665:OID20344:v1	OID20344	DEFA1_DEFA1B	Cardiometabolic	DEFA1;DEFA1B	P59665;P59665	8;8	6977649;6996766	6980092;6999198	0.0817197	0.0704242	0.0930152	44.4826	1
CXCL10:P02778:OID20697:v1	OID20697	CXCL10	Inflammation	CXCL10	P02778	4	76021118	76023497	0.0843187	0.0726025	0.096035	44.0321	1
OLR1:P78380:OID20183:v1	OID20183	OLR1	Cardiometabolic	OLR1	P78380	12	10158301	10172138	0.0796088	0.0685373	0.0906803	43.9574	1
NBL1:P41271:OID21486:v1	OID21486	NBL1	Oncology	NBL1	P41271	1	19596979	19658456	0.0827108	0.0712057	0.0942159	43.9409	1
CLEC5A:Q9NY25:OID20165:v1	OID20165	CLEC5A	Cardiometabolic	CLEC5A	Q9NY25	7	141927357	141947007	0.0835542	0.0719027	0.0952057	43.7291	1
CNDP1:Q96KN2:OID20347:v1	OID20347	CNDP1	Cardiometabolic	CNDP1	Q96KN2	18	74534500	74587212	-0.0795588	-0.0906992	-0.0684185	43.3805	1
ASGR1:P07306:OID20990:v1	OID20990	ASGR1	Neurology	ASGR1	P07306	17	7173431	7179564	0.0884565	0.0760579	0.100855	43.2974	1
SRPX:P78539:OID30310:v1	OID30310	SRPX	Cardiometabolic	SRPX	P78539	X	38149336	38220924	0.0857795	0.0737281	0.0978309	43.1029	1
SMPD1:P17405:OID21028:v1	OID21028	SMPD1	Neurology	SMPD1	P17405	11	6390440	6394998	0.08	0.0687222	0.0912779	42.8193	1
CCL15:Q16663:OID20328:v1	OID20328	CCL15	Cardiometabolic	CCL15	Q16663	17	35996440	36001553	0.0805416	0.0691582	0.0919251	42.6069	1
NOS3:P29474:OID20834:v1	OID20834	NOS3	Neurology	NOS3	P29474	7	150991017	151014588	0.0820783	0.0704692	0.0936874	42.5466	1
CA14:Q9ULX7:OID21401:v1	OID21401	CA14	Oncology	CA14	Q9ULX7	1	150257251	150265078	-0.0866766	-0.0989838	-0.0743694	42.2285	1
GAS6:Q14393:OID20318:v1	OID20318	GAS6	Cardiometabolic	GAS6	Q14393	13	113820549	113864076	0.0797721	0.0684292	0.091115	42.1129	1
GM2A:P17900:OID30413:v1	OID30413	GM2A	Cardiometabolic	GM2A	P17900	5	151212150	151270440	0.0836698	0.0717688	0.0955707	42.0866	1
FABP3:P05413:OID30351:v1	OID30351	FABP3	Cardiometabolic	FABP3	P05413	1	31365253	31376850	0.0901198	0.0772529	0.102987	41.7804	1
FGF23:Q9GZV9:OID21411:v1	OID21411	FGF23	Oncology	FGF23	Q9GZV9	12	4368227	4379712	0.0802514	0.0687226	0.0917803	41.285	1
SFRP1:Q8N474:OID20984:v1	OID20984	SFRP1	Neurology	SFRP1	Q8N474	8	41261962	41309473	0.0823677	0.07048	0.0942554	40.9173	1
LRRN1:Q6UXK5:OID20438:v1	OID20438	LRRN1	Inflammation	LRRN1	Q6UXK5	3	3799431	3849834	-0.0777402	-0.0889753	-0.0665051	40.8102	1
CXCL11:O14625:OID21042:v1	OID21042	CXCL11	Neurology	CXCL11	O14625	4	76033682	76041415	0.0774213	0.0662073	0.0886354	40.6343	1
CTSS:P25774:OID21056:v1	OID21056	CTSS	Neurology	CTSS	P25774	1	150730079	150765957	0.0779665	0.0666678	0.0892651	40.5953	1
IL4R:P24394:OID20576:v1	OID20576	IL4R	Inflammation	IL4R	P24394	16	27313668	27364778	0.0773951	0.0661396	0.0886506	40.3194	1
GRN:P28799:OID21159:v1	OID21159	GRN	Neurology	GRN	P28799	17	44345246	44353106	0.077816	0.0664946	0.0891373	40.2871	1
NHLRC3:Q5JS37:OID30614:v1	OID30614	NHLRC3	Inflammation	NHLRC3	Q5JS37	13	39038306	39050109	0.0808401	0.0690521	0.0926281	40.1111	1
AGR2:O95994:OID20896:v1	OID20896	AGR2	Neurology	AGR2	O95994	7	16791811	16833433	0.0763494	0.0652116	0.0874872	40.0788	1
SIGLEC10:Q96LC7:OID20537:v1	OID20537	SIGLEC10	Inflammation	SIGLEC10	Q96LC7	19	51410020	51417803	0.0781267	0.066706	0.0895474	39.9188	1
CRTAC1:Q9NQ79:OID20279:v1	OID20279	CRTAC1	Cardiometabolic	CRTAC1	Q9NQ79	10	97865000	98030828	-0.0796778	-0.0913345	-0.0680212	39.8581	1
PEPD:P12955:OID30688:v1	OID30688	PEPD	Inflammation	PEPD	P12955	19	33386950	33521823	-0.0749211	-0.0858851	-0.0639571	39.8354	1
ADAM9:Q13443:OID31488:v1	OID31488	ADAM9	Oncology	ADAM9	Q13443	8	38996754	39105445	0.0777992	0.0663979	0.0892004	39.7268	1
F11:P03951:OID30773:v1	OID30773	F11	Inflammation	F11	P03951	4	186266189	186289681	-0.0770096	-0.0883155	-0.0657036	39.5883	1
FOLR1:P15328:OID21529:v1	OID21529	FOLR1	Oncology	FOLR1	P15328	11	72189558	72196323	0.0808576	0.0689782	0.092737	39.5337	1
ADGRG2:Q8IZP9:OID20189:v1	OID20189	ADGRG2	Cardiometabolic	ADGRG2	Q8IZP9	X	18989307	19122637	-0.0854144	-0.0979751	-0.0728537	39.4617	1
RSPO3:Q9BXY4:OID21415:v1	OID21415	RSPO3	Oncology	RSPO3	Q9BXY4	6	127118671	127199481	0.0817483	0.0697099	0.0937866	39.3554	1
ADAM12:O43184:OID30491:v1	OID30491	ADAM12	Inflammation	ADAM12	O43184	10	126012381	126388477	0.08011	0.068309	0.0919109	39.3306	1
RNASE4:P34096:OID30705:v1	OID30705	RNASE4	Inflammation	RNASE4	P34096	14	20684560	20701216	0.0843136	0.0718711	0.0967561	39.1944	1
PLA2G2A:P14555:OID20274:v1	OID20274	PLA2G2A	Cardiometabolic	PLA2G2A	P14555	1	19975431	19980416	0.0790605	0.0673404	0.0907806	38.8539	1
CD300A:Q9UGN4:OID30576:v1	OID30576	CD300A	Inflammation	CD300A	Q9UGN4	17	74466399	74484794	0.0772142	0.0657532	0.0886751	38.7585	1
MRC1:P22897:OID30694:v1	OID30694	MRC1	Inflammation	MRC1	P22897	10	17809348	17911164	0.0807606	0.0687722	0.0927491	38.7516	1
GFAP:P14136:OID21247:v1	OID21247	GFAP	Oncology	GFAP	P14136	17	44903159	44916937	0.0811869	0.0690854	0.0932884	38.4447	1
ADAMTS16:Q8TE57:OID20089:v1	OID20089	ADAMTS16	Cardiometabolic	ADAMTS16	Q8TE57	5	5140330	5320304	0.0800486	0.0680937	0.0920035	38.3013	1
EDN1:P05305:OID30224:v1	OID30224	EDN1	Cardiometabolic	EDN1	P05305	6	12290361	12297194	0.0797401	0.0678261	0.0916542	38.2689	1
CCL21:O00585:OID20686:v1	OID20686	CCL21	Inflammation	CCL21	O00585	9	34709005	34710136	0.0748619	0.0636737	0.08605	38.2494	1
PSAP:P07602:OID30419:v1	OID30419	PSAP	Cardiometabolic	PSAP	P07602	10	71816298	71851251	0.0778564	0.0662174	0.0894954	38.2282	1
SPINK4:O60575:OID20509:v1	OID20509	SPINK4	Inflammation	SPINK4	O60575	9	33218365	33248567	0.0757717	0.0644221	0.0871212	38.084	1
STC1:P52823:OID21014:v1	OID21014	STC1	Neurology	STC1	P52823	8	23841929	23854806	0.0795477	0.0676168	0.0914786	37.9869	1
TNFRSF14:Q92956:OID20783:v1	OID20783	TNFRSF14	Inflammation	TNFRSF14	Q92956	1	2555639	2565382	0.0765151	0.0650292	0.0880009	37.9244	1
SEPTIN8:Q92599:OID31079:v1	OID31079	SEPTIN8	Neurology	SEPTIN8	Q92599	5	132750819	132807241	0.0774152	0.0657799	0.0890504	37.8346	1
CTHRC1:Q96CG8:OID30393:v1	OID30393	CTHRC1	Cardiometabolic	CTHRC1	Q96CG8	8	103371538	103382989	0.0856298	0.0727482	0.0985113	37.7682	1
KLKB1:P03952:OID30760:v1	OID30760	KLKB1	Inflammation	KLKB1	P03952	4	186226438	186258471	-0.074572	-0.0857923	-0.0633518	37.7545	1
TNFSF13:O75888:OID20733:v1	OID20733	TNFSF13	Inflammation	TNFSF13	O75888	17	7558292	7561608	0.077132	0.0654896	0.0887744	37.5234	1
SSC4D:Q8WTU2:OID20182:v1	OID20182	SSC4D	Cardiometabolic	SSC4D	Q8WTU2	7	76389334	76409697	-0.0854241	-0.0983271	-0.0725212	37.4731	1
NCR3LG1:Q68D85:OID31490:v1	OID31490	NCR3LG1	Oncology	NCR3LG1	Q68D85	11	17351800	17377341	0.0774832	0.0657791	0.0891873	37.4694	1
TPP1:O14773:OID20750:v1	OID20750	TPP1	Inflammation	TPP1	O14773	11	6612768	6619448	0.075636	0.0642104	0.0870617	37.4659	1
SLAMF7:Q9NQ25:OID20602:v1	OID20602	SLAMF7	Inflammation	SLAMF7	Q9NQ25	1	160739057	160754821	0.0736017	0.0624735	0.0847299	37.402	1
MAMDC2:Q7Z304:OID30309:v1	OID30309	MAMDC2	Cardiometabolic	MAMDC2	Q7Z304	9	70043848	70226972	0.0756599	0.0641612	0.0871587	37.0297	1
CTSD:P07339:OID20358:v1	OID20358	CTSD	Cardiometabolic	CTSD	P07339	11	1752752	1764573	0.0803249	0.068108	0.0925418	36.9761	1
BCHE:P06276:OID30717:v1	OID30717	BCHE	Inflammation	BCHE	P06276	3	165772904	165837462	-0.0748389	-0.0862531	-0.0634247	36.7785	1
AGRN:O00468:OID20786:v1	OID20786	AGRN	Inflammation	AGRN	O00468	1	1020120	1056118	0.0785448	0.0665596	0.09053	36.7443	1
SERPINA4:P29622:OID30774:v1	OID30774	SERPINA4	Inflammation	SERPINA4	P29622	14	94561442	94569913	-0.0721304	-0.0831368	-0.061124	36.7441	1
CHRDL1:Q9BU40:OID20771:v1	OID20771	CHRDL1	Inflammation	CHRDL1	Q9BU40	X	110673856	110795819	0.0838937	0.0710726	0.0967147	36.6355	1
LAYN:Q6UX15:OID20970:v1	OID20970	LAYN	Neurology	LAYN	Q6UX15	11	111540280	111561745	0.0783107	0.0663333	0.090288	36.5792	1
CBLN4:Q9NTU7:OID21386:v1	OID21386	CBLN4	Oncology	CBLN4	Q9NTU7	20	55997357	56005519	-0.0718819	-0.0828949	-0.0608689	36.458	1
ITGBL1:O95965:OID30408:v1	OID30408	ITGBL1	Cardiometabolic	ITGBL1	O95965	13	101452593	101720856	0.0779177	0.0659703	0.0898651	36.4013	1
SERPINC1:P01008:OID30789:v1	OID30789	SERPINC1	Inflammation	SERPINC1	P01008	1	173903800	173917327	-0.0724448	-0.0835538	-0.0613358	36.3962	1
PTN:P21246:OID20083:v1	OID20083	PTN	Cardiometabolic	PTN	P21246	7	137227341	137343774	0.0759152	0.0642312	0.0875992	36.1393	1
ENO3:P13929:OID30209:v1	OID30209	ENO3	Cardiometabolic	ENO3	P13929	17	4948092	4957131	-0.0780087	-0.0900225	-0.0659949	36.0953	1
ADAM8:P78325:OID21039:v1	OID21039	ADAM8	Neurology	ADAM8	P78325	10	133262420	133276868	0.0736118	0.0622501	0.0849734	35.942	1
ICAM3:P32942:OID20277:v1	OID20277	ICAM3	Cardiometabolic	ICAM3	P32942	19	10333776	10339661	0.0712517	0.0602468	0.0822567	35.8943	1
KITLG:P21583:OID20196:v1	OID20196	KITLG	Cardiometabolic	KITLG	P21583	12	88492793	88580851	-0.0729113	-0.084177	-0.0616456	35.8673	1
PON3:Q15166:OID20777:v1	OID20777	PON3	Inflammation	PON3	Q15166	7	95359872	95396375	-0.0824504	-0.0951977	-0.0697032	35.8259	1
REG4:Q9BYZ8:OID20784:v1	OID20784	REG4	Inflammation	REG4	Q9BYZ8	1	119794017	119811580	0.0767677	0.064891	0.0886443	35.7794	1
CD79B:P40259:OID20635:v1	OID20635	CD79B	Inflammation	CD79B	P40259	17	63928740	63932336	0.0738808	0.0623911	0.0853704	35.4219	1
WNT9A:O14904:OID20460:v1	OID20460	WNT9A	Inflammation	WNT9A	O14904	1	227918656	227947932	0.0796615	0.0672067	0.0921163	35.0596	1
WFIKKN1:Q96NZ8:OID20939:v1	OID20939	WFIKKN1	Neurology	WFIKKN1	Q96NZ8	16	629239	634117	-0.0756563	-0.087486	-0.0638266	35.0536	1
TCN2:P20062:OID20341:v1	OID20341	TCN2	Cardiometabolic	TCN2	P20062	22	30607003	30627271	0.0729812	0.061548	0.0844144	34.9247	1
TGFB1:P01137:OID20621:v1	OID20621	TGFB1	Inflammation	TGFB1	P01137	19	41301587	41353922	0.0714642	0.060237	0.0826913	34.7351	1
ALPP:P05187:OID21383:v1	OID21383	ALPP	Oncology	ALPP	P05187	2	232378724	232382889	0.0793596	0.0668531	0.0918662	34.5266	1
SERPINA5:P05154:OID30763:v1	OID30763	SERPINA5	Inflammation	SERPINA5	P05154	14	94561442	94593118	-0.0717586	-0.0830707	-0.0604464	34.5064	1
LCAT:P04180:OID30677:v1	OID30677	LCAT	Inflammation	LCAT	P04180	16	67939750	67944131	-0.0730561	-0.084579	-0.0615331	34.4702	1
POF1B:Q8WVV4:OID30504:v1	OID30504	POF1B	Inflammation	POF1B	Q8WVV4	X	85277396	85379717	0.0699754	0.0589371	0.0810138	34.4623	1
CTSL:P07711:OID20228:v1	OID20228	CTSL	Cardiometabolic	CTSL	P07711	9	87724051	87731469	0.0722373	0.0608275	0.0836472	34.3765	1
NT5C1A:Q9BXI3:OID31102:v1	OID31102	NT5C1A	Neurology	NT5C1A	Q9BXI3	1	39651229	39672107	0.0780629	0.0657292	0.0903967	34.3565	1
APLP1:P51693:OID20164:v1	OID20164	APLP1	Cardiometabolic	APLP1	P51693	19	35867899	35879792	-0.0722792	-0.0837068	-0.0608515	34.312	1
ST6GAL1:P15907:OID20302:v1	OID20302	ST6GAL1	Cardiometabolic	ST6GAL1	P15907	3	186930325	187078553	0.0720888	0.0606742	0.0835033	34.2133	1
CXCL16:Q9H2A7:OID20282:v1	OID20282	CXCL16	Cardiometabolic	CXCL16	Q9H2A7	17	4733533	4739928	0.0736527	0.0619504	0.085355	33.9877	1
RAB6A:P20340:OID20608:v1	OID20608	RAB6A	Inflammation	RAB6A	P20340	11	73675638	73761137	-0.0705074	-0.081718	-0.0592968	33.9406	1
IGDCC4:Q8TDY8:OID30402:v1	OID30402	IGDCC4	Cardiometabolic	IGDCC4	Q8TDY8	15	65381484	65422947	-0.0747986	-0.0866935	-0.0629037	33.9293	1
PALM2:Q8IXS6:OID31096:v1	OID31096	PALM2	Neurology	PALM2AKAP2	Q8IXS6	9	109498325	110172512	0.0793761	0.0667408	0.0920113	33.8653	1
CCL14:Q16627:OID20401:v1	OID20401	CCL14	Cardiometabolic	CCL14	Q16627	17	35983288	35987004	0.0713396	0.0599447	0.0827345	33.6427	1
LBP:P18428:OID20355:v1	OID20355	LBP	Cardiometabolic	LBP	P18428	20	38346482	38377013	0.0709322	0.0594797	0.0823846	32.9518	1
HLA-E:P13747:OID20532:v1	OID20532	HLA-E	Inflammation	HLA-E	P13747	6	30489509	30494194	0.0706729	0.0592173	0.0821285	32.7027	1
GIPC2:Q8TF65:OID31153:v1	OID31153	GIPC2	Neurology	GIPC2	Q8TF65	1	77979542	78138444	0.0720352	0.0603503	0.0837201	32.6568	1
CLEC7A:Q9BXN2:OID20636:v1	OID20636	CLEC7A	Inflammation	CLEC7A	Q9BXN2	12	10116777	10130258	0.0705275	0.0590867	0.0819683	32.6544	1
CD59:P13987:OID20339:v1	OID20339	CD59	Cardiometabolic	CD59	P13987	11	33703010	33736479	0.0782819	0.0655099	0.0910538	32.2945	1
FGFBP1:Q14512:OID21507:v1	OID21507	FGFBP1	Oncology	FGFBP1	Q14512	4	15935577	15938740	-0.070508	-0.0820224	-0.0589935	32.2359	1
GDNF:P39905:OID20861:v1	OID20861	GDNF	Neurology	GDNF	P39905	5	37812677	37840041	0.0704488	0.058923	0.0819745	32.1231	1
TGFBR2:P37173:OID21493:v1	OID21493	TGFBR2	Oncology	TGFBR2	P37173	3	30606601	30694142	0.0750964	0.0627802	0.0874126	31.972	1
IGSF21:Q96ID5:OID30210:v1	OID30210	IGSF21	Cardiometabolic	IGSF21	Q96ID5	1	18107798	18378483	-0.0693748	-0.0807563	-0.0579933	31.9524	1
VWF:P04275:OID20256:v1	OID20256	VWF	Cardiometabolic	VWF	P04275	12	5948877	6124770	0.0676805	0.0565554	0.0788056	31.833	1
CCL28:Q9NRJ3:OID20569:v1	OID20569	CCL28	Inflammation	CCL28	Q9NRJ3	5	43376645	43412391	0.067792	0.0566097	0.0789742	31.6205	1
CD163:Q86VB7:OID20360:v1	OID20360	CD163	Cardiometabolic	CD163	Q86VB7	12	7470811	7503893	0.0708667	0.0591736	0.0825598	31.6012	1
HSPB6:O14558:OID21408:v1	OID21408	HSPB6	Oncology	HSPB6	O14558	19	35754566	35758079	0.0787982	0.0657417	0.0918546	31.347	1
SDC1:P18827:OID20169:v1	OID20169	SDC1	Cardiometabolic	SDC1	P18827	2	20200797	20225433	0.0691833	0.0577177	0.080649	31.3349	1
TNFRSF17:Q02223:OID30589:v1	OID30589	TNFRSF17	Inflammation	TNFRSF17	Q02223	16	11965210	11968068	0.0670159	0.055905	0.0781267	31.3109	1
LTBP3:Q9NS15:OID21191:v1	OID21191	LTBP3	Oncology	LTBP3	Q9NS15	11	65538559	65558930	0.0700026	0.0583851	0.08162	31.2515	1
BSG:P35613:OID20626:v1	OID20626	BSG	Inflammation	BSG	P35613	19	571277	583494	0.0715656	0.0596829	0.0834483	31.2221	1
NECTIN4:Q96NY8:OID21490:v1	OID21490	NECTIN4	Oncology	NECTIN4	Q96NY8	1	161070998	161089558	0.0685379	0.0571355	0.0799403	31.104	1
CD34:P28906:OID21025:v1	OID21025	CD34	Neurology	CD34	P28906	1	207880972	207911402	-0.0670725	-0.0782472	-0.0558977	31.0176	1
NRP2:O60462:OID21081:v1	OID21081	NRP2	Neurology	NRP2	O60462	2	205681990	205798133	0.0681151	0.0567621	0.0794681	30.9936	1
VCAN:P13611:OID21026:v1	OID21026	VCAN	Neurology	VCAN	P13611	5	83471618	83582303	0.0679039	0.0565711	0.0792368	30.9143	1
CDH2:P19022:OID20170:v1	OID20170	CDH2	Cardiometabolic	CDH2	P19022	18	27932879	28177946	0.0746555	0.0621558	0.0871552	30.724	1
SIGLEC5:O15389:OID21082:v1	OID21082	SIGLEC5	Neurology	SIGLEC5	O15389	19	51611927	51645545	0.0666421	0.0554613	0.077823	30.6034	1
AGER:Q15109:OID20756:v1	OID20756	AGER	Inflammation	AGER	Q15109	6	32180968	32184322	-0.0693635	-0.081023	-0.057704	30.4918	1
RBP2:P50120:OID21365:v1	OID21365	RBP2	Oncology	RBP2	P50120	3	139452884	139480747	0.0665943	0.0553686	0.0778201	30.3263	1
CRELD1:Q96HD1:OID30619:v1	OID30619	CRELD1	Inflammation	CRELD1	Q96HD1	3	9933793	9945413	0.0703009	0.0584497	0.0821521	30.3231	1
RBP7:Q96R05:OID31526:v1	OID31526	RBP7	Oncology	RBP7	Q96R05	1	9997206	10016021	0.0679789	0.0565129	0.0794449	30.2913	1
VEGFA:P15692:OID20650:v1	OID20650	VEGFA	Inflammation	VEGFA	P15692	6	43770184	43786487	0.0667209	0.0554644	0.0779773	30.2778	1
APOC1:P02654:OID30749:v1	OID30749	APOC1	Inflammation	APOC1	P02654	19	44914247	44919349	-0.0695145	-0.0812865	-0.0577425	30.0592	1
VNN2:O95498:OID21310:v1	OID21310	VNN2	Oncology	VNN2	O95498	6	132743870	132763459	0.0663991	0.055154	0.0776443	30.0555	1
SUSD2:Q9UGT4:OID21098:v1	OID21098	SUSD2	Neurology	SUSD2	Q9UGT4	22	24181487	24189106	0.0700657	0.0581945	0.0819369	30.0306	1
CSTB:P04080:OID20294:v1	OID20294	CSTB	Cardiometabolic	CSTB	P04080	21	43772511	43776330	0.0683235	0.0567088	0.0799381	29.8388	1
HSPG2:P98160:OID20383:v1	OID20383	HSPG2	Cardiometabolic	HSPG2	P98160	1	21822244	21937310	0.0732329	0.060775	0.0856908	29.7987	1
FABP4:P15090:OID20245:v1	OID20245	FABP4	Cardiometabolic	FABP4	P15090	8	81478419	81483236	0.0886962	0.073602	0.103791	29.7766	1
NTRK2:Q16620:OID20136:v1	OID20136	NTRK2	Cardiometabolic	NTRK2	Q16620	9	84668375	85095751	-0.0658865	-0.0771042	-0.0546688	29.7503	1
SLITRK1:Q96PX8:OID30510:v1	OID30510	SLITRK1	Inflammation	SLITRK1	Q96PX8	13	83877205	83882474	-0.0711908	-0.0833305	-0.0590512	29.6613	1
SHBG:P04278:OID30685:v1	OID30685	SHBG	Inflammation	SHBG	P04278	17	7613946	7633382	0.0748015	0.0620445	0.0875584	29.6541	1
COL5A1:P20908:OID30587:v1	OID30587	COL5A1	Inflammation	COL5A1	P20908	9	134641803	134844843	0.0650265	0.0539077	0.0761454	29.5058	1
EGFL7:Q9UHF1:OID21252:v1	OID21252	EGFL7	Oncology	EGFL7	Q9UHF1	9	136658856	136672678	0.0668932	0.0554539	0.0783325	29.4996	1
PIK3IP1:Q96FE7:OID21094:v1	OID21094	PIK3IP1	Neurology	PIK3IP1	Q96FE7	22	31281594	31292534	0.071406	0.0591597	0.0836524	29.3362	1
CD14:P08571:OID20378:v1	OID20378	CD14	Cardiometabolic	CD14	P08571	5	140631728	140633701	0.0679388	0.0562804	0.0795972	29.3038	1
GALNT7:Q86SF2:OID21377:v1	OID21377	GALNT7	Oncology	GALNT7	Q86SF2	4	173168811	173323967	-0.0636156	-0.0745761	-0.0526551	29.078	1
CDON:Q4KMG0:OID20754:v1	OID20754	CDON	Inflammation	CDON	Q4KMG0	11	125955796	126063335	-0.0649146	-0.0760991	-0.05373	29.0769	1
NRP1:O14786:OID20390:v1	OID20390	NRP1	Cardiometabolic	NRP1	O14786	10	33177492	33336262	0.0658455	0.0544951	0.077196	29.0497	1
GCNT1:Q02742:OID21379:v1	OID21379	GCNT1	Oncology	GCNT1	Q02742	9	76419850	76651203	0.0654268	0.0541092	0.0767445	28.8556	1
CA6:P23280:OID21096:v1	OID21096	CA6	Neurology	CA6	P23280	1	8945867	8975092	-0.0691216	-0.0810876	-0.0571555	28.8127	1
ITGA2:P17301:OID30570:v1	OID30570	ITGA2	Inflammation	ITGA2	P17301	5	52989340	53094779	-0.0653302	-0.0766998	-0.0539606	28.5214	1
CTSZ:Q9UBR2:OID20365:v1	OID20365	CTSZ	Cardiometabolic	CTSZ	Q9UBR2	20	58985686	59008238	0.0673213	0.0555948	0.0790479	28.473	1
CLEC14A:Q86T13:OID21090:v1	OID21090	CLEC14A	Neurology	CLEC14A	Q86T13	14	38254000	38256093	0.0674357	0.0556721	0.0791994	28.3929	1
ZBTB17:Q13105:OID20082:v1	OID20082	ZBTB17	Cardiometabolic	ZBTB17	Q13105	1	15941869	15976132	0.0636684	0.0525436	0.0747933	28.3029	1
IGF2R:P11717:OID21146:v1	OID21146	IGF2R	Neurology	IGF2R	P11717	6	159969082	160113507	0.0650391	0.0536607	0.0764175	28.2357	1
XCL1:P47992:OID21398:v1	OID21398	XCL1	Oncology	XCL1	P47992	1	168576605	168582069	0.0643958	0.0531298	0.0756618	28.235	1
IL18:Q14116:OID20694:v1	OID20694	IL18	Inflammation	IL18	Q14116	11	112143253	112164096	0.0660708	0.0544958	0.0776458	28.1605	1
TNFRSF10C:O14798:OID20265:v1	OID20265	TNFRSF10C	Cardiometabolic	TNFRSF10C	O14798	8	23102921	23117445	0.063251	0.0521619	0.07434	28.1209	1
PRAP1:Q96NZ9:OID30391:v1	OID30391	PRAP1	Cardiometabolic	PRAP1	Q96NZ9	10	133347368	133352683	0.0751397	0.0619434	0.088336	28.0272	1
CX3CL1:P78423:OID20976:v1	OID20976	CX3CL1	Neurology	CX3CL1	P78423	16	57372477	57385044	0.0632825	0.052168	0.074397	28.0241	1
ITGAM:P11215:OID21071:v1	OID21071	ITGAM	Neurology	ITGAM	P11215	16	31259967	31332892	-0.0648551	-0.0762711	-0.0534391	27.9051	1
CCN4:O95388:OID21444:v1	OID21444	CCN4	Oncology	CCN4	O95388	8	133191039	133231690	0.0646849	0.0532855	0.0760844	27.8419	1
DNER:Q8NFT8:OID20712:v1	OID20712	DNER	Inflammation	DNER	Q8NFT8	2	229357629	229714555	-0.0663983	-0.0781069	-0.0546898	27.8092	1
ICAM5:Q9UMF0:OID20145:v1	OID20145	ICAM5	Cardiometabolic	ICAM5	Q9UMF0	19	10289952	10296778	0.0653985	0.0538406	0.0769564	27.6909	1
MSTN:O14793:OID20115:v1	OID20115	MSTN	Cardiometabolic	MSTN	O14793	2	190055700	190062729	-0.0681213	-0.0801648	-0.0560777	27.671	1
ADAMTS13:Q76LX8:OID20249:v1	OID20249	ADAMTS13	Cardiometabolic	ADAMTS13	Q76LX8	9	133414358	133459402	-0.0630053	-0.0741621	-0.0518485	27.5865	1
KIT:P10721:OID20370:v1	OID20370	KIT	Cardiometabolic	KIT	P10721	4	54657267	54740783	-0.0653887	-0.0769781	-0.0537994	27.5386	1
GPC5:P78333:OID20944:v1	OID20944	GPC5	Neurology	GPC5	P78333	13	91398621	92873682	-0.0628376	-0.0739867	-0.0516885	27.4823	1
NID1:P14543:OID20362:v1	OID20362	NID1	Cardiometabolic	NID1	P14543	1	235975830	236065109	0.0636039	0.0522986	0.0749093	27.3875	1
CCL16:O15467:OID20334:v1	OID20334	CCL16	Cardiometabolic	CCL16	O15467	17	35976493	35981497	0.0694587	0.0570989	0.0818185	27.3289	1
FGFBP2:Q9BYJ0:OID30395:v1	OID30395	FGFBP2	Cardiometabolic	FGFBP2	Q9BYJ0	4	15960245	15969309	-0.062252	-0.0733318	-0.0511723	27.318	1
TNFRSF13B:O14836:OID20702:v1	OID20702	TNFRSF13B	Inflammation	TNFRSF13B	O14836	17	16929816	16972118	0.0640722	0.0526133	0.0755312	27.0655	1
PVR:P15151:OID21011:v1	OID21011	PVR	Neurology	PVR	P15151	19	44643798	44666162	0.0624717	0.051239	0.0737043	26.789	1
CILP:O75339:OID30399:v1	OID30399	CILP	Cardiometabolic	CILP	O75339	15	65194760	65211473	0.0658486	0.0540056	0.0776915	26.7754	1
FGF21:Q9NSA1:OID21402:v1	OID21402	FGF21	Oncology	FGF21	Q9NSA1	19	48755524	48758333	0.0652037	0.0533621	0.0770454	26.2799	1
CXCL12:P48061:OID20464:v1	OID20464	CXCL12	Inflammation	CXCL12	P48061	10	44370165	44386493	0.0603679	0.0493709	0.0713648	26.1263	1
DDR1:Q08345:OID21009:v1	OID21009	DDR1	Neurology	DDR1	Q08345	6	30876421	30900156	0.0619489	0.0506346	0.0732632	25.9965	1
SLAMF1:Q13291:OID20496:v1	OID20496	SLAMF1	Inflammation	SLAMF1	Q13291	1	160608106	160647044	0.0611469	0.0499679	0.0723259	25.9465	1
LMNB2:Q03252:OID31109:v1	OID31109	LMNB2	Neurology	LMNB2	Q03252	19	2427638	2456959	0.0656268	0.0536212	0.0776324	25.9152	1
MANSC1:Q9H8J5:OID21492:v1	OID21492	MANSC1	Oncology	MANSC1	Q9H8J5	12	12326056	12350242	0.0609137	0.0497694	0.072058	25.9113	1
PON1:P27169:OID30704:v1	OID30704	PON1	Inflammation	PON1	P27169	7	95297676	95324532	-0.0614393	-0.0726917	-0.050187	25.8587	1
SCARF2:Q96GP6:OID21048:v1	OID21048	SCARF2	Neurology	SCARF2	Q96GP6	22	20424584	20437826	0.0702444	0.0573238	0.0831651	25.6454	1
SORCS2:Q96PQ0:OID21262:v1	OID21262	SORCS2	Oncology	SORCS2	Q96PQ0	4	7192538	7742836	0.0648691	0.052937	0.0768012	25.6445	1
FST:P19883:OID20770:v1	OID20770	FST	Inflammation	FST	P19883	5	53480626	53487134	0.0612089	0.049944	0.0724738	25.6183	1
FAS:P25445:OID20316:v1	OID20316	FAS	Cardiometabolic	FAS	P25445	10	88953813	89029605	0.0662883	0.0540718	0.0785049	25.5507	1
NPDC1:Q9NQX5:OID20205:v1	OID20205	NPDC1	Cardiometabolic	NPDC1	Q9NQX5	9	137039463	137046179	0.0641239	0.0522911	0.0759568	25.4876	1
VGF:O15240:OID31067:v1	OID31067	VGF	Neurology	VGF	O15240	7	101162509	101165569	-0.0617101	-0.0731145	-0.0503056	25.4147	1
VSIG2:Q96IQ7:OID31371:v1	OID31371	VSIG2	Oncology	VSIG2	Q96IQ7	11	124747474	124752255	0.0630951	0.051423	0.0747671	25.3661	1
GPR37:O15354:OID20095:v1	OID20095	GPR37	Cardiometabolic	GPR37	O15354	7	124743885	124765792	0.0631107	0.0514311	0.0747904	25.3466	1
COLEC12:Q5KU26:OID20738:v1	OID20738	COLEC12	Inflammation	COLEC12	Q5KU26	18	316737	500722	0.0695431	0.0566641	0.082422	25.3129	1
CTSB:P07858:OID20276:v1	OID20276	CTSB	Cardiometabolic	CTSB	P07858	8	11842524	11869533	0.0621879	0.0506606	0.0737152	25.269	1
EPO:P01588:OID20522:v1	OID20522	EPO	Inflammation	EPO	P01588	7	100720468	100723700	0.0599487	0.0487933	0.0711041	25.0819	1
IFNG:P01579:OID20495:v1	OID20495	IFNG	Inflammation	IFNG	P01579	12	68154768	68159740	0.0593884	0.0483201	0.0704567	25.0074	1
MPO:P05164:OID21100:v1	OID21100	MPO	Neurology	MPO	P05164	17	58269855	58280935	0.0605764	0.0492856	0.0718673	25.0024	1
IFNL1:Q8IU54:OID20795:v1	OID20795	IFNL1	Neurology	IFNL1	Q8IU54	19	39296407	39298673	0.0593672	0.0482998	0.0704345	24.9943	1
CHAD:O15335:OID30660:v1	OID30660	CHAD	Inflammation	CHAD	O15335	17	50464496	50468906	-0.0606665	-0.0719868	-0.0493461	24.9487	1
TIE1:P35590:OID20303:v1	OID20303	TIE1	Cardiometabolic	TIE1	P35590	1	43300982	43323108	0.0590919	0.0480526	0.0701312	24.8933	1
CHGA:P10645:OID30403:v1	OID30403	CHGA	Cardiometabolic	CHGA	P10645	14	92923150	92935285	0.0617511	0.0502044	0.0732978	24.8496	1
IMMT:Q16891:OID31397:v1	OID31397	IMMT	Oncology	IMMT	Q16891	2	86143932	86195472	0.061954	0.050338	0.07357	24.7212	1
MATN3:O15232:OID20979:v1	OID20979	MATN3	Neurology	MATN3	O15232	2	19992052	20012668	0.0600657	0.0487909	0.0713405	24.6673	1
SERPINA3:P01011:OID30786:v1	OID30786	SERPINA3	Inflammation	SERPINA3	P01011	14	94612384	94624055	0.0593246	0.0481651	0.0704841	24.5665	1
MAD1L1:Q9Y6D9:OID20904:v1	OID20904	MAD1L1	Neurology	MAD1L1	Q9Y6D9	7	1815793	2233243	0.0620205	0.0503332	0.0737079	24.4831	1
ACE2:Q9BYF1:OID20105:v1	OID20105	ACE2	Cardiometabolic	ACE2	Q9BYF1	X	15494566	15607236	0.0680205	0.0552007	0.0808403	24.4766	1
IL15RA:Q13261:OID20498:v1	OID20498	IL15RA	Inflammation	IL15RA	Q13261	10	5943639	5978187	0.0599952	0.0486797	0.0713108	24.4422	1
BRK1:Q8WUW1:OID20883:v1	OID20883	BRK1	Neurology	BRK1	Q8WUW1	3	10115675	10127190	0.0587812	0.0476839	0.0698785	24.3969	1
FCRLB:Q6BAA4:OID21193:v1	OID21193	FCRLB	Oncology	FCRLB	Q6BAA4	1	161721563	161728143	0.0599095	0.0485942	0.0712247	24.3765	1
ENPP7:Q6UWV6:OID20689:v1	OID20689	ENPP7	Inflammation	ENPP7	Q6UWV6	17	79730943	79742219	0.0590324	0.0478521	0.0702127	24.2484	1
PROS1:P07225:OID30737:v1	OID30737	PROS1	Inflammation	PROS1	P07225	3	93873051	93980003	-0.0604097	-0.0718587	-0.0489606	24.2163	1
TNFSF14:O43557:OID20953:v1	OID20953	TNFSF14	Neurology	TNFSF14	O43557	19	6661253	6670588	0.0584876	0.0473956	0.0695796	24.1861	1
CD276:Q5ZPR3:OID20680:v1	OID20680	CD276	Inflammation	CD276	Q5ZPR3	15	73683966	73714514	0.0608979	0.0493332	0.0724627	24.1236	1
ANGPTL1:O95841:OID20211:v1	OID20211	ANGPTL1	Cardiometabolic	ANGPTL1	O95841	1	178849535	178871077	0.0586219	0.0474799	0.069764	24.0843	1
CA12:O43570:OID21344:v1	OID21344	CA12	Oncology	CA12	O43570	15	63321378	63381846	0.0581933	0.0471112	0.0692753	23.9948	1
B4GALT1:P15291:OID20780:v1	OID20780	B4GALT1	Inflammation	B4GALT1	P15291	9	33104082	33167356	0.059956	0.0485144	0.0713976	23.899	1
TNFSF11:O14788:OID20592:v1	OID20592	TNFSF11	Inflammation	TNFSF11	O14788	13	42562736	42608013	-0.0583642	-0.0695165	-0.0472119	23.8397	1
GOLM2:Q6P4E1:OID21044:v1	OID21044	GOLM2	Neurology	GOLM2	Q6P4E1	15	44288719	44415758	0.0611806	0.0494366	0.0729245	23.6323	1
CCN5:O76076:OID21068:v1	OID21068	CCN5	Neurology	CCN5	O76076	20	44714844	44728509	0.0658525	0.053202	0.0785031	23.5972	1
PTK7:Q13308:OID20880:v1	OID20880	PTK7	Neurology	PTK7	Q13308	6	43076307	43161719	0.056916	0.045949	0.067883	23.4607	1
FCN1:O00602:OID30690:v1	OID30690	FCN1	Inflammation	FCN1	O00602	9	134903232	134917912	0.0590954	0.0477	0.0704908	23.4275	1
NOS1:P29475:OID20863:v1	OID20863	NOS1	Neurology	NOS1	P29475	12	117208142	117452170	0.0611096	0.0493025	0.0729168	23.339	1
BTD:P43251:OID30754:v1	OID30754	BTD	Inflammation	BTD	P43251	3	15601341	15722311	-0.0575854	-0.0687249	-0.0464458	23.2855	1
CLEC1A:Q8NC01:OID20099:v1	OID20099	CLEC1A	Cardiometabolic	CLEC1A	Q8NC01	12	10069554	10111627	0.0588151	0.0474165	0.0702138	23.2025	1
IL12RB1:P42701:OID20486:v1	OID20486	IL12RB1	Inflammation	IL12RB1	P42701	19	18058995	18098944	0.0575062	0.0463448	0.0686676	23.1373	1
BMPER:Q8N8U9:OID30615:v1	OID30615	BMPER	Inflammation	BMPER	Q8N8U9	7	33904308	34156427	0.0584883	0.0471103	0.0698663	23.0362	1
ERBB3:P21860:OID20705:v1	OID20705	ERBB3	Inflammation	ERBB3	P21860	12	56076799	56103505	-0.0587722	-0.0702163	-0.0473281	22.9946	1
PLXNB2:O15031:OID20317:v1	OID20317	PLXNB2	Cardiometabolic	PLXNB2	O15031	22	50274979	50307646	0.0590951	0.0475527	0.0706376	22.8595	1
LRIG1:Q96JA1:OID21429:v1	OID21429	LRIG1	Oncology	LRIG1	Q96JA1	3	66378797	66501263	0.057861	0.0465412	0.0691809	22.7885	1
DTNB:O60941:OID31395:v1	OID31395	DTNB	Oncology	DTNB	O60941	2	25377198	25673647	0.0599129	0.0481867	0.0716392	22.7697	1
ADAMTS8:Q9UP79:OID21502:v1	OID21502	ADAMTS8	Oncology	ADAMTS8	Q9UP79	11	130404923	130428609	-0.0566407	-0.06773	-0.0455514	22.756	1
GHR:P10912:OID30574:v1	OID30574	GHR	Inflammation	GHR	P10912	5	42423439	42721878	-0.0608501	-0.0727715	-0.0489287	22.7272	1
MMP1:P03956:OID20672:v1	OID20672	MMP1	Inflammation	MMP1	P03956	11	102789401	102798160	0.0562434	0.0452046	0.0672822	22.6488	1
CCL23:P55773:OID20693:v1	OID20693	CCL23	Inflammation	CCL23	P55773	17	36013056	36017972	0.0586884	0.0471464	0.0702304	22.5612	1
CNTN5:O94779:OID21006:v1	OID21006	CNTN5	Neurology	CNTN5	O94779	11	99020949	100358885	-0.0610261	-0.0730327	-0.0490195	22.5438	1
ESAM:Q96AP7:OID20270:v1	OID20270	ESAM	Cardiometabolic	ESAM	Q96AP7	11	124752583	124762290	0.057719	0.0463319	0.0691061	22.426	1
FOLR2:P14207:OID21062:v1	OID21062	FOLR2	Neurology	FOLR2	P14207	11	72216601	72221950	0.0599409	0.0481093	0.0717725	22.4038	1
IL1RL2:Q9HB29:OID20487:v1	OID20487	IL1RL2	Inflammation	IL1RL2	Q9HB29	2	102187006	102240002	-0.0579395	-0.0693805	-0.0464985	22.387	1
NCR1:O76036:OID20566:v1	OID20566	NCR1	Inflammation	NCR1	O76036	19	54906148	54916140	0.057714	0.0462758	0.0691523	22.231	1
HIP1R:O75146:OID31141:v1	OID31141	HIP1R	Neurology	HIP1R	O75146	12	122834453	122862961	0.0579884	0.046434	0.0695427	22.0046	1
IGFBP3:P17936:OID20398:v1	OID20398	IGFBP3	Cardiometabolic	IGFBP3	P17936	7	45912245	45921874	-0.0581512	-0.0697463	-0.0465561	21.9746	1
GH1:P01241:OID20220:v1	OID20220	GH1	Cardiometabolic	GH1	P01241	17	63917200	63918839	0.0586241	0.0469281	0.0703202	21.9507	1
DCXR:Q7Z4W1:OID21480:v1	OID21480	DCXR	Oncology	DCXR	Q7Z4W1	17	82035136	82037709	-0.0597314	-0.0716615	-0.0478012	21.9044	1
BST2:Q10589:OID21029:v1	OID21029	BST2	Neurology	BST2	Q10589	19	17402939	17405630	0.0572614	0.0458028	0.06872	21.8249	1
PAEP:P09466:OID20925:v1	OID20925	PAEP	Neurology	PAEP	P09466	9	135561756	135566955	0.056437	0.0451237	0.0677503	21.7525	1
IL17A:Q16552:OID20469:v1	OID20469	IL17A	Inflammation	IL17A	Q16552	6	52186375	52190638	0.0542402	0.0433655	0.0651148	21.7457	1
LDLR:P01130:OID20240:v1	OID20240	LDLR	Cardiometabolic	LDLR	P01130	19	11089462	11133820	-0.0580231	-0.0696791	-0.046367	21.6642	1
F2:P00734:OID30723:v1	OID30723	F2	Inflammation	F2	P00734	11	46719196	46739506	-0.0539164	-0.0647908	-0.0430421	21.4997	1
CCL17:Q92583:OID20745:v1	OID20745	CCL17	Inflammation	CCL17	Q92583	16	57404767	57416063	0.0553154	0.0441468	0.0664841	21.4551	1
LGMN:Q99538:OID20773:v1	OID20773	LGMN	Inflammation	LGMN	Q99538	14	92703807	92748679	0.0548845	0.043798	0.0659709	21.4373	1
SMOC1:Q9H4F8:OID21461:v1	OID21461	SMOC1	Oncology	SMOC1	Q9H4F8	14	69854131	70032366	0.0605361	0.0482964	0.0727758	21.3984	1
SEMA3F:Q13275:OID20186:v1	OID20186	SEMA3F	Cardiometabolic	SEMA3F	Q13275	3	50155045	50189075	0.0593157	0.0473062	0.0713253	21.342	1
SULT2A1:Q06520:OID20508:v1	OID20508	SULT2A1	Inflammation	SULT2A1	Q06520	19	47870467	47886315	0.0561677	0.0447805	0.067555	21.2881	1
MATN2:O00339:OID20767:v1	OID20767	MATN2	Inflammation	MATN2	O00339	8	97868840	98036724	0.0560291	0.044655	0.0674031	21.2349	1
TSPAN1:O60635:OID20078:v1	OID20078	TSPAN1	Cardiometabolic	TSPAN1	O60635	1	46175073	46185962	0.0571531	0.0455467	0.0687596	21.2203	1
TIMD4:Q96H15:OID20375:v1	OID20375	TIMD4	Cardiometabolic	TIMD4	Q96H15	5	156919292	156963226	0.0571394	0.0455296	0.0687491	21.1988	1
ANXA10:Q9UJ72:OID20886:v1	OID20886	ANXA10	Neurology	ANXA10	Q9UJ72	4	168092537	168187736	0.0559	0.0445333	0.0672668	21.1676	1
OSMR:Q99650:OID20356:v1	OID20356	OSMR	Cardiometabolic	OSMR	Q99650	5	38845858	38945596	0.0566021	0.0450733	0.0681309	21.1	1
LY9:Q9HBG7:OID20670:v1	OID20670	LY9	Inflammation	LY9	Q9HBG7	1	160796074	160828261	0.0545293	0.0434205	0.0656381	21.0922	1
SDC4:P31431:OID20216:v1	OID20216	SDC4	Cardiometabolic	SDC4	P31431	20	45325288	45348424	-0.0536105	-0.0645872	-0.0426338	20.8905	1
FBLN2:P98095:OID30378:v1	OID30378	FBLN2	Cardiometabolic	FBLN2	P98095	3	13549125	13638422	0.0577365	0.0458675	0.0696055	20.7312	1
DSG4:Q86SJ6:OID21325:v1	OID21325	DSG4	Oncology	DSG4	Q86SJ6	18	31376777	31414912	-0.0553116	-0.0667453	-0.043878	20.5134	1
IL18R1:Q13478:OID20652:v1	OID20652	IL18R1	Inflammation	IL18R1	Q13478	2	102311529	102398777	0.0572188	0.0453691	0.0690686	20.4413	1
IL10:P22301:OID20431:v1	OID20431	IL10	Inflammation	IL10	P22301	1	206767602	206774541	0.0527881	0.0418529	0.0637233	20.4306	1
TINAGL1:Q9GZM7:OID20180:v1	OID20180	TINAGL1	Cardiometabolic	TINAGL1	Q9GZM7	1	31576485	31587686	0.0558869	0.0442863	0.0674874	20.352	1
CCN3:P48745:OID20299:v1	OID20299	CCN3	Cardiometabolic	CCN3	P48745	8	119416446	119424434	0.0593953	0.0470476	0.0717429	20.2928	1
NFASC:O94856:OID20634:v1	OID20634	NFASC	Inflammation	NFASC	O94856	1	204828651	205022822	0.0578355	0.045807	0.0698639	20.2765	1
ITGA5:P08648:OID21139:v1	OID21139	ITGA5	Neurology	ITGA5	P08648	12	54395261	54419266	0.0569459	0.0450927	0.0687991	20.2447	1
ELN:P15502:OID30301:v1	OID30301	ELN	Cardiometabolic	ELN	P15502	7	74027789	74069907	0.0722103	0.0571769	0.0872438	20.2369	1
CAPG:P40121:OID21431:v1	OID21431	CAPG	Oncology	CAPG	P40121	2	85394753	85418432	0.054565	0.0431982	0.0659319	20.2134	1
SFTPD:P35247:OID20214:v1	OID20214	SFTPD	Cardiometabolic	SFTPD	P35247	10	79937467	79982614	0.0551403	0.0436463	0.0666344	20.1886	1
FCRL5:Q96RD9:OID21111:v1	OID21111	FCRL5	Neurology	FCRL5	Q96RD9	1	157513377	157552515	0.0554938	0.0439168	0.0670708	20.1579	1
ASGR2:P07307:OID30679:v1	OID30679	ASGR2	Inflammation	ASGR2	P07307	17	7101322	7115700	0.0548786	0.0433899	0.0663672	20.0242	1
ENTPD6:O75354:OID20100:v1	OID20100	ENTPD6	Cardiometabolic	ENTPD6	O75354	20	25195693	25228075	0.0530733	0.0419594	0.0641872	20.0134	1
PROC:P04070:OID20402:v1	OID20402	PROC	Cardiometabolic	PROC	P04070	2	127418427	127429242	-0.0530089	-0.0641625	-0.0418553	19.832	1
B4GAT1:O43505:OID21127:v1	OID21127	B4GAT1	Neurology	B4GAT1	O43505	11	66345374	66347629	-0.0544858	-0.0659519	-0.0430198	19.8263	1
BTN3A2:P78410:OID20540:v1	OID20540	BTN3A2	Inflammation	BTN3A2	P78410	6	26365159	26378320	0.0534219	0.0421412	0.0647026	19.6975	1
VEGFB:P49765:OID30554:v1	OID30554	VEGFB	Inflammation	VEGFB	P49765	11	64234584	64239264	0.054905	0.0432939	0.066516	19.6421	1
MICB_MICA:Q29980_Q29983:OID20593:v1	OID20593	MICB_MICA	Inflammation	MICB;MICA	Q29980;Q29983	6;6	31494881;31399784	31511124;31415315	0.0533311	0.0420506	0.0646116	19.6344	1
GPR15L:Q6UWK7:OID31511:v1	OID31511	GPR15L	Oncology	C10orf99	Q6UWK7	10	84173801	84185294	0.0557781	0.0439796	0.0675766	19.6332	1
CHRDL2:Q6WN34:OID20223:v1	OID20223	CHRDL2	Cardiometabolic	CHRDL2	Q6WN34	11	74696429	74731426	0.0527801	0.0416054	0.0639547	19.5987	1
KLK7:P49862:OID30652:v1	OID30652	KLK7	Inflammation	KLK7	P49862	19	50976468	50984099	-0.0535151	-0.0648646	-0.0421656	19.5355	1
APOA1:P02647:OID30769:v1	OID30769	APOA1	Inflammation	APOA1	P02647	11	116835751	116837622	-0.0559756	-0.0678879	-0.0440634	19.408	1
MERTK:Q12866:OID20657:v1	OID20657	MERTK	Inflammation	MERTK	Q12866	2	111898607	112029561	0.054836	0.0431553	0.0665166	19.3733	1
FLT3:P36888:OID21272:v1	OID21272	FLT3	Oncology	FLT3	P36888	13	28003274	28100592	-0.0522095	-0.0633445	-0.0410744	19.3274	1
PRG2:P13727:OID30381:v1	OID30381	PRG2	Cardiometabolic	PRG2	P13727	11	57386780	57390650	0.0539516	0.0424402	0.0654631	19.3119	1
F9:P00740:OID20349:v1	OID20349	F9	Cardiometabolic	F9	P00740	X	139530739	139563459	0.0567837	0.0446613	0.0689061	19.2917	1
PTPRR:Q15256:OID31099:v1	OID31099	PTPRR	Neurology	PTPRR	Q15256	12	70638073	70920738	-0.0529776	-0.0642879	-0.0416674	19.2905	1
RARRES2:Q99969:OID20373:v1	OID20373	RARRES2	Cardiometabolic	RARRES2	Q99969	7	150338317	150341662	0.0582255	0.0457384	0.0707127	19.1247	1
CCL11:P51671:OID20668:v1	OID20668	CCL11	Inflammation	CCL11	P51671	17	34285742	34288334	0.0538314	0.0422253	0.0654374	18.9329	1
HYAL1:Q12794:OID20357:v1	OID20357	HYAL1	Cardiometabolic	HYAL1	Q12794	3	50299890	50312381	0.0532708	0.0417816	0.0647601	18.9203	1
NOMO1:Q15155:OID21106:v1	OID21106	NOMO1	Neurology	NOMO1	Q15155	16	14833721	14896157	0.0542604	0.0425266	0.0659941	18.8249	1
SIAE:Q9HAT2:OID21503:v1	OID21503	SIAE	Oncology	SIAE	Q9HAT2	11	124633113	124695707	0.0512759	0.0401771	0.0623747	18.7912	1
SEPTIN3:Q9UH03:OID31025:v1	OID31025	SEPTIN3	Neurology	SEPTIN3	Q9UH03	22	41969443	41998221	0.0516537	0.0404697	0.0628378	18.7802	1
GALNT10:Q86SR1:OID21371:v1	OID21371	GALNT10	Oncology	GALNT10	Q86SR1	5	154190730	154420984	0.0520327	0.0406842	0.0633811	18.522	1
STC2:O76061:OID21157:v1	OID21157	STC2	Neurology	STC2	O76061	5	173314723	173328447	0.0526488	0.041096	0.0642016	18.3092	1
SERPINA1:P01009:OID30750:v1	OID30750	SERPINA1	Inflammation	SERPINA1	P01009	14	94376747	94390693	0.0498642	0.0389214	0.0608071	18.3059	1
RET:P07949:OID21346:v1	OID21346	RET	Oncology	RET	P07949	10	43077064	43130351	-0.0528528	-0.0644566	-0.0412491	18.2907	1
CD4:P01730:OID20584:v1	OID20584	CD4	Inflammation	CD4	P01730	12	6786858	6820799	0.052787	0.0411717	0.0644023	18.213	1
CCL18:P55774:OID20395:v1	OID20395	CCL18	Cardiometabolic	CCL18	P55774	17	36064272	36072032	0.0534083	0.0416435	0.0651732	18.1752	1
CD99L2:Q8TCZ2:OID21122:v1	OID21122	CD99L2	Neurology	CD99L2	Q8TCZ2	X	150766336	150898816	0.0531666	0.0414538	0.0648794	18.1717	1
NUCB2:P80303:OID21448:v1	OID21448	NUCB2	Oncology	NUCB2	P80303	11	17208153	17349980	0.0508325	0.0396291	0.0620359	18.1568	1
CHIT1:Q13231:OID20312:v1	OID20312	CHIT1	Cardiometabolic	CHIT1	Q13231	1	203212827	203273641	0.0524525	0.0408896	0.0640155	18.1493	1
ATRAID:Q6UW56:OID31451:v1	OID31451	ATRAID	Oncology	ATRAID	Q6UW56	2	27212041	27217178	0.051929	0.0404734	0.0633846	18.1252	1
CCDC80:Q76M96:OID20226:v1	OID20226	CCDC80	Cardiometabolic	CCDC80	Q76M96	3	112596797	112649530	0.0572651	0.0446133	0.069917	18.0733	1
CLEC11A:Q9Y240:OID21112:v1	OID21112	CLEC11A	Neurology	CLEC11A	Q9Y240	19	50723364	50725708	0.0497819	0.0387739	0.0607899	18.0437	1
GCHFR:P30047:OID30631:v1	OID30631	GCHFR	Inflammation	GCHFR	P30047	15	40764068	40767708	0.0530629	0.0412934	0.0648325	17.9389	1
SCARF1:Q14162:OID20297:v1	OID20297	SCARF1	Cardiometabolic	SCARF1	Q14162	17	1633858	1645744	0.0493156	0.0383355	0.0602957	17.8097	1
CD1C:P29017:OID21483:v1	OID21483	CD1C	Oncology	CD1C	P29017	1	158289923	158294774	-0.0513937	-0.0628527	-0.0399348	17.762	1
MMP3:P08254:OID21083:v1	OID21083	MMP3	Neurology	MMP3	P08254	11	102835801	102843609	0.0645364	0.0501379	0.0789349	17.7405	1
S100A12:P80511:OID21374:v1	OID21374	S100A12	Oncology	S100A12	P80511	1	153373711	153375621	0.0497638	0.0386593	0.0608683	17.7348	1
KRT18:P05783:OID21296:v1	OID21296	KRT18	Oncology	KRT18	P05783	12	52948871	52952906	0.05448	0.0422991	0.0666609	17.6685	1
ANXA5:P08758:OID20810:v1	OID20810	ANXA5	Neurology	ANXA5	P08758	4	121667946	121696995	0.0492289	0.0382181	0.0602398	17.6563	1
FGFR2:P21802:OID21478:v1	OID21478	FGFR2	Oncology	FGFR2	P21802	10	121478332	121598458	0.054563	0.0423466	0.0667793	17.6222	1
MILR1:Q7Z6M3:OID20482:v1	OID20482	MILR1	Inflammation	MILR1	Q7Z6M3	17	64449037	64468643	0.0491321	0.0380963	0.060168	17.5149	1
EDAR:Q9UNE0:OID20525:v1	OID20525	EDAR	Inflammation	EDAR	Q9UNE0	2	108894471	108989372	-0.0484106	-0.0592969	-0.0375243	17.4768	1
CTSV:O60911:OID21405:v1	OID21405	CTSV	Oncology	CTSV	O60911	9	97029677	97156556	-0.0523841	-0.0641911	-0.0405771	17.4005	1
PLB1:Q6P1J6:OID31110:v1	OID31110	PLB1	Neurology	PLB1	Q6P1J6	2	28457145	28644142	-0.0512336	-0.0627825	-0.0396847	17.397	1
LGALS7_LGALS7B:P47929:OID21406:v1	OID21406	LGALS7_LGALS7B	Oncology	LGALS7B;LGALS7	P47929;P47929	19;19	38789200;38770968	38791754;38773517	0.0515141	0.039892	0.0631363	17.3686	1
ADGRF5:Q8IZF2:OID30349:v1	OID30349	ADGRF5	Cardiometabolic	ADGRF5	Q8IZF2	6	46852522	46954943	0.0497303	0.0385103	0.0609502	17.3679	1
CA9:Q16790:OID21417:v1	OID21417	CA9	Oncology	CA9	Q16790	9	35673928	35681159	0.0508993	0.0393754	0.0624231	17.2532	1
LILRB2:Q8N423:OID20301:v1	OID20301	LILRB2	Cardiometabolic	LILRB2	Q8N423	19	54273812	54281184	0.0498953	0.038597	0.0611936	17.2481	1
CD72:P21854:OID30641:v1	OID30641	CD72	Inflammation	CD72	P21854	9	35609982	35646810	0.0521814	0.040362	0.0640007	17.2387	1
KLK11:Q9UBX7:OID21518:v1	OID21518	KLK11	Oncology	KLK11	Q9UBX7	19	51022216	51028039	0.0502762	0.0388873	0.0616652	17.2355	1
FAM3C:Q92520:OID20233:v1	OID20233	FAM3C	Cardiometabolic	FAM3C	Q92520	7	121348878	121396364	0.0522847	0.0404198	0.0641496	17.1778	1
SIGLEC7:Q9Y286:OID20190:v1	OID20190	SIGLEC7	Cardiometabolic	SIGLEC7	Q9Y286	19	51142299	51153526	0.0518533	0.0400816	0.063625	17.1646	1
CLSTN2:Q9H4D0:OID20664:v1	OID20664	CLSTN2	Inflammation	CLSTN2	Q9H4D0	3	139935185	140577397	0.0490219	0.0378858	0.060158	17.1437	1
RRM2:P31350:OID21187:v1	OID21187	RRM2	Oncology	RRM2	P31350	2	10120698	10211725	0.0486196	0.0375465	0.0596928	17.0604	1
EFCAB14:O75071:OID31460:v1	OID31460	EFCAB14	Oncology	EFCAB14	O75071	1	46674659	46719146	0.0517249	0.0399303	0.0635194	17.0216	1
DPP6:P42658:OID21354:v1	OID21354	DPP6	Oncology	DPP6	P42658	7	153887097	154894285	-0.0522118	-0.0641391	-0.0402846	16.963	1
S100P:P25815:OID20103:v1	OID20103	S100P	Cardiometabolic	S100P	P25815	4	6693878	6697170	0.0495221	0.0381604	0.0608838	16.8249	1
OLFM4:Q6UX06:OID30665:v1	OID30665	OLFM4	Inflammation	OLFM4	Q6UX06	13	53028813	53052057	0.0480589	0.0370142	0.0591036	16.7709	1
CCL22:O00626:OID20765:v1	OID20765	CCL22	Inflammation	CCL22	O00626	16	57358783	57366189	0.0504486	0.0388466	0.0620506	16.7487	1
CCL19:Q99731:OID21030:v1	OID21030	CCL19	Neurology	CCL19	Q99731	9	34689570	34691276	0.0489813	0.0377132	0.0602493	16.7388	1
SEMA7A:O75326:OID20283:v1	OID20283	SEMA7A	Cardiometabolic	SEMA7A	O75326	15	74409289	74433958	0.0484455	0.037293	0.059598	16.717	1
BPIFB1:Q8TDL5:OID20308:v1	OID20308	BPIFB1	Cardiometabolic	BPIFB1	Q8TDL5	20	33273480	33309871	0.0515187	0.0396405	0.0633969	16.6682	1
PSG1:P11464:OID20916:v1	OID20916	PSG1	Neurology	PSG1	P11464	19	42866464	42879822	0.0491253	0.0377872	0.0604633	16.6359	1
TFRC:P02786:OID20369:v1	OID20369	TFRC	Cardiometabolic	TFRC	P02786	3	196027183	196082096	0.0491628	0.0377851	0.0605405	16.5502	1
UMOD:P07911:OID20237:v1	OID20237	UMOD	Cardiometabolic	UMOD	P07911	16	20333051	20356301	-0.0510963	-0.0629455	-0.0392471	16.4865	1
GAST:P01350:OID31083:v1	OID31083	GAST	Neurology	GAST	P01350	17	41712331	41715969	0.0504029	0.0387133	0.0620926	16.4833	1
GUCA2A:Q02747:OID21101:v1	OID21101	GUCA2A	Neurology	GUCA2A	Q02747	1	42162690	42164745	0.0503318	0.0386476	0.062016	16.4538	1
NPTX2:P47972:OID30390:v1	OID30390	NPTX2	Cardiometabolic	NPTX2	P47972	7	98617285	98629869	0.0568818	0.0436597	0.0701038	16.413	1
DEFB4A_DEFB4B:O15263:OID21373:v1	OID21373	DEFB4A_DEFB4B	Oncology	DEFB4A;DEFB4B	O15263;O15263	8;8	7894677;7414855	7896716;7416863	0.0497334	0.0381125	0.0613543	16.2516	1
FLT3LG:P49771:OID20661:v1	OID20661	FLT3LG	Inflammation	FLT3LG	P49771	19	49474207	49486231	0.0497809	0.0380893	0.0614724	16.0952	1
PLXDC1:Q8IUK5:OID21258:v1	OID21258	PLXDC1	Oncology	PLXDC1	Q8IUK5	17	39063313	39154394	-0.0467215	-0.0576948	-0.0357481	16.0943	1
ICAM2:P13598:OID20248:v1	OID20248	ICAM2	Cardiometabolic	ICAM2	P13598	17	64002594	64020634	0.0464483	0.0354992	0.0573974	15.9837	1
ATRN:O75882-2:OID30735:v1	OID30735	ATRN	Inflammation	ATRN	O75882	20	3471018	3651118	-0.0478505	-0.0591736	-0.0365274	15.8677	1
CCL8:P80075:OID21466:v1	OID21466	CCL8	Oncology	CCL8	P80075	17	34319435	34321402	0.0465571	0.0355352	0.057579	15.8544	1
ENPP2:Q13822:OID20288:v1	OID20288	ENPP2	Cardiometabolic	ENPP2	Q13822	8	119557086	119673453	0.0576587	0.043996	0.0713215	15.8266	1
NPL:Q9BXD5:OID30329:v1	OID30329	NPL	Cardiometabolic	NPL	Q9BXD5	1	182789293	182830384	0.0538981	0.0411015	0.0666947	15.7683	1
VAMP5:O95183:OID20071:v1	OID20071	VAMP5	Cardiometabolic	VAMP5	O95183	2	85584431	85593406	0.0464004	0.0353434	0.0574573	15.6595	1
C1QTNF1:Q9BXJ1:OID20367:v1	OID20367	C1QTNF1	Cardiometabolic	C1QTNF1	Q9BXJ1	17	79022814	79049788	0.0477695	0.0363732	0.0591658	15.6254	1
MSMB:P08118:OID20275:v1	OID20275	MSMB	Cardiometabolic	MSMB	P08118	10	46033307	46048180	0.0515963	0.0392716	0.0639209	15.5884	1
LRRC25:Q8N386:OID21333:v1	OID21333	LRRC25	Oncology	LRRC25	Q8N386	19	18391137	18397622	0.0477782	0.0363284	0.059228	15.493	1
S100A11:P31949:OID20130:v1	OID20130	S100A11	Cardiometabolic	S100A11	P31949	1	152032506	152047907	0.0467821	0.0355346	0.0580295	15.3985	1
APOE:P02649:OID30727:v1	OID30727	APOE	Inflammation	APOE	P02649	19	44905791	44909393	-0.0467433	-0.0579893	-0.0354974	15.3782	1
HNMT:P50135:OID20975:v1	OID20975	HNMT	Neurology	HNMT	P50135	2	137964020	138016364	0.0501741	0.038094	0.0622542	15.3572	1
SFTPA2:Q8IWL1:OID21218:v1	OID21218	SFTPA2	Oncology	SFTPA2	Q8IWL1	10	79555852	79560407	0.0483298	0.0366917	0.0599678	15.3521	1
MBL2:P11226:OID30759:v1	OID30759	MBL2	Inflammation	MBL2	P11226	10	52765380	52772784	0.046136	0.0350239	0.0572481	15.3461	1
INSL5:Q9Y5Q6:OID31448:v1	OID31448	INSL5	Oncology	INSL5	Q9Y5Q6	1	66797740	66801276	0.0485245	0.036835	0.0602139	15.341	1
CRISP3:P54108:OID30715:v1	OID30715	CRISP3	Inflammation	CRISP3	P54108	6	49727376	49744437	-0.046876	-0.0582522	-0.0354998	15.1282	1
MFAP4:P55083:OID30598:v1	OID30598	MFAP4	Inflammation	MFAP4	P55083	17	19383442	19387190	0.0474531	0.0359317	0.0589745	15.1153	1
GNPDA2:Q8TDQ7:OID30597:v1	OID30597	GNPDA2	Inflammation	GNPDA2	Q8TDQ7	4	44682200	44726588	-0.0445876	-0.0554252	-0.03375	15.084	1
EDIL3:O43854:OID20081:v1	OID20081	EDIL3	Cardiometabolic	EDIL3	O43854	5	83940554	84384880	0.0482025	0.0364772	0.0599278	15.062	1
NELL1:Q92832:OID21494:v1	OID21494	NELL1	Oncology	NELL1	Q92832	11	20669551	21575686	-0.0457757	-0.0569189	-0.0346326	15.0413	1
FCGR2A:P12318:OID20391:v1	OID20391	FCGR2A	Cardiometabolic	FCGR2A	P12318	1	161505430	161524013	0.0466124	0.0352589	0.057966	15.0243	1
TNFRSF19:Q9NS68:OID21446:v1	OID21446	TNFRSF19	Oncology	TNFRSF19	Q9NS68	13	23570370	23676104	0.0482766	0.0364594	0.0600938	14.8848	1
BGN:P21810:OID21198:v1	OID21198	BGN	Oncology	BGN	P21810	X	153494980	153509546	-0.0449694	-0.0559927	-0.0339461	14.845	1
NOTCH3:Q9UM47:OID20253:v1	OID20253	NOTCH3	Cardiometabolic	NOTCH3	Q9UM47	19	15159038	15200995	0.0486787	0.0367428	0.0606145	14.8372	1
CLEC4A:Q9UMR7:OID20573:v1	OID20573	CLEC4A	Inflammation	CLEC4A	Q9UMR7	12	8123617	8138607	-0.0462646	-0.0576132	-0.034916	14.8258	1
NPTXR:O95502:OID20191:v1	OID20191	NPTXR	Cardiometabolic	NPTXR	O95502	22	38818452	38844028	-0.0464419	-0.0578558	-0.035028	14.7723	1
WARS:P23381:OID21084:v1	OID21084	WARS	Neurology	WARS1	P23381	14	100333790	100376805	0.0454299	0.0342636	0.0565962	14.7695	1
SCGB3A2:Q96PL1:OID20723:v1	OID20723	SCGB3A2	Inflammation	SCGB3A2	Q96PL1	5	147870682	147882191	0.0491702	0.0370802	0.0612603	14.7593	1
SLC39A14:Q15043:OID20852:v1	OID20852	SLC39A14	Neurology	SLC39A14	Q15043	8	22367278	22434129	0.0459028	0.0346075	0.0571981	14.738	1
BCL2L15:Q5TBC7:OID30498:v1	OID30498	BCL2L15	Inflammation	BCL2L15	Q5TBC7	1	113876816	113887581	0.0451011	0.0339661	0.0562361	14.6459	1
LGALS1:P09382:OID20154:v1	OID20154	LGALS1	Cardiometabolic	LGALS1	P09382	22	37675636	37679802	0.0486933	0.036671	0.0607156	14.6449	1
BTN2A1:Q7KYR7:OID20713:v1	OID20713	BTN2A1	Inflammation	BTN2A1	Q7KYR7	6	26457904	26476621	0.046949	0.0353462	0.0585518	14.6183	1
IL5RA:Q01344:OID20601:v1	OID20601	IL5RA	Inflammation	IL5RA	Q01344	3	3066324	3126613	0.0452506	0.0340381	0.0564632	14.5459	1
PDCD1:Q15116:OID21396:v1	OID21396	PDCD1	Oncology	PDCD1	Q15116	2	241849884	241858894	0.0450152	0.0338568	0.0561736	14.5356	1
WFDC1:Q9HC57:OID31366:v1	OID31366	WFDC1	Oncology	WFDC1	Q9HC57	16	84294846	84329844	0.0451452	0.0339208	0.0563696	14.4533	1
POLR2F:P61218:OID21283:v1	OID21283	POLR2F	Oncology	POLR2F	P61218	22	37952607	38041915	0.0468311	0.0351668	0.0584954	14.4049	1
EGLN1:Q9GZT9:OID20572:v1	OID20572	EGLN1	Inflammation	EGLN1	Q9GZT9	1	231363751	231422287	0.0457549	0.0343412	0.0571686	14.3635	1
PPP1R14D:Q9NXH3:OID30997:v1	OID30997	PPP1R14D	Neurology	PPP1R14D	Q9NXH3	15	40815451	40828709	0.0450331	0.0337912	0.056275	14.3435	1
PTGDS:P41222:OID20408:v1	OID20408	PTGDS	Cardiometabolic	PTGDS	P41222	9	136975092	136981742	0.0483785	0.0362999	0.060457	14.3401	1
APOM:O95445:OID20374:v1	OID20374	APOM	Cardiometabolic	APOM	O95445	6	31652416	31658210	-0.0466572	-0.0583363	-0.0349782	14.2703	1
KDR:P35968:OID21497:v1	OID21497	KDR	Oncology	KDR	P35968	4	55078481	55125595	-0.0441514	-0.0552624	-0.0330404	14.1274	1
LETM1:O95202:OID31018:v1	OID31018	LETM1	Neurology	LETM1	O95202	4	1811479	1856156	0.0438439	0.0328056	0.0548821	14.1162	1
LIFR:P42702:OID20606:v1	OID20606	LIFR	Inflammation	LIFR	P42702	5	38474668	38608354	0.0438127	0.0327781	0.0548474	14.1061	1
CTSC:P53634:OID20679:v1	OID20679	CTSC	Inflammation	CTSC	P53634	11	88265069	88359684	0.0443054	0.033142	0.0554688	14.0949	1
BMP6:P22004:OID20111:v1	OID20111	BMP6	Cardiometabolic	BMP6	P22004	6	7726099	7881728	0.0436887	0.0326696	0.0547079	14.0682	1
LIF:P15018:OID20824:v1	OID20824	LIF	Neurology	LIF	P15018	22	30240453	30246759	0.0434831	0.0325006	0.0544657	14.0314	1
GPKOW:Q92917:OID20890:v1	OID20890	GPKOW	Neurology	GPKOW	Q92917	X	49113407	49123735	0.0445654	0.0333024	0.0558284	14.0146	1
HRG:P04196:OID30770:v1	OID30770	HRG	Inflammation	HRG	P04196	3	186660216	186678234	-0.0441489	-0.0553151	-0.0329827	13.9947	1
SELE:P16581:OID20290:v1	OID20290	SELE	Cardiometabolic	SELE	P16581	1	169722640	169764705	0.0466337	0.0348266	0.0584408	13.967	1
ADAM15:Q13444:OID20109:v1	OID20109	ADAM15	Cardiometabolic	ADAM15	Q13444	1	155050566	155062775	0.0435814	0.0325336	0.0546291	13.9349	1
SLC16A1:P53985:OID20799:v1	OID20799	SLC16A1	Neurology	SLC16A1	P53985	1	112911847	112957593	0.0435069	0.0324738	0.0545399	13.9249	1
FLRT2:O43155:OID20946:v1	OID20946	FLRT2	Neurology	FLRT2	O43155	14	85530144	85654428	0.0443142	0.0330573	0.055571	13.8807	1
SKAP1:Q86WV1:OID20906:v1	OID20906	SKAP1	Neurology	SKAP1	Q86WV1	17	48133442	48430275	-0.0445156	-0.0558357	-0.0331955	13.8528	1
FAM20A:Q96MK3:OID30348:v1	OID30348	FAM20A	Cardiometabolic	FAM20A	Q96MK3	17	68535113	68601367	0.0477288	0.0355704	0.0598873	13.8072	1
COL24A1:Q17RW2:OID31464:v1	OID31464	COL24A1	Oncology	COL24A1	Q17RW2	1	85729233	86156943	0.0437426	0.0325973	0.0548878	13.802	1
CNTN1:Q12860:OID20307:v1	OID20307	CNTN1	Cardiometabolic	CNTN1	Q12860	12	40692439	41072415	-0.0470845	-0.0590981	-0.0350709	13.7655	1
PDCD1LG2:Q9BQ51:OID21273:v1	OID21273	PDCD1LG2	Oncology	PDCD1LG2	Q9BQ51	9	5510531	5571282	0.0434548	0.0323553	0.0545542	13.7377	1
CD70:P32970:OID20599:v1	OID20599	CD70	Inflammation	CD70	P32970	19	6583183	6604103	0.0449296	0.0333897	0.0564695	13.5954	1
NXPH3:O95157:OID30565:v1	OID30565	NXPH3	Inflammation	NXPH3	O95157	17	49575871	49583827	-0.0447935	-0.0563244	-0.0332626	13.5378	1
B3GNT7:Q8NFL0:OID30281:v1	OID30281	B3GNT7	Cardiometabolic	B3GNT7	Q8NFL0	2	231395710	231401164	0.0443245	0.0328788	0.0557703	13.4588	1
ESM1:Q9NQ30:OID20758:v1	OID20758	ESM1	Inflammation	ESM1	Q9NQ30	5	54977867	55022671	0.0445081	0.0329711	0.0560452	13.3627	1
LCN15:Q6UWW0:OID31032:v1	OID31032	LCN15	Neurology	LCN15	Q6UWW0	9	136759634	136766255	0.0428172	0.031714	0.0539205	13.3526	1
FASLG:P48023:OID20665:v1	OID20665	FASLG	Inflammation	FASLG	P48023	1	172659103	172666876	-0.0458555	-0.0577522	-0.0339587	13.3407	1
IGSF3:O75054:OID21312:v1	OID21312	IGSF3	Oncology	IGSF3	O75054	1	116574399	116667755	0.0456263	0.0337659	0.0574867	13.2919	1
ASS1:P00966:OID30170:v1	OID30170	ASS1	Cardiometabolic	ASS1	P00966	9	130444961	130501274	-0.0450869	-0.0568089	-0.0333648	13.2879	1
FGR:P09769:OID20828:v1	OID20828	FGR	Neurology	FGR	P09769	1	27612064	27635185	0.0425473	0.0314576	0.053637	13.2252	1
SELL:P14151:OID30752:v1	OID30752	SELL	Inflammation	SELL	P14151	1	169690665	169711702	-0.0438343	-0.0552711	-0.0323975	13.1999	1
PDGFRA:P16234:OID20133:v1	OID20133	PDGFRA	Cardiometabolic	PDGFRA	P16234	4	54229280	54298245	0.0433933	0.0320582	0.0547284	13.1707	1
CCL4:P13236:OID20695:v1	OID20695	CCL4	Inflammation	CCL4	P13236	17	36103827	36105621	0.0429931	0.0317463	0.0542399	13.135	1
FGA:P02671:OID30788:v1	OID30788	FGA	Inflammation	FGA	P02671	4	154583128	154590745	0.0459034	0.0338782	0.0579285	13.1001	1
SELPLG:Q14242:OID20560:v1	OID20560	SELPLG	Inflammation	SELPLG	Q14242	12	108621895	108633894	-0.0438921	-0.0553904	-0.0323938	13.1	1
TMSB10:P63313:OID21118:v1	OID21118	TMSB10	Neurology	TMSB10	P63313	2	84905656	84906671	0.04227	0.031142	0.0533981	12.9794	1
ALCAM:Q13740:OID20273:v1	OID20273	ALCAM	Cardiometabolic	ALCAM	Q13740	3	105366909	105576900	0.0454749	0.0334986	0.0574511	12.9703	1
TNFRSF21:O75509:OID21052:v1	OID21052	TNFRSF21	Neurology	TNFRSF21	O75509	6	47231532	47309905	0.0434654	0.0319518	0.054979	12.83	1
SNRPB2:P08579:OID31132:v1	OID31132	SNRPB2	Neurology	SNRPB2	P08579	20	16729961	16742564	0.0430128	0.0315941	0.0544315	12.7774	1
DPY30:Q9C005:OID21410:v1	OID21410	DPY30	Oncology	DPY30	Q9C005	2	31867809	32039805	0.0425718	0.0312581	0.0538854	12.7519	1
LAIR2:Q6ISS4:OID20965:v1	OID20965	LAIR2	Neurology	LAIR2	Q6ISS4	19	54497879	54510687	0.0418447	0.0307045	0.0529849	12.7095	1
SPINT2:O43291:OID20720:v1	OID20720	SPINT2	Inflammation	SPINT2	O43291	19	38244035	38292615	0.0419271	0.03076	0.0530942	12.6989	1
CREG1:O75629:OID21515:v1	OID21515	CREG1	Oncology	CREG1	O75629	1	167529117	167553805	0.0426911	0.031307	0.0540753	12.6706	1
DPP7:Q9UHL4:OID20142:v1	OID20142	DPP7	Cardiometabolic	DPP7	Q9UHL4	9	137110546	137115177	0.0416828	0.0305565	0.0528092	12.6469	1
WFDC12:Q8WWY7:OID21462:v1	OID21462	WFDC12	Oncology	WFDC12	Q8WWY7	20	45123425	45124465	0.0460185	0.0337281	0.0583089	12.6339	1
SERPINB8:P50452:OID20630:v1	OID20630	SERPINB8	Inflammation	SERPINB8	P50452	18	63970029	64019779	0.0425455	0.0311403	0.0539507	12.5461	1
IL1B:P01584:OID20427:v1	OID20427	IL1B	Inflammation	IL1B	P01584	2	112829751	112836816	0.0407602	0.0298246	0.0516957	12.527	1
CXCL8:P10145:OID20153:v1	OID20153	CXCL8	Cardiometabolic/Inflammation/Neurology/Oncology	CXCL8	P10145	4	73740541	73743716	0.0416215	0.030443	0.0528	12.502	1
EXTL1:Q92935:OID30114:v1	OID30114	EXTL1	Cardiometabolic	EXTL1	Q92935	1	26019884	26036464	-0.0408265	-0.0517958	-0.0298571	12.4927	1
CLMP:Q9H6B4:OID21419:v1	OID21419	CLMP	Oncology	CLMP	Q9H6B4	11	123069872	123195248	0.0498481	0.0364328	0.0632634	12.4544	1
LTA4H:P09960:OID21452:v1	OID21452	LTA4H	Oncology	LTA4H	P09960	12	96000753	96043520	0.0425371	0.0310732	0.0540011	12.4214	1
CDH1:P12830:OID20353:v1	OID20353	CDH1	Cardiometabolic	CDH1	P12830	16	68737292	68835537	0.0431611	0.0315249	0.0547972	12.4134	1
CFHR5:Q9BXR6:OID30716:v1	OID30716	CFHR5	Inflammation	CFHR5	Q9BXR6	1	196975010	197009678	0.0417744	0.0305075	0.0530412	12.404	1
AFM:P43652:OID30741:v1	OID30741	AFM	Inflammation	AFM	P43652	4	73481745	73504001	-0.0443059	-0.0562622	-0.0323496	12.3908	1
IL1RAP:Q9NPH3:OID21126:v1	OID21126	IL1RAP	Neurology	IL1RAP	Q9NPH3	3	190514051	190659750	-0.0431019	-0.0547689	-0.031435	12.3204	1
LILRB1:Q8NHL6:OID20323:v1	OID20323	LILRB1	Cardiometabolic	LILRB1	Q8NHL6	19	54617158	54638022	0.0419293	0.0305305	0.053328	12.2209	1
VAT1:Q99536:OID21382:v1	OID21382	VAT1	Oncology	VAT1	Q99536	17	43014607	43025123	-0.040872	-0.0519854	-0.0297587	12.2168	1
ACP5:P13686:OID20314:v1	OID20314	ACP5	Cardiometabolic	ACP5	P13686	19	11574660	11579008	0.0424306	0.0308622	0.053999	12.155	1
IL12A_IL12B:P29459_P29460:OID21327:v1	OID21327	IL12A_IL12B	Oncology	IL12A;IL12B	P29459;P29460	3;5	159988835;159314780	159996019;159330487	0.0430309	0.0312901	0.0547718	12.138	1
CLU:P10909:OID30732:v1	OID30732	CLU	Inflammation	CLU	P10909	8	27596917	27614700	-0.0407755	-0.0519184	-0.0296325	12.1024	1
CD46:P15529:OID20380:v1	OID20380	CD46	Cardiometabolic	CD46	P15529	1	207752054	207795513	0.0418993	0.0304377	0.0533609	12.0796	1
PRSS27:Q9BQR3:OID20212:v1	OID20212	PRSS27	Cardiometabolic	PRSS27	Q9BQR3	16	2712419	2720551	0.0400678	0.0290867	0.0510489	12.0375	1
ADAMTS4:O75173:OID30471:v1	OID30471	ADAMTS4	Inflammation	ADAMTS4	O75173	1	161184302	161199054	0.0414597	0.0300885	0.052831	12.0203	1
BAMBI:Q13145:OID21267:v1	OID21267	BAMBI	Oncology	BAMBI	Q13145	10	28677510	28682932	0.0412756	0.0299454	0.0526059	12.0014	1
CD48:P09326:OID20692:v1	OID20692	CD48	Inflammation	CD48	P09326	1	160678746	160711831	0.0406872	0.0295051	0.0518693	11.9746	1
GPR158:Q5T848:OID31013:v1	OID31013	GPR158	Neurology	GPR158	Q5T848	10	25174802	25602229	-0.0414249	-0.0528177	-0.030032	11.9589	1
APOA4:P06727:OID30733:v1	OID30733	APOA4	Inflammation	APOA4	P06727	11	116820700	116823304	-0.0408919	-0.0521423	-0.0296414	11.9505	1
SIGLEC8:Q9NYZ4:OID30261:v1	OID30261	SIGLEC8	Cardiometabolic	SIGLEC8	Q9NYZ4	19	51450847	51458456	0.0426437	0.0309109	0.0543764	11.95	1
KRT8:P05787:OID30865:v1	OID30865	KRT8	Neurology	KRT8	P05787	12	52897187	52949954	0.0407502	0.0295331	0.0519673	11.9393	1
F12:P00748:OID30739:v1	OID30739	F12	Inflammation	F12	P00748	5	177402133	177416583	-0.0404704	-0.0516116	-0.0293293	11.9373	1
LY6D:Q14210:OID20708:v1	OID20708	LY6D	Inflammation	LY6D	Q14210	8	142784882	142786539	0.0416164	0.0301595	0.0530733	11.9367	1
CPXM2:Q8N436:OID30322:v1	OID30322	CPXM2	Cardiometabolic	CPXM2	Q8N436	10	123706207	123940267	0.0430019	0.031118	0.0548859	11.8511	1
CHCHD6:Q9BRQ6:OID31426:v1	OID31426	CHCHD6	Oncology	CHCHD6	Q9BRQ6	3	126704240	126960420	0.0410236	0.0296492	0.052398	11.7788	1
LTO1:Q8WV07:OID20434:v1	OID20434	LTO1	Inflammation	LTO1	Q8WV07	11	69653076	69675416	-0.0393722	-0.0503208	-0.0284236	11.7145	1
DCBLD2:Q96PD2:OID21474:v1	OID21474	DCBLD2	Oncology	DCBLD2	Q96PD2	3	98795941	98901695	0.0421204	0.0304009	0.0538399	11.702	1
CALCB:P10092:OID31100:v1	OID31100	CALCB	Neurology	CALCB	P10092	11	14904997	15082342	0.0403836	0.0291413	0.0516259	11.6902	1
IZUMO1:Q8IYV9:OID31159:v1	OID31159	IZUMO1	Oncology	IZUMO1	Q8IYV9	19	48740852	48746909	-0.0398033	-0.0508888	-0.0287178	11.6809	1
ANGPTL2:Q9UKU9:OID20726:v1	OID20726	ANGPTL2	Inflammation	ANGPTL2	Q9UKU9	9	127087348	127122635	0.0421831	0.0304261	0.0539401	11.6647	1
LILRA2:Q8N149:OID21152:v1	OID21152	LILRA2	Neurology	LILRA2	Q8N149	19	54572920	54590287	0.0419601	0.0302632	0.0536569	11.661	1
GALNT2:Q10471:OID21423:v1	OID21423	GALNT2	Oncology	GALNT2	Q10471	1	230057990	230282122	-0.0407434	-0.0521105	-0.0293763	11.643	1
MYBPC1:Q00872:OID30296:v1	OID30296	MYBPC1	Cardiometabolic	MYBPC1	Q00872	12	101568353	101686028	0.0430649	0.0310419	0.0550878	11.6281	1
PTGR1:Q14914:OID30297:v1	OID30297	PTGR1	Cardiometabolic	PTGR1	Q14914	9	111549722	111599893	-0.0417367	-0.0533953	-0.030078	11.6161	1
DTX3:Q8N9I9:OID21349:v1	OID21349	DTX3	Oncology	DTX3	Q8N9I9	12	57604622	57609804	0.0431688	0.0310799	0.0552577	11.5619	1
LRP11:Q86VZ4:OID20185:v1	OID20185	LRP11	Cardiometabolic	LRP11	Q86VZ4	6	149818757	149864359	0.0415869	0.0299403	0.0532336	11.5605	1
APOF:Q13790:OID30701:v1	OID30701	APOF	Inflammation	APOF	Q13790	12	56360568	56362857	-0.0458002	-0.0586288	-0.0329716	11.5572	1
CANT1:Q8WVQ1:OID20181:v1	OID20181	CANT1	Cardiometabolic	CANT1	Q8WVQ1	17	78991716	79009867	0.0407089	0.0292875	0.0521303	11.5216	1
PSPN:O60542:OID20511:v1	OID20511	PSPN	Inflammation	PSPN	O60542	19	6375148	6379058	0.0537821	0.0386798	0.0688844	11.503	1
APOD:P05090:OID30746:v1	OID30746	APOD	Inflammation	APOD	P05090	3	195568705	195584033	-0.0424326	-0.054366	-0.0304993	11.4705	1
ODAM:A1E959:OID20793:v1	OID20793	ODAM	Neurology	ODAM	A1E959	4	70195725	70204576	-0.0403811	-0.0517801	-0.0289822	11.3908	1
GRPEL1:Q9HAV7:OID21309:v1	OID21309	GRPEL1	Oncology	GRPEL1	Q9HAV7	4	7058895	7068064	0.0398197	0.0285585	0.051081	11.3516	1
F13B:P05160:OID30781:v1	OID30781	F13B	Inflammation	F13B	P05160	1	197038741	197067260	-0.0403093	-0.0517128	-0.0289058	11.3445	1
TNFSF12:O43508:OID20624:v1	OID20624	TNFSF12	Inflammation	TNFSF12	O43508	17	7549058	7557890	-0.0394047	-0.0505713	-0.028238	11.3084	1
SNCG:O76070:OID20971:v1	OID20971	SNCG	Neurology	SNCG	O76070	10	86958599	86963258	0.0437268	0.0312976	0.0561559	11.2446	1
ANG:P03950:OID20403:v1	OID20403	ANG	Cardiometabolic	ANG	P03950	14	20684177	20698971	0.0417692	0.0298271	0.0537113	11.1231	1
KIF1C:O43896:OID30163:v1	OID30163	KIF1C	Cardiometabolic	KIF1C	O43896	17	4997950	5028401	0.0389515	0.0278098	0.0500932	11.1134	1
REG3G:Q6UW15:OID31408:v1	OID31408	REG3G	Oncology	REG3G	Q6UW15	2	79025686	79028505	0.0383668	0.0273916	0.0493421	11.112	1
MELTF:P08582:OID30347:v1	OID30347	MELTF	Cardiometabolic	MELTF	P08582	3	196980590	197029835	-0.0393506	-0.0506164	-0.0280848	11.0952	1
LYPD8:Q6UX82:OID21251:v1	OID21251	LYPD8	Oncology	LYPD8	Q6UX82	1	248739415	248755759	0.0385415	0.0274652	0.0496179	11.0166	1
BPIFB2:Q8N4F0:OID30311:v1	OID30311	BPIFB2	Cardiometabolic	BPIFB2	Q8N4F0	20	33007704	33023703	0.0430068	0.0306436	0.05537	11.0106	1
HYOU1:Q9Y4L1:OID20300:v1	OID20300	HYOU1	Cardiometabolic	HYOU1	Q9Y4L1	11	119044188	119057227	0.0394055	0.0280765	0.0507345	11.0087	1
IL12B:P29460:OID20666:v1	OID20666	IL12B	Inflammation	IL12B	P29460	5	159314780	159330487	0.0410296	0.0292207	0.0528385	10.9861	1
PCDH17:O14917:OID20132:v1	OID20132	PCDH17	Cardiometabolic	PCDH17	O14917	13	57631744	57729311	0.0387447	0.0275876	0.0499018	10.9755	1
LPO:P22079:OID20963:v1	OID20963	LPO	Neurology	LPO	P22079	17	58218548	58268518	0.0393338	0.027959	0.0507085	10.8894	1
GALNT5:Q7Z7M9:OID30295:v1	OID30295	GALNT5	Cardiometabolic	GALNT5	Q7Z7M9	2	157257705	157318491	0.0393212	0.0279384	0.050704	10.8686	1
BAG3:O95817:OID20972:v1	OID20972	BAG3	Neurology	BAG3	O95817	10	119651380	119677819	-0.0390535	-0.0503944	-0.0277126	10.8052	1
ART3:Q13508:OID20346:v1	OID20346	ART3	Cardiometabolic	ART3	Q13508	4	76011184	76112802	-0.0429383	-0.0554282	-0.0304485	10.7716	1
LGALS3BP:Q08380:OID30765:v1	OID30765	LGALS3BP	Inflammation	LGALS3BP	Q08380	17	78971238	78979947	0.039874	0.0282599	0.0514881	10.7448	1
ASAH1:Q13510:OID30415:v1	OID30415	ASAH1	Cardiometabolic	ASAH1	Q13510	8	18055992	18084998	0.0380432	0.0269496	0.0491368	10.7217	1
PLAU:P00749:OID21124:v1	OID21124	PLAU	Neurology	PLAU	P00749	10	73909177	73917496	0.0388932	0.0275486	0.0502378	10.7162	1
CDH3:P22223:OID21008:v1	OID21008	CDH3	Neurology	CDH3	P22223	16	68636189	68727468	0.0390464	0.0276518	0.050441	10.7069	1
VSTM1:Q6UX27:OID20851:v1	OID20851	VSTM1	Neurology	VSTM1	Q6UX27	19	54040825	54063953	0.0378439	0.0267803	0.0489076	10.671	1
NTRK3:Q16288:OID21057:v1	OID21057	NTRK3	Neurology	NTRK3	Q16288	15	87859751	88256768	-0.0408103	-0.052748	-0.0288726	10.6597	1
MEPE:Q9NQ76:OID20753:v1	OID20753	MEPE	Inflammation	MEPE	Q9NQ76	4	87821398	87846814	-0.040259	-0.0520763	-0.0284417	10.5913	1
IGSF9:Q9P2J2:OID30330:v1	OID30330	IGSF9	Cardiometabolic	IGSF9	Q9P2J2	1	159927039	159945613	0.0432833	0.03056	0.0560066	10.563	1
IL7R:P16871:OID21136:v1	OID21136	IL7R	Neurology	IL7R	P16871	5	35852695	35879603	-0.0384236	-0.0497312	-0.027116	10.5407	1
ORM1:P02763:OID30768:v1	OID30768	ORM1	Inflammation	ORM1	P02763	9	114323098	114326479	0.0394536	0.0278174	0.0510899	10.4978	1
TIMP3:P35625:OID20684:v1	OID20684	TIMP3	Inflammation	TIMP3	P35625	22	32801705	32863041	0.0379081	0.0267129	0.0491032	10.4721	1
APOA2:P02652:OID30686:v1	OID30686	APOA2	Inflammation	APOA2	P02652	1	161222292	161223631	0.0395821	0.0278813	0.0512829	10.4534	1
TMPRSS11D:O60235:OID31103:v1	OID31103	TMPRSS11D	Neurology	TMPRSS11D	O60235	4	67820876	67884002	0.0384908	0.0271086	0.0498731	10.4464	1
SORBS1:Q9BX66:OID30978:v1	OID30978	SORBS1	Neurology	SORBS1	Q9BX66	10	95311771	95561414	0.0391213	0.0275458	0.0506969	10.4349	1
PRCP:P42785:OID20337:v1	OID20337	PRCP	Cardiometabolic	PRCP	P42785	11	82822936	82970584	0.0407041	0.0286583	0.0527499	10.4319	1
KLK14:Q9P0G3:OID21407:v1	OID21407	KLK14	Oncology	KLK14	Q9P0G3	19	51077495	51084245	0.0386056	0.0271546	0.0500566	10.3876	1
GGT5:P36269:OID20909:v1	OID20909	GGT5	Neurology	GGT5	P36269	22	24219654	24245108	0.0384616	0.0270471	0.0498761	10.3771	1
CEACAM21:Q3KPI0:OID20548:v1	OID20548	CEACAM21	Inflammation	CEACAM21	Q3KPI0	19	41549518	41586844	0.0374484	0.0262738	0.0486231	10.2724	1
CPB2:Q96IY4:OID30734:v1	OID30734	CPB2	Inflammation	CPB2	Q96IY4	13	46053186	46105033	-0.036679	-0.0477523	-0.0256058	10.0528	1
KIRREL2:Q6UWL6:OID20873:v1	OID20873	KIRREL2	Neurology	KIRREL2	Q6UWL6	19	35855861	35867136	0.0372125	0.0259738	0.0484512	10.0456	1
SLC4A1:P02730:OID30369:v1	OID30369	SLC4A1	Cardiometabolic	SLC4A1	P02730	17	44248390	44268141	-0.0370793	-0.0482858	-0.0258728	10.0322	1
PRSS2:P07478:OID20364:v1	OID20364	PRSS2	Cardiometabolic	PRSS2	P07478	7	142760398	142774564	0.037017	0.0258217	0.0482123	10.0195	1
VWC2:Q2TAL6:OID20936:v1	OID20936	VWC2	Neurology	VWC2	Q2TAL6	7	49773638	49921950	0.0392421	0.0273711	0.0511131	10.0152	1
MENT:Q9BUN1:OID30595:v1	OID30595	MENT	Inflammation	C1orf56	Q9BUN1	1	151047751	151051986	-0.0390301	-0.0508398	-0.0272205	10.0108	1
CD28:P10747:OID21265:v1	OID21265	CD28	Oncology	CD28	P10747	2	203706475	203738912	0.0371331	0.0258674	0.0483988	9.96141	1
JUN:P05412:OID20424:v1	OID20424	JUN	Inflammation	JUN	P05412	1	58776845	58784048	0.0361153	0.0251484	0.0470821	9.94472	1
PI16:Q6UXB8:OID30676:v1	OID30676	PI16	Inflammation	PI16	Q6UXB8	6	36948263	36964837	-0.0380346	-0.049589	-0.0264802	9.93714	1
HLA-DRA:P01903:OID20520:v1	OID20520	HLA-DRA	Inflammation	HLA-DRA	P01903	6	32439878	32445046	0.0360834	0.0251153	0.0470515	9.92632	1
SIRPA:P78324:OID20304:v1	OID20304	SIRPA	Cardiometabolic	SIRPA	P78324	20	1894167	1940592	0.0360593	0.0250967	0.0470218	9.92334	1
CD160:O95971:OID20647:v1	OID20647	CD160	Inflammation	CD160	O95971	1	145719471	145739288	0.0372748	0.0259356	0.0486141	9.91176	1
NDUFS6:O75380:OID21224:v1	OID21224	NDUFS6	Oncology	NDUFS6	O75380	5	1801407	1816048	0.0363549	0.0252865	0.0474234	9.89673	1
ADGRD1:Q6QNK2:OID30588:v1	OID30588	ADGRD1	Inflammation	ADGRD1	Q6QNK2	12	130953907	131141469	0.0407496	0.0283342	0.0531651	9.8834	1
ERMAP:Q96PL5:OID30539:v1	OID30539	ERMAP	Inflammation	ERMAP	Q96PL5	1	42817122	42844991	0.0372782	0.0258991	0.0486574	9.8491	1
COCH:O43405:OID30305:v1	OID30305	COCH	Cardiometabolic	COCH	O43405	14	30874514	30895065	0.0376115	0.0261281	0.049095	9.84501	1
CD93:Q9NPY3:OID20397:v1	OID20397	CD93	Cardiometabolic	CD93	Q9NPY3	20	23079360	23086324	0.0370565	0.0257237	0.0483893	9.81475	1
SCGN:O76038:OID20457:v1	OID20457	SCGN	Inflammation	SCGN	O76038	6	25652201	25701783	0.0368638	0.0255459	0.0481816	9.7442	1
PADI2:Q9Y2J8:OID20467:v1	OID20467	PADI2	Inflammation	PADI2	Q9Y2J8	1	17066761	17119451	0.035602	0.0246408	0.0465632	9.69375	1
S100G:P29377:OID31051:v1	OID31051	S100G	Neurology	S100G	P29377	X	16650158	16654670	0.0362959	0.0251084	0.0474834	9.67341	1
FABP2:P12104:OID20200:v1	OID20200	FABP2	Cardiometabolic	FABP2	P12104	4	119317250	119322138	0.0363465	0.0251219	0.0475711	9.63919	1
AKR1B10:O60218:OID30955:v1	OID30955	AKR1B10	Neurology	AKR1B10	O60218	7	134527567	134541412	0.0354494	0.0244956	0.0464031	9.62904	1
APOL1:O14791:OID30708:v1	OID30708	APOL1	Inflammation	APOL1	O14791	22	36253071	36267530	-0.0367138	-0.0480609	-0.0253667	9.62484	1
AMBP:P02760:OID21413:v1	OID21413	AMBP	Oncology	AMBP	P02760	9	114060127	114078328	0.0397595	0.0274679	0.052051	9.62035	1
SFTPA1:Q8IWL2:OID21165:v1	OID21165	SFTPA1	Oncology	SFTPA1	Q8IWL2	10	79610939	79615455	0.0358337	0.0247224	0.046945	9.56695	1
VWC2L:B2RUY7:OID31002:v1	OID31002	VWC2L	Neurology	VWC2L	B2RUY7	2	214411054	214578976	-0.0378678	-0.0496165	-0.0261191	9.55697	1
TXNDC5:Q8NBS9:OID21012:v1	OID21012	TXNDC5	Neurology	TXNDC5	Q8NBS9	6	7881517	7910788	0.0354216	0.0244162	0.0464271	9.53168	1
OXT:P01178:OID21047:v1	OID21047	OXT	Neurology	OXT	P01178	20	3071620	3072517	0.0388539	0.0267812	0.0509265	9.53057	1
TGOLN2:O43493:OID30691:v1	OID30691	TGOLN2	Inflammation	TGOLN2	O43493	2	85318027	85328251	0.0367446	0.025326	0.0481632	9.52852	1
MXRA8:Q9BRK3:OID30583:v1	OID30583	MXRA8	Inflammation	MXRA8	Q9BRK3	1	1352689	1361777	-0.0403395	-0.0529015	-0.0277775	9.4917	1
ARSA:P15289:OID21138:v1	OID21138	ARSA	Neurology	ARSA	P15289	22	50622754	50628173	0.0368474	0.025372	0.0483228	9.49036	1
ADGRE1:Q14246:OID31483:v1	OID31483	ADGRE1	Oncology	ADGRE1	Q14246	19	6887566	6940459	0.0359164	0.0247106	0.0471222	9.45852	1
POMC:P01189:OID30282:v1	OID30282	POMC	Cardiometabolic	POMC	P01189	2	25160853	25168903	-0.0371357	-0.0487258	-0.0255456	9.45271	1
ADH4:P08319:OID20117:v1	OID20117	ADH4	Cardiometabolic	ADH4	P08319	4	99123657	99157792	-0.0392923	-0.0515944	-0.0269901	9.39739	1
PTPRK:Q15262:OID31461:v1	OID31461	PTPRK	Oncology	PTPRK	Q15262	6	127968785	128520616	0.035311	0.0242046	0.0464173	9.31829	1
HPSE:Q9Y251:OID30409:v1	OID30409	HPSE	Cardiometabolic	HPSE	Q9Y251	4	83292461	83335153	0.0349748	0.0239625	0.0459872	9.29998	1
APP:P05067:OID21070:v1	OID21070	APP	Neurology	APP	P05067	21	25880550	26171128	0.0349323	0.0239302	0.0459344	9.29506	1
LAG3:P18627:OID21315:v1	OID21315	LAG3	Oncology	LAG3	P18627	12	6772512	6778455	0.0370226	0.0253256	0.0487196	9.24145	1
ADGRE5:P48960:OID20260:v1	OID20260	ADGRE5	Cardiometabolic	ADGRE5	P48960	19	14380501	14408725	0.0367019	0.0250985	0.0483054	9.23002	1
SERPINE1:P05121:OID20342:v1	OID20342	SERPINE1	Cardiometabolic	SERPINE1	P05121	7	101127104	101139247	0.0353519	0.0241623	0.0465416	9.21026	1
CDHR5:Q9HBB8:OID20193:v1	OID20193	CDHR5	Cardiometabolic	CDHR5	Q9HBB8	11	616577	626078	-0.0364587	-0.0480013	-0.0249161	9.20639	1
SIL1:Q9H173:OID30207:v1	OID30207	SIL1	Cardiometabolic	SIL1	Q9H173	5	138946724	139293557	0.0350054	0.0239216	0.0460891	9.20443	1
F10:P00742:OID30684:v1	OID30684	F10	Inflammation	F10	P00742	13	113122799	113149529	-0.0354654	-0.0467127	-0.024218	9.17735	1
GLA:P06280:OID30594:v1	OID30594	GLA	Inflammation	GLA	P06280	X	101393273	101408012	0.0375004	0.0255835	0.0494173	9.14306	1
CD40:P25942:OID20724:v1	OID20724	CD40	Inflammation	CD40	P25942	20	46118278	46129863	0.0349801	0.0238592	0.046101	9.13563	1
CPXM1:Q96SM3:OID21479:v1	OID21479	CPXM1	Oncology	CPXM1	Q96SM3	20	2794074	2800627	0.0344922	0.0235218	0.0454626	9.12842	1
FAM3D:Q96BQ1:OID31514:v1	OID31514	FAM3D	Oncology	FAM3D	Q96BQ1	3	58633946	58666834	0.0350016	0.0238615	0.0461417	9.11687	1
AZU1:P20160:OID20309:v1	OID20309	AZU1	Cardiometabolic	AZU1	P20160	19	825097	832018	0.0350296	0.0238781	0.0461811	9.11313	1
CDAN1:Q8IWY9:OID31076:v1	OID31076	CDAN1	Neurology	CDAN1	Q8IWY9	15	42723544	42737128	-0.0343353	-0.0452725	-0.0233982	9.1029	1
TNXB:P22105:OID21107:v1	OID21107	TNXB	Neurology	TNXB	P22105	6	32041153	32115334	-0.0358259	-0.0472554	-0.0243963	9.07705	1
PDIA3:P30101:OID30573:v1	OID30573	PDIA3	Inflammation	PDIA3	P30101	15	43746394	43773279	0.0346532	0.0235936	0.0457128	9.07075	1
FDX1:P10109:OID30078:v1	OID30078	FDX1	Cardiometabolic	FDX1	P10109	11	110429948	110464884	0.0343194	0.023351	0.0452879	9.04725	1
PDZK1:Q5T2W1:OID30550:v1	OID30550	PDZK1	Inflammation	PDZK1	Q5T2W1	1	145670852	145708148	0.0360967	0.0245446	0.0476487	9.02475	1
DUSP13:Q6B8I1:OID31394:v1	OID31394	DUSP13	Oncology	DUSP13	Q6B8I1	10	75094432	75109221	-0.0348565	-0.0460357	-0.0236773	8.98902	1
KLK1:P06870:OID21499:v1	OID21499	KLK1	Oncology	KLK1	P06870	19	50819146	50823787	0.0344953	0.0234267	0.045564	8.98115	1
CRIP2:P52943:OID20901:v1	OID20901	CRIP2	Neurology	CRIP2	P52943	14	105472962	105480162	0.0378944	0.0257316	0.0500572	8.97636	1
ANGPTL3:Q9Y5C1:OID20407:v1	OID20407	ANGPTL3	Cardiometabolic	ANGPTL3	Q9Y5C1	1	62597520	62606313	0.0378086	0.0256646	0.0499526	8.96448	1
THY1:P04216:OID21050:v1	OID21050	THY1	Neurology	THY1	P04216	11	119415476	119424985	0.0373662	0.0253623	0.04937	8.96174	1
SORT1:Q99523:OID20213:v1	OID20213	SORT1	Cardiometabolic	SORT1	Q99523	1	109309568	109397918	0.0343415	0.0232295	0.0454535	8.84352	1
C1RL:Q9NZP8:OID30721:v1	OID30721	C1RL	Inflammation	C1RL	Q9NZP8	12	7089587	7109238	0.0361473	0.0244493	0.0478453	8.84112	1
FCAMR:Q8WWV6:OID30332:v1	OID30332	FCAMR	Cardiometabolic	FCAMR	Q8WWV6	1	206957965	206970625	0.0375662	0.0253886	0.0497438	8.81393	1
CD248:Q9HCU0:OID30394:v1	OID30394	CD248	Cardiometabolic	CD248	Q9HCU0	11	66314494	66317044	-0.0358586	-0.0475037	-0.0242134	8.78449	1
ADIPOQ:Q15848:OID30748:v1	OID30748	ADIPOQ	Inflammation	ADIPOQ	Q15848	3	186842704	186858463	0.0417402	0.0281565	0.0553239	8.75064	1
UXS1:Q8NBZ7:OID21189:v1	OID21189	UXS1	Oncology	UXS1	Q8NBZ7	2	106093308	106194301	0.0341749	0.0230406	0.0453091	8.73248	1
PRSS22:Q9GZN4:OID30483:v1	OID30483	PRSS22	Inflammation	PRSS22	Q9GZN4	16	2852730	2858170	0.0341328	0.022994	0.0452716	8.70617	1
CD7:P09564:OID30543:v1	OID30543	CD7	Inflammation	CD7	P09564	17	82314868	82317608	0.0343698	0.0231367	0.0456029	8.68197	1
CSF3:P09919:OID20491:v1	OID20491	CSF3	Inflammation	CSF3	P09919	17	40015361	40017813	0.0345809	0.0232228	0.045939	8.60341	1
MUC13:Q9H3R2:OID20866:v1	OID20866	MUC13	Neurology	MUC13	Q9H3R2	3	124905442	124953819	0.0344904	0.0231456	0.0458351	8.58047	1
ECM1:Q16610:OID30736:v1	OID30736	ECM1	Inflammation	ECM1	Q16610	1	150508062	150513789	-0.0331015	-0.0439944	-0.0222085	8.57319	1
TRIAP1:O43715:OID21403:v1	OID21403	TRIAP1	Oncology	TRIAP1	O43715	12	120443964	120446384	0.0333257	0.0223572	0.0442942	8.57071	1
FAM3B:P58499:OID21372:v1	OID21372	FAM3B	Oncology	FAM3B	P58499	21	41304212	41357727	0.0341174	0.0228874	0.0453475	8.56934	1
SEZ6:Q53EL9:OID30968:v1	OID30968	SEZ6	Neurology	SEZ6	Q53EL9	17	28954901	29006440	-0.0342938	-0.045617	-0.0229706	8.52057	1
TAFA5:Q7Z5A7:OID21321:v1	OID21321	TAFA5	Oncology	TAFA5	Q7Z5A7	22	48489553	48850912	0.0352679	0.023604	0.0469318	8.495	1
LPCAT2:Q7L5N7:OID21290:v1	OID21290	LPCAT2	Oncology	LPCAT2	Q7L5N7	16	55509072	55586666	0.0333345	0.0222768	0.0443922	8.4482	1
ENAH:Q8N8S7:OID20497:v1	OID20497	ENAH	Inflammation	ENAH	Q8N8S7	1	225486829	225653142	0.0335488	0.0224103	0.0446873	8.43467	1
MOG:Q16653:OID21384:v1	OID21384	MOG	Oncology	MOG	Q16653	6	29657002	29672372	-0.0352293	-0.0469625	-0.0234961	8.38622	1
CSRP3:P50461:OID30176:v1	OID30176	CSRP3	Cardiometabolic	CSRP3	P50461	11	19182030	19210571	0.0338651	0.0225652	0.0451651	8.35745	1
HJV:Q6ZVN8:OID31006:v1	OID31006	HJV	Neurology	HJV	Q6ZVN8	1	146017468	146036746	0.0348627	0.0232282	0.0464972	8.35526	1
DDAH1:O94760:OID21299:v1	OID21299	DDAH1	Oncology	DDAH1	O94760	1	85318481	85578363	0.0333424	0.0221884	0.0444965	8.31828	1
WIF1:Q9Y5W5:OID21464:v1	OID21464	WIF1	Oncology	WIF1	Q9Y5W5	12	65050626	65121305	0.034547	0.0229876	0.0461065	8.31508	1
VSNL1:P62760:OID31105:v1	OID31105	VSNL1	Neurology	VSNL1	P62760	2	17539126	17657018	-0.0366312	-0.0489011	-0.0243613	8.29879	1
ANGPTL7:O43827:OID21412:v1	OID21412	ANGPTL7	Oncology	ANGPTL7	O43827	1	11189355	11195981	0.033824	0.0224864	0.0451616	8.28812	1
RBP5:P82980:OID21369:v1	OID21369	RBP5	Oncology	RBP5	P82980	12	7115736	7128889	0.037145	0.0246762	0.0496139	8.26601	1
LAMA4:Q16363:OID20769:v1	OID20769	LAMA4	Inflammation	LAMA4	Q16363	6	112107931	112254939	0.0332903	0.0221023	0.0444783	8.24836	1
HLA-A:P04439:OID31048:v1	OID31048	HLA-A	Neurology	HLA-A	P04439	6	29941260	29945884	0.0326643	0.0216581	0.0436705	8.20903	1
NPY:P01303:OID21388:v1	OID21388	NPY	Oncology	NPY	P01303	7	24284188	24291862	-0.0340036	-0.045463	-0.0225442	8.20649	1
CLIC5:Q9NZA1:OID30890:v1	OID30890	CLIC5	Neurology	CLIC5	Q9NZA1	6	45880827	46080348	0.0325256	0.0215521	0.0434991	8.1898	1
ADAMTS1:Q9UHI8:OID30528:v1	OID30528	ADAMTS1	Inflammation	ADAMTS1	Q9UHI8	21	26835755	26845409	0.0328251	0.0217448	0.0439053	8.18205	1
TIMP2:P16035:OID30318:v1	OID30318	TIMP2	Cardiometabolic	TIMP2	P16035	17	78852977	78925387	0.0330966	0.0218952	0.0442981	8.14254	1
PROK1:P58294:OID20543:v1	OID20543	PROK1	Inflammation	PROK1	P58294	1	110451149	110457358	0.0425247	0.0281216	0.0569279	8.13142	1
FCGR3B:O75015:OID20387:v1	OID20387	FCGR3B	Cardiometabolic	FCGR3B	O75015	1	161623196	161631963	0.0327376	0.0215761	0.0438992	8.03381	1
SLITRK2:Q9H156:OID21409:v1	OID21409	SLITRK2	Oncology	SLITRK2	Q9H156	X	145817829	145829856	-0.0339818	-0.0456033	-0.0223604	7.98862	1
SCRG1:O75711:OID30333:v1	OID30333	SCRG1	Cardiometabolic	SCRG1	O75711	4	173384701	173406380	0.0374923	0.0246681	0.0503165	7.98616	1
BCL2L11:O43521-2:OID20513:v1	OID20513	BCL2L11	Inflammation	BCL2L11	O43521	2	111119378	111168445	0.0325808	0.0214359	0.0437257	7.98528	1
SBSN:Q6UWP8:OID30398:v1	OID30398	SBSN	Cardiometabolic	SBSN	Q6UWP8	19	35523367	35528351	0.0324372	0.0213361	0.0435382	7.97831	1
CRLF1:O75462:OID20699:v1	OID20699	CRLF1	Inflammation	CRLF1	O75462	19	18572220	18607741	0.0340593	0.0223936	0.0457249	7.96639	1
SMOC2:Q9H3U7:OID20730:v1	OID20730	SMOC2	Inflammation	SMOC2	Q9H3U7	6	168441151	168673445	0.0352131	0.0230798	0.0473464	7.87961	1
AOC3:Q16853:OID20389:v1	OID20389	AOC3	Cardiometabolic	AOC3	Q16853	17	42851184	42858130	0.0340875	0.0223321	0.0458428	7.86748	1
ENG:P17813:OID20287:v1	OID20287	ENG	Cardiometabolic	ENG	P17813	9	127815013	127854658	0.0327187	0.0214213	0.0440161	7.84956	1
PLAT:P00750:OID20247:v1	OID20247	PLAT	Cardiometabolic	PLAT	P00750	8	42174718	42207709	0.0376287	0.0246254	0.050632	7.8379	1
MTUS1:Q9ULD2:OID31315:v1	OID31315	MTUS1	Oncology	MTUS1	Q9ULD2	8	17643795	17801094	0.0326704	0.02137	0.0439708	7.82456	1
TIGAR:Q9NQ88:OID20894:v1	OID20894	TIGAR	Neurology	TIGAR	Q9NQ88	12	4307763	4360028	0.0317175	0.0207442	0.0426909	7.82122	1
ADAMTSL4:Q6UY14:OID30275:v1	OID30275	ADAMTSL4	Cardiometabolic	ADAMTSL4	Q6UY14	1	150549369	150560937	0.0330192	0.0215934	0.044445	7.81856	1
FABP9:Q0Z7S8:OID20501:v1	OID20501	FABP9	Inflammation	FABP9	Q0Z7S8	8	81458253	81461579	-0.0324399	-0.0437029	-0.0211769	7.77083	1
GBP1:P32455:OID31128:v1	OID31128	GBP1	Neurology	GBP1	P32455	1	89051882	89065360	0.0323676	0.0210993	0.043636	7.73257	1
PON2:Q15165:OID20088:v1	OID20088	PON2	Cardiometabolic	PON2	Q15165	7	95404862	95435329	0.0321546	0.0209304	0.0433788	7.6948	1
USP28:Q96RU2:OID31084:v1	OID31084	USP28	Neurology	USP28	Q96RU2	11	113797874	113875572	0.0318232	0.0206895	0.0429569	7.66302	1
FLT1:P17948:OID21301:v1	OID21301	FLT1	Oncology	FLT1	P17948	13	28300346	28495145	0.0319046	0.0207212	0.043088	7.63651	1
SLIT2:O94813:OID20862:v1	OID20862	SLIT2	Neurology	SLIT2	O94813	4	20251905	20620561	0.0314555	0.0204043	0.0425066	7.6047	1
QSOX1:O00391:OID30729:v1	OID30729	QSOX1	Inflammation	QSOX1	O00391	1	180154869	180204030	0.0318813	0.0206695	0.0430931	7.59111	1
IFNGR2:P38484:OID20941:v1	OID20941	IFNGR2	Neurology	IFNGR2	P38484	21	33403413	33479348	0.0320493	0.02077	0.0433286	7.58076	1
NCAM1:P13591:OID20354:v1	OID20354	NCAM1	Cardiometabolic	NCAM1	P13591	11	112961247	113278436	-0.033526	-0.0453362	-0.0217157	7.56753	1
PREB:Q9HCU5:OID20439:v1	OID20439	PREB	Inflammation	PREB	Q9HCU5	2	27130756	27134666	0.0313123	0.0202725	0.0423521	7.55585	1
CSF2RA:P15509:OID20915:v1	OID20915	CSF2RA	Neurology	CSF2RA	P15509	X	1268800	1310381	0.0313427	0.0202807	0.0424048	7.54149	1
KLK10:O43240:OID21523:v1	OID21523	KLK10	Oncology	KLK10	O43240	19	51012739	51020175	0.0318256	0.0205692	0.0430819	7.51235	1
LYPD3:O95274:OID21530:v1	OID21530	LYPD3	Oncology	LYPD3	O95274	19	43460787	43465608	0.0319009	0.0206173	0.0431844	7.51167	1
GUSB:P08236:OID20296:v1	OID20296	GUSB	Cardiometabolic	GUSB	P08236	7	65960684	65982215	0.0355277	0.0229583	0.0480972	7.50829	1
SNAPIN:O95295:OID31019:v1	OID31019	SNAPIN	Neurology	SNAPIN	O95295	1	153658703	153661852	-0.0306891	-0.0416098	-0.0197685	7.42939	1
RBP1:P09455:OID30913:v1	OID30913	RBP1	Neurology	RBP1	P09455	3	139517434	139539829	0.0305265	0.0196591	0.0413939	7.4237	1
GASK1A:Q9UFP1:OID30109:v1	OID30109	GASK1A	Cardiometabolic	GASK1A	Q9UFP1	3	42979087	43067898	-0.0315812	-0.0428372	-0.0203252	7.40793	1
TNN:Q9UQP3:OID30412:v1	OID30412	TNN	Cardiometabolic	TNN	Q9UQP3	1	175067833	175148075	-0.0311568	-0.042266	-0.0200476	7.40248	1
CRHBP:P24387:OID20747:v1	OID20747	CRHBP	Inflammation	CRHBP	P24387	5	76953045	76981158	0.0329259	0.0211853	0.0446666	7.40177	1
TNFSF8:P32971:OID30384:v1	OID30384	TNFSF8	Cardiometabolic	TNFSF8	P32971	9	114893343	114930595	0.0309897	0.0199379	0.0420416	7.39982	1
RNASE10:Q5GAN6:OID30238:v1	OID30238	RNASE10	Cardiometabolic	RNASE10	Q5GAN6	14	20505537	20513884	0.0314794	0.02024	0.0427187	7.38432	1
IL6ST:P40189:OID20147:v1	OID20147	IL6ST	Cardiometabolic	IL6ST	P40189	5	55935095	55995022	0.0313056	0.0200988	0.0425124	7.34897	1
MET:P08581:OID20269:v1	OID20269	MET	Cardiometabolic	MET	P08581	7	116672196	116798377	-0.0324058	-0.0440124	-0.0207992	7.34205	1
TEK:Q02763:OID21496:v1	OID21496	TEK	Oncology	TEK	Q02763	9	27109141	27230174	0.0308828	0.0198119	0.0419537	7.33028	1
CDH23:Q9H251:OID31074:v1	OID31074	CDH23	Neurology	CDH23	Q9H251	10	71396920	71815947	-0.0309685	-0.0420702	-0.0198669	7.33025	1
VEGFD:O43915:OID20662:v1	OID20662	VEGFD	Inflammation	VEGFD	O43915	X	15345596	15384413	0.0324115	0.0207607	0.0440622	7.29384	1
ALDH3A1:P30838:OID20512:v1	OID20512	ALDH3A1	Inflammation	ALDH3A1	P30838	17	19737984	19748943	0.032932	0.0210931	0.0447709	7.29268	1
ARHGEF5:Q12774:OID30871:v1	OID30871	ARHGEF5	Neurology	ARHGEF5	Q12774	7	144355288	144380632	0.0302505	0.0193748	0.0411262	7.29174	1
C1QL2:Q7Z5L3:OID30515:v1	OID30515	C1QL2	Inflammation	C1QL2	Q7Z5L3	2	119156243	119158751	-0.0321808	-0.0437629	-0.0205987	7.27742	1
COMP:P49747:OID20405:v1	OID20405	COMP	Cardiometabolic	COMP	P49747	19	18782773	18791305	-0.0328083	-0.0446201	-0.0209966	7.2732	1
IL1R2:P27930:OID20757:v1	OID20757	IL1R2	Inflammation	IL1R2	P27930	2	101991960	102028544	-0.0315216	-0.0428718	-0.0201713	7.27116	1
NCF2:P19878:OID20567:v1	OID20567	NCF2	Inflammation	NCF2	P19878	1	183555562	183590876	0.0307972	0.0196985	0.041896	7.26002	1
SLAMF6:Q96DU3:OID21254:v1	OID21254	SLAMF6	Oncology	SLAMF6	Q96DU3	1	160485030	160523262	0.0304304	0.019455	0.0414057	7.24946	1
NID2:Q14112:OID21085:v1	OID21085	NID2	Neurology	NID2	Q14112	14	52004809	52069059	0.0303655	0.0193845	0.0413464	7.2146	1
TYMP:P19971:OID20234:v1	OID20234	TYMP	Cardiometabolic	TYMP	P19971	22	50525752	50530032	0.030467	0.0194463	0.0414877	7.21099	1
TIGIT:Q495A1:OID31320:v1	OID31320	TIGIT	Oncology	TIGIT	Q495A1	3	114276913	114310288	0.0303272	0.0193308	0.0413236	7.17964	1
PRSS53:Q2L4Q9:OID31093:v1	OID31093	PRSS53	Neurology	PRSS53	Q2L4Q9	16	31083437	31089628	-0.0309609	-0.0421913	-0.0197306	7.17481	1
IL32:P24001:OID20605:v1	OID20605	IL32	Inflammation	IL32	P24001	16	3065297	3082192	0.0314919	0.0200585	0.0429253	7.1629	1
FOLR3:P41439:OID21485:v1	OID21485	FOLR3	Oncology	FOLR3	P41439	11	72114869	72139892	0.0313159	0.0199445	0.0426872	7.16076	1
DDC:P20711:OID20215:v1	OID20215	DDC	Cardiometabolic	DDC	P20711	7	50458436	50565405	-0.0309101	-0.0421979	-0.0196223	7.08741	1
GLO1:Q04760:OID20107:v1	OID20107	GLO1	Cardiometabolic	GLO1	Q04760	6	38675925	38703145	0.0305465	0.0193864	0.0417066	7.08156	1
PPL:O60437:OID30564:v1	OID30564	PPL	Inflammation	PPL	O60437	16	4882507	4960741	0.030738	0.019489	0.041987	7.05991	1
FCER2:P06734:OID21133:v1	OID21133	FCER2	Neurology	FCER2	P06734	19	7688758	7702146	0.0312203	0.0197948	0.0426459	7.05986	1
HGFAC:Q04756:OID30718:v1	OID30718	HGFAC	Inflammation	HGFAC	Q04756	4	3441968	3449486	-0.0305408	-0.0417295	-0.0193521	7.04627	1
RARRES1:P49788:OID21177:v1	OID21177	RARRES1	Oncology	RARRES1	P49788	3	158696892	158732489	0.0302835	0.0191715	0.0413955	7.02608	1
LACRT:Q9GZZ8:OID31367:v1	OID31367	LACRT	Oncology	LACRT	Q9GZZ8	12	54630811	54634895	-0.0306934	-0.0419717	-0.019415	7.00803	1
IGSF8:Q969P0:OID20167:v1	OID20167	IGSF8	Cardiometabolic	IGSF8	Q969P0	1	160091340	160098943	0.0310315	0.0196112	0.0424519	6.98827	1
SOST:Q9BQB4:OID20204:v1	OID20204	SOST	Cardiometabolic	SOST	Q9BQB4	17	43753738	43758791	-0.0326764	-0.0447108	-0.020642	6.97904	1
VTCN1:Q7Z7D3:OID21164:v1	OID21164	VTCN1	Oncology	VTCN1	Q7Z7D3	1	117143587	117210960	0.0297648	0.0187873	0.0407424	6.96124	1
TPR:P12270:OID30143:v1	OID30143	TPR	Cardiometabolic	TPR	P12270	1	186311652	186375693	0.0302289	0.0190551	0.0414027	6.9329	1
IL31RA:Q8NI17:OID30475:v1	OID30475	IL31RA	Inflammation	IL31RA	Q8NI17	5	55851357	55922854	-0.0298504	-0.0409056	-0.0187952	6.90868	1
CSF3R:Q99062:OID30527:v1	OID30527	CSF3R	Inflammation	CSF3R	Q99062	1	36466043	36483278	0.030372	0.0191213	0.0416227	6.90606	1
HSD11B1:P28845:OID20575:v1	OID20575	HSD11B1	Inflammation	HSD11B1	P28845	1	209686178	209734949	0.031351	0.0197178	0.0429841	6.88473	1
C2:P06681:OID20410:v1	OID20410	C2	Cardiometabolic	C2	P06681	6	31897785	31945672	0.0316774	0.0199026	0.0434522	6.86297	1
CNTN3:Q9P232:OID21092:v1	OID21092	CNTN3	Neurology	CNTN3	Q9P232	3	74262568	74614659	-0.0331599	-0.0454988	-0.020821	6.84982	1
PGLYRP2:Q96PD5:OID30742:v1	OID30742	PGLYRP2	Inflammation	PGLYRP2	Q96PD5	19	15468645	15498956	-0.0291932	-0.040084	-0.0183024	6.81805	1
EPHB6:O15197:OID20982:v1	OID20982	EPHB6	Neurology	EPHB6	O15197	7	142855061	142871094	0.0301903	0.0189154	0.0414651	6.80479	1
NTF4:P34130:OID21208:v1	OID21208	NTF4	Oncology	NTF4	P34130	19	49061066	49065054	-0.0291351	-0.0400432	-0.018227	6.77391	1
GRIK2:Q13002:OID30977:v1	OID30977	GRIK2	Neurology	GRIK2	Q13002	6	100962701	102081622	-0.0294532	-0.0404895	-0.0184169	6.76378	1
AMIGO2:Q86SJ2:OID21370:v1	OID21370	AMIGO2	Oncology	AMIGO2	Q86SJ2	12	47075707	47079959	0.0293365	0.0182829	0.0403901	6.69631	1
FKBP4:Q02790:OID20960:v1	OID20960	FKBP4	Neurology	FKBP4	Q02790	12	2794970	2805423	0.0291876	0.0181803	0.0401949	6.68551	1
CWC15:Q9P013:OID31479:v1	OID31479	CWC15	Oncology	CWC15	Q9P013	11	94962620	94973586	0.0293855	0.0182717	0.0404993	6.65083	1
MFAP5:Q13361:OID20239:v1	OID20239	MFAP5	Cardiometabolic	MFAP5	Q13361	12	8637346	8662888	0.0319019	0.0198092	0.0439947	6.62382	1
ARTN:Q5T4W7:OID20446:v1	OID20446	ARTN	Inflammation	ARTN	Q5T4W7	1	43933320	43937240	0.0285558	0.0177252	0.0393864	6.61688	1
TRAF2:Q12933:OID20507:v1	OID20507	TRAF2	Inflammation	TRAF2	Q12933	9	136881912	136926607	-0.0288494	-0.039793	-0.0179059	6.61518	1
GPC1:P35052:OID21438:v1	OID21438	GPC1	Oncology	GPC1	P35052	2	240435663	240468076	-0.0297387	-0.04102	-0.0184573	6.61465	1
ROBO1:Q9Y6N7:OID20734:v1	OID20734	ROBO1	Inflammation	ROBO1	Q9Y6N7	3	78597239	79767998	0.0301258	0.0186805	0.041571	6.59686	1
SCPEP1:Q9HB40:OID30278:v1	OID30278	SCPEP1	Cardiometabolic	SCPEP1	Q9HB40	17	56978129	57006768	0.0293395	0.0181855	0.0404934	6.58888	1
MLN:P12872:OID20541:v1	OID20541	MLN	Inflammation	MLN	P12872	6	33794673	33804003	0.0313448	0.0194212	0.0432684	6.58163	1
FURIN:P09958:OID21514:v1	OID21514	FURIN	Oncology	FURIN	P09958	15	90868588	90883564	0.0325609	0.0201362	0.0449856	6.54478	1
KLK12:Q9UKR0:OID21201:v1	OID21201	KLK12	Oncology	KLK12	Q9UKR0	19	51029092	51035230	0.0290559	0.0179313	0.0401805	6.50514	1
GPRC5C:Q9NQ84:OID31340:v1	OID31340	GPRC5C	Oncology	GPRC5C	Q9NQ84	17	74424851	74451653	0.0289572	0.0178401	0.0400743	6.47311	1
CFB:P00751:OID30755:v1	OID30755	CFB	Inflammation	CFB	P00751	6	31945650	31952086	0.0316666	0.0195084	0.0438248	6.47223	1
SERPINA7:P05543:OID30724:v1	OID30724	SERPINA7	Inflammation	SERPINA7	P05543	X	106032435	106038727	0.0293424	0.0180692	0.0406156	6.46458	1
CFD:P00746:OID30738:v1	OID30738	CFD	Inflammation	CFD	P00746	19	859453	867884	0.0318484	0.0195827	0.0441141	6.43633	1
RGMA:Q96B86:OID21065:v1	OID21065	RGMA	Neurology	RGMA	Q96B86	15	93035271	93089211	-0.0295244	-0.0409002	-0.0181485	6.43103	1
CPM:P14384:OID21054:v1	OID21054	CPM	Neurology	CPM	P14384	12	68842197	68971570	0.0331114	0.0203501	0.0458727	6.42799	1
BNIP3L:O60238:OID30525:v1	OID30525	BNIP3L	Inflammation	BNIP3L	O60238	8	26383054	26505636	0.0285513	0.017536	0.0395667	6.41582	1
DCN:P07585:OID20106:v1	OID20106	DCN	Cardiometabolic	DCN	P07585	12	91140484	91183217	0.030757	0.0188718	0.0426422	6.39748	1
MMP13:P45452:OID20807:v1	OID20807	MMP13	Neurology	MMP13	P45452	11	102942995	102955732	0.0286701	0.017579	0.0397612	6.38463	1
CD40LG:P29965:OID20616:v1	OID20616	CD40LG	Inflammation	CD40LG	P29965	X	136648158	136660390	0.0281797	0.0172579	0.0391014	6.36316	1
CCL25:O15444:OID20674:v1	OID20674	CCL25	Inflammation	CCL25	O15444	19	8052318	8062660	0.0292225	0.0178422	0.0406028	6.30843	1
CEBPB:P17676:OID20052:v1	OID20052	CEBPB	Cardiometabolic	CEBPB	P17676	20	50190830	50192668	0.028715	0.0175288	0.0399011	6.30484	1
CXADR:P78310:OID20561:v1	OID20561	CXADR	Inflammation	CXADR	P78310	21	17513043	17593579	0.0285999	0.0173911	0.0398086	6.23662	1
FCN2:Q15485:OID20382:v1	OID20382	FCN2	Cardiometabolic	FCN2	Q15485	9	134880810	134887523	-0.0286752	-0.0399408	-0.0174096	6.20938	1
OMD:Q99983:OID20725:v1	OID20725	OMD	Inflammation	OMD	Q99983	9	92412380	92424471	-0.0300362	-0.0418501	-0.0182223	6.19652	1
FGF5:P12034:OID20490:v1	OID20490	FGF5	Inflammation	FGF5	P12034	4	80266639	80336680	0.0301032	0.0182605	0.041946	6.19416	1
GFRAL:Q6UXV0:OID31091:v1	OID31091	GFRAL	Neurology	GFRAL	Q6UXV0	6	55327469	55402493	-0.0291321	-0.040644	-0.0176201	6.14461	1
CTSH:P09668:OID20113:v1	OID20113	CTSH	Cardiometabolic	CTSH	P09668	15	78921058	78949574	0.0289825	0.0175261	0.0404388	6.14119	1
NUDT2:P50583:OID21308:v1	OID21308	NUDT2	Oncology	NUDT2	P50583	9	34329506	34343711	-0.0275879	-0.0385003	-0.0166755	6.1338	1
LBR:Q14739:OID21034:v1	OID21034	LBR	Neurology	LBR	Q14739	1	225401502	225428925	0.0279662	0.0169006	0.0390317	6.13031	1
CD5:P06127:OID21449:v1	OID21449	CD5	Oncology	CD5	P06127	11	61102489	61127852	0.0296382	0.0179077	0.0413688	6.1271	1
TNFSF10:P50591:OID20611:v1	OID20611	TNFSF10	Inflammation	TNFSF10	P50591	3	172505508	172523475	-0.0280823	-0.0392301	-0.0169344	6.09437	1
CPVL:Q9H3G5:OID21435:v1	OID21435	CPVL	Oncology	CPVL	Q9H3G5	7	28995235	29195451	0.0276162	0.016647	0.0385855	6.08795	1
BAIAP2:Q9UQB8:OID21250:v1	OID21250	BAIAP2	Oncology	BAIAP2	Q9UQB8	17	81035122	81117434	0.0291202	0.0175451	0.0406954	6.07993	1
PYY:P10082:OID30150:v1	OID30150	PYY	Cardiometabolic	PYY	P10082	17	43952733	44004469	0.0280413	0.0168857	0.0391968	6.07084	1
NME3:Q13232:OID20789:v1	OID20789	NME3	Inflammation	NME3	Q13232	16	1770320	1771561	0.0277066	0.0166278	0.0387854	6.01537	1
CXCL14:O95715:OID20458:v1	OID20458	CXCL14	Inflammation	CXCL14	O95715	5	135570679	135579279	0.0307024	0.0184082	0.0429965	6.00001	1
GAL:P22466:OID20727:v1	OID20727	GAL	Inflammation	GAL	P22466	11	68683779	68691175	-0.0293954	-0.041172	-0.0176189	5.99476	1
SEZ6L2:Q6UXD5:OID21289:v1	OID21289	SEZ6L2	Oncology	SEZ6L2	Q6UXD5	16	29871159	29899550	0.0303344	0.0181402	0.0425286	5.9582	1
JCHAIN:P01591:OID20494:v1	OID20494	JCHAIN	Inflammation	JCHAIN	P01591	4	70655541	70681817	0.0272058	0.0162435	0.0381681	5.93308	1
MVK:Q03426:OID20459:v1	OID20459	MVK	Inflammation	MVK	Q03426	12	109573255	109598125	0.0283506	0.0169263	0.0397749	5.93239	1
SEZ6L:Q9BYH1:OID21488:v1	OID21488	SEZ6L	Oncology	SEZ6L	Q9BYH1	22	26169462	26383597	-0.0299658	-0.042055	-0.0178766	5.92001	1
HEPH:Q9BQS7:OID30337:v1	OID30337	HEPH	Cardiometabolic	HEPH	Q9BQS7	X	66162671	66268867	0.0289512	0.0172694	0.0406329	5.91832	1
PODXL:O00592:OID21358:v1	OID21358	PODXL	Oncology	PODXL	O00592	7	131500262	131558217	-0.0272189	-0.0382043	-0.0162335	5.91577	1
NPHS1:O60500:OID30540:v1	OID30540	NPHS1	Inflammation	NPHS1	O60500	19	35825372	35869287	-0.0270521	-0.0379737	-0.0161305	5.91232	1
SLC27A4:Q6P1M0:OID20814:v1	OID20814	SLC27A4	Neurology	SLC27A4	Q6P1M0	9	128340527	128361470	0.0271022	0.0161592	0.0380452	5.91125	1
KIR2DL2:P43627:OID31431:v1	OID31431	KIR2DL2	Oncology	KIR2DL2	P43627	19	54754693	54769187	0.027913	0.0166261	0.0391998	5.89573	1
A1BG:P04217:OID30771:v1	OID30771	A1BG	Inflammation	A1BG	P04217	19	58345178	58353492	0.0292878	0.0174378	0.0411379	5.88921	1
MYL3:P08590:OID30251:v1	OID30251	MYL3	Cardiometabolic	MYL3	P08590	3	46835111	46882172	0.0291788	0.0173691	0.0409884	5.88586	1
DLK1:P80370:OID20295:v1	OID20295	DLK1	Cardiometabolic	DLK1	P80370	14	100725705	100738224	-0.0282862	-0.0397487	-0.0168236	5.87288	1
PGA4:P0DJD7:OID30699:v1	OID30699	PGA4	Inflammation	PGA4	P0DJD7	11	61222347	61231694	0.0288484	0.0171395	0.0405572	5.85624	1
CLNS1A:P54105:OID30929:v1	OID30929	CLNS1A	Neurology	CLNS1A	P54105	11	77514936	77637794	-0.0271066	-0.0381229	-0.0160904	5.84263	1
ATP6AP2:O75787:OID21178:v1	OID21178	ATP6AP2	Oncology	ATP6AP2	O75787	X	40579372	40606848	0.0273836	0.0162112	0.038556	5.80177	1
ICOSLG:O75144:OID21351:v1	OID21351	ICOSLG	Oncology	ICOSLG	O75144	21	44217014	44240966	-0.0271769	-0.0382709	-0.0160828	5.79619	1
IL17RB:Q9NRM6:OID20585:v1	OID20585	IL17RB	Inflammation	IL17RB	Q9NRM6	3	53846568	53865794	0.0283498	0.0167733	0.0399264	5.79289	1
SYT1:P21579:OID31089:v1	OID31089	SYT1	Neurology	SYT1	P21579	12	78863993	79452008	-0.0275877	-0.0388557	-0.0163196	5.79033	1
SLC9A3R2:Q15599:OID31445:v1	OID31445	SLC9A3R2	Oncology	SLC9A3R2	Q15599	16	2025356	2039026	0.0274654	0.0162194	0.0387114	5.76466	1
ACP1:P24666:OID30524:v1	OID30524	ACP1	Inflammation	ACP1	P24666	2	264140	278283	-0.0273096	-0.0385041	-0.0161151	5.75332	1
SATB1:Q01826:OID31038:v1	OID31038	SATB1	Neurology	SATB1	Q01826	3	18345377	18445621	-0.026678	-0.037642	-0.015714	5.72661	1
IDS:P22304:OID20619:v1	OID20619	IDS	Inflammation	IDS	P22304	X	149476988	149521096	-0.0267978	-0.0378128	-0.0157829	5.72501	1
COL3A1:P02461:OID30379:v1	OID30379	COL3A1	Cardiometabolic	COL3A1	P02461	2	188974373	189012746	0.0267939	0.0157537	0.0378342	5.70007	1
NRTN:Q99748:OID20465:v1	OID20465	NRTN	Inflammation	NRTN	Q99748	19	5805067	5828324	0.0266766	0.0156606	0.0376926	5.67776	1
TRIM21:P19474:OID20533:v1	OID20533	TRIM21	Inflammation	TRIM21	P19474	11	4384897	4393702	-0.0265844	-0.0375656	-0.0156032	5.67477	1
DSG3:P32926:OID21460:v1	OID21460	DSG3	Oncology	DSG3	P32926	18	31447741	31478702	-0.0285624	-0.0403883	-0.0167365	5.65101	1
ELOA:Q14241:OID21337:v1	OID21337	ELOA	Oncology	ELOA	Q14241	1	23743448	23762059	0.0273322	0.0160105	0.0386539	5.64642	1
GBA:P04062:OID30966:v1	OID30966	GBA	Neurology	GBA	P04062	1	155234452	155244699	0.0261741	0.0152874	0.0370609	5.60499	1
DTX2:Q86UW9:OID30882:v1	OID30882	DTX2	Neurology	DTX2	Q86UW9	7	76461676	76505995	-0.0264122	-0.0373985	-0.015426	5.60457	1
CASP1:P29466:OID20854:v1	OID20854	CASP1	Neurology	CASP1	P29466	11	105025443	105035250	0.0264578	0.0154514	0.0374642	5.60346	1
TSNAX:Q99598:OID30185:v1	OID30185	TSNAX	Cardiometabolic	TSNAX	Q99598	1	231528541	231566524	-0.026308	-0.0372668	-0.0153491	5.58996	1
LILRA3:Q8N6C8:OID30376:v1	OID30376	LILRA3	Cardiometabolic	LILRA3	Q8N6C8	19	54294163	54306461	0.0268188	0.0156391	0.0379985	5.58277	1
SIGLEC6:O43699:OID21394:v1	OID21394	SIGLEC6	Oncology	SIGLEC6	O43699	19	51517819	51531856	0.0268842	0.015647	0.0381213	5.55597	1
GSTA1:P08263:OID20166:v1	OID20166	GSTA1	Cardiometabolic	GSTA1	P08263	6	52791371	52803860	-0.0288633	-0.0409426	-0.016784	5.54373	1
PDGFB:P01127:OID20741:v1	OID20741	PDGFB	Inflammation	PDGFB	P01127	22	39223359	39244982	0.0263319	0.0153025	0.0373612	5.53525	1
CD6:P30203:OID20649:v1	OID20649	CD6	Inflammation	CD6	P30203	11	60971680	61020377	-0.0276608	-0.0392486	-0.0160731	5.53374	1
SEMA3G:Q9NS98:OID30599:v1	OID30599	SEMA3G	Inflammation	SEMA3G	Q9NS98	3	52433035	52445103	0.0266364	0.0154744	0.0377984	5.53069	1
EIF4EBP1:Q13541:OID20162:v1	OID20162	EIF4EBP1	Cardiometabolic	EIF4EBP1	Q13541	8	38030534	38060365	0.0267902	0.0155635	0.0380169	5.53048	1
VASN:Q6EMK4:OID20345:v1	OID20345	VASN	Cardiometabolic	VASN	Q6EMK4	16	4371848	4383538	-0.0270438	-0.0383967	-0.0156909	5.51315	1
MECR:Q9BV79:OID30274:v1	OID30274	MECR	Cardiometabolic	MECR	Q9BV79	1	29192657	29230942	0.0262197	0.0152119	0.0372276	5.51237	1
CCL5:P13501:OID20412:v1	OID20412	CCL5	Cardiometabolic	CCL5	P13501	17	35871491	35880793	0.0265257	0.0153335	0.0377179	5.46334	1
JAM3:Q9BX67:OID30586:v1	OID30586	JAM3	Inflammation	JAM3	Q9BX67	11	134069071	134152001	0.0260061	0.0150308	0.0369815	5.46121	1
MARCO:Q9UEW3:OID20210:v1	OID20210	MARCO	Cardiometabolic	MARCO	Q9UEW3	2	118942194	118994660	0.0273091	0.0157791	0.0388392	5.45718	1
MUC2:Q02817:OID30377:v1	OID30377	MUC2	Cardiometabolic	MUC2	Q02817	11	1074875	1110511	0.0260192	0.0150022	0.0370363	5.42928	1
CTSO:P43234:OID20660:v1	OID20660	CTSO	Inflammation	CTSO	P43234	4	155921580	155953912	0.0273628	0.0157617	0.0389638	5.41663	1
ENDOU:P21128:OID31498:v1	OID31498	ENDOU	Oncology	ENDOU	P21128	12	47709734	47725567	-0.0299697	-0.0426766	-0.0172628	5.41621	1
IDUA:P35475:OID21468:v1	OID21468	IDUA	Oncology	IDUA	P35475	4	986997	1004564	0.0263742	0.0151758	0.0375726	5.40242	1
NINJ1:Q92982:OID21167:v1	OID21167	NINJ1	Oncology	NINJ1	Q92982	9	93121496	93134251	0.0261153	0.0150144	0.0372162	5.39168	1
OXCT1:P55809:OID30227:v1	OID30227	OXCT1	Cardiometabolic	OXCT1	P55809	5	41730065	41870425	0.0256455	0.0147134	0.0365777	5.36447	1
CRELD2:Q6UXH1:OID20751:v1	OID20751	CRELD2	Inflammation	CRELD2	Q6UXH1	22	49918167	49927540	0.0259082	0.0148302	0.0369863	5.33525	1
AKAP12:Q02952:OID30571:v1	OID30571	AKAP12	Inflammation	AKAP12	Q02952	6	151239967	151358559	-0.025733	-0.036743	-0.0147229	5.32925	1
GGH:Q92820:OID20416:v1	OID20416	GGH	Cardiometabolic	GGH	Q92820	8	63014881	63039407	0.027873	0.0159466	0.0397995	5.32864	1
ADH1B:P00325:OID30612:v1	OID30612	ADH1B	Inflammation	ADH1B	P00325	4	99304971	99352760	-0.0278082	-0.0397117	-0.0159046	5.32478	1
CD55:P08174:OID20377:v1	OID20377	CD55	Cardiometabolic	CD55	P08174	1	207321532	207386804	0.0273713	0.0156444	0.0390982	5.31639	1
ACAN:P16112:OID20159:v1	OID20159	ACAN	Cardiometabolic	ACAN	P16112	15	88803436	88875353	-0.0279913	-0.0399988	-0.0159838	5.30463	1
DUT:P33316:OID31457:v1	OID31457	DUT	Oncology	DUT	P33316	15	48331011	48343373	0.0259955	0.0148164	0.0371746	5.28124	1
ECHS1:P30084:OID30239:v1	OID30239	ECHS1	Cardiometabolic	ECHS1	P30084	10	133362485	133373354	0.0258533	0.0147167	0.0369899	5.26545	1
SOD3:P08294:OID30683:v1	OID30683	SOD3	Inflammation	SOD3	P08294	4	24789912	24800842	-0.027849	-0.0398594	-0.0158385	5.2544	1
AHCY:P23526:OID20199:v1	OID20199	AHCY	Cardiometabolic	AHCY	P23526	20	34280268	34311802	0.0253933	0.0144059	0.0363808	5.22375	1
TGFBR3:Q03167:OID20255:v1	OID20255	TGFBR3	Cardiometabolic	TGFBR3	Q03167	1	91680343	91906335	0.0260487	0.0147744	0.0373229	5.22111	1
SELP:P16109:OID20379:v1	OID20379	SELP	Cardiometabolic	SELP	P16109	1	169588849	169630193	0.0256172	0.0145239	0.0367105	5.21624	1
TOMM20:Q15388:OID30353:v1	OID30353	TOMM20	Cardiometabolic	TOMM20	Q15388	1	235109341	235128837	0.0257322	0.0145834	0.036881	5.21151	1
PRDX3:P30048:OID20483:v1	OID20483	PRDX3	Inflammation	PRDX3	P30048	10	119167720	119178812	0.0252165	0.0142539	0.0361791	5.18009	1
LONP1:P36776:OID30219:v1	OID30219	LONP1	Cardiometabolic	LONP1	P36776	19	5691834	5720572	0.0254926	0.0144086	0.0365765	5.17896	1
MCFD2:Q8NI22:OID20171:v1	OID20171	MCFD2	Cardiometabolic	MCFD2	Q8NI22	2	46901870	46941855	0.0252856	0.0142475	0.0363237	5.14222	1
CRTAM:O95727:OID20914:v1	OID20914	CRTAM	Neurology	CRTAM	O95727	11	122838500	122872643	0.0257647	0.0145077	0.0370217	5.1343	1
LEFTY2:O00292:OID21454:v1	OID21454	LEFTY2	Oncology	LEFTY2	O00292	1	225936598	225941383	0.0272056	0.0153053	0.0391058	5.12381	1
PDGFA:P04085:OID20313:v1	OID20313	PDGFA	Cardiometabolic	PDGFA	P04085	7	497258	520296	0.0251645	0.0141546	0.0361744	5.12178	1
DCC:P43146:OID30953:v1	OID30953	DCC	Neurology	DCC	P43146	18	52340197	53535903	-0.0255307	-0.0367206	-0.0143408	5.10567	1
PLA2G10:O15496:OID21002:v1	OID21002	PLA2G10	Neurology	PLA2G10	O15496	16	14672548	14694308	0.0261668	0.0146857	0.0376479	5.09591	1
GKN1:Q9NS71:OID20885:v1	OID20885	GKN1	Neurology	GKN1	Q9NS71	2	68974573	68980980	0.0252111	0.0141439	0.0362783	5.0915	1
SIGLEC9:Q9Y336:OID21390:v1	OID21390	SIGLEC9	Oncology	SIGLEC9	Q9Y336	19	51124906	51136651	0.0254037	0.0142322	0.0365752	5.07552	1
LEG1:Q6P5S2:OID30608:v1	OID30608	LEG1	Inflammation	C6orf58	Q6P5S2	6	127519455	127591820	0.0254176	0.0142337	0.0366014	5.0705	1
CDHR2:Q9BYE9:OID21282:v1	OID21282	CDHR2	Oncology	CDHR2	Q9BYE9	5	176542511	176595974	0.0320978	0.0179708	0.0462247	5.06806	1
UBE2L6:O14933:OID30321:v1	OID30321	UBE2L6	Cardiometabolic	UBE2L6	O14933	11	57551656	57568284	0.0250312	0.0140009	0.0360615	5.05705	1
TCL1A:P56279:OID20987:v1	OID20987	TCL1A	Neurology	TCL1A	P56279	14	95709947	95714196	-0.0258033	-0.0372063	-0.0144003	5.03157	1
CFC1:P0CG37:OID21261:v1	OID21261	CFC1	Oncology	CFC1	P0CG37	2	130592165	130599575	0.0255013	0.0142274	0.0367752	5.02811	1
HRC:P23327:OID30211:v1	OID30211	HRC	Cardiometabolic	HRC	P23327	19	49151198	49155396	0.0256568	0.0142948	0.0370188	5.01291	1
SUOX:P51687:OID31031:v1	OID31031	SUOX	Neurology	SUOX	P51687	12	55997180	56006641	0.0258087	0.0143657	0.0372517	5.00227	1
CHRM1:P11229:OID30930:v1	OID30930	CHRM1	Neurology	CHRM1	P11229	11	62908679	62921807	-0.0245422	-0.0354323	-0.0136522	4.9953	1
KCTD5:Q9NXV2:OID31148:v1	OID31148	KCTD5	Neurology	KCTD5	Q9NXV2	16	2682523	2709030	0.0256302	0.0142448	0.0370156	4.98551	1
CD36:P16671:OID30485:v1	OID30485	CD36	Inflammation	CD36	P16671	7	80369575	80679277	0.0249983	0.0138845	0.0361121	4.97827	1
RNF5:Q99942:OID30218:v1	OID30218	RNF5	Cardiometabolic	RNF5	Q99942	6	32178405	32180793	-0.0247101	-0.0356988	-0.0137213	4.97578	1
PRDX6:P30041:OID21404:v1	OID21404	PRDX6	Oncology	PRDX6	P30041	1	173477330	173488815	-0.024453	-0.0353364	-0.0135696	4.96852	1
FCRL1:Q96LA6:OID20172:v1	OID20172	FCRL1	Cardiometabolic	FCRL1	Q96LA6	1	157794403	157820120	-0.0257381	-0.037198	-0.0142782	4.96503	1
DSG2:Q14126:OID21113:v1	OID21113	DSG2	Neurology	DSG2	Q14126	18	31498177	31549008	0.0263019	0.0145833	0.0380205	4.95926	1
PHLDB1:Q86UU1:OID31467:v1	OID31467	PHLDB1	Oncology	PHLDB1	Q86UU1	11	118606440	118658031	0.0252462	0.0139909	0.0365014	4.95383	1
GSTA3:Q16772:OID21242:v1	OID21242	GSTA3	Oncology	GSTA3	Q16772	6	52896639	52909698	-0.0265098	-0.0383705	-0.0146492	4.92275	1
CEACAM1:P13688:OID21528:v1	OID21528	CEACAM1	Oncology	CEACAM1	P13688	19	42507304	42561234	0.0255228	0.014086	0.0369595	4.90926	1
DMP1:Q13316:OID30213:v1	OID30213	DMP1	Cardiometabolic	DMP1	Q13316	4	87650280	87664361	-0.0259565	-0.0375927	-0.0143204	4.9055	1
NAGPA:Q9UK23:OID30643:v1	OID30643	NAGPA	Inflammation	NAGPA	Q9UK23	16	5024844	5034141	-0.0247557	-0.0358667	-0.0136447	4.89522	1
VIT:Q6UXI7:OID30334:v1	OID30334	VIT	Cardiometabolic	VIT	Q6UXI7	2	36696690	36814794	0.0280356	0.0154261	0.040645	4.87713	1
CAPS:Q13938:OID31126:v1	OID31126	CAPS	Neurology	CAPS	Q13938	19	5912339	5916211	0.0256509	0.0141112	0.0371905	4.87507	1
KIR2DL3:P43628:OID21196:v1	OID21196	KIR2DL3	Oncology	KIR2DL3	P43628	19	54738513	54753052	0.0248164	0.0136516	0.0359812	4.87464	1
LPA:P08519:OID30747:v1	OID30747	LPA	Inflammation	LPA	P08519	6	160531482	160664275	-0.0246421	-0.0357387	-0.0135454	4.86664	1
MYL4:P12829:OID30245:v1	OID30245	MYL4	Cardiometabolic	MYL4	P12829	17	47200446	47223679	0.0250919	0.0137796	0.0364042	4.8567	1
TCN1:P20061:OID30687:v1	OID30687	TCN1	Inflammation	TCN1	P20061	11	59852800	59866489	0.0247226	0.0135676	0.0358776	4.84963	1
ALPI:P09923:OID30497:v1	OID30497	ALPI	Inflammation	ALPI	P09923	2	232456125	232460753	-0.0241152	-0.0350139	-0.0132165	4.83562	1
KLK3:P07288:OID30364:v1	OID30364	KLK3	Cardiometabolic	KLK3	P07288	19	50854915	50860764	0.038127	0.0208931	0.055361	4.83432	1
KLRK1:P26718:OID31082:v1	OID31082	KLRK1	Neurology	KLRK1	P26718	12	10372353	10391874	0.0244471	0.0133721	0.0355222	4.81535	1
CLGN:O14967:OID30957:v1	OID30957	CLGN	Neurology	CLGN	O14967	4	140388453	140427661	0.0247063	0.0134827	0.0359299	4.79176	1
COX5B:P10606:OID21297:v1	OID21297	COX5B	Oncology	COX5B	P10606	2	97646062	97648383	0.0241188	0.013161	0.0350766	4.79093	1
IFNGR1:P15260:OID20678:v1	OID20678	IFNGR1	Inflammation	IFNGR1	P15260	6	137197485	137219449	0.0250241	0.013638	0.0364102	4.77827	1
AIF1L:Q9BQI0:OID30204:v1	OID30204	AIF1L	Cardiometabolic	AIF1L	Q9BQI0	9	131096476	131123152	0.0240769	0.0131126	0.0350413	4.77121	1
YOD1:Q5VVQ6:OID30181:v1	OID30181	YOD1	Cardiometabolic	YOD1	Q5VVQ6	1	207043849	207052980	-0.0246064	-0.0358539	-0.0133589	4.73975	0
THBS4:P35443:OID20368:v1	OID20368	THBS4	Cardiometabolic	THBS4	P35443	5	79991311	80083287	0.0258479	0.0140255	0.0376703	4.7345	0
THBD:P07204:OID20231:v1	OID20231	THBD	Cardiometabolic	THBD	P07204	20	23045633	23049672	0.0257183	0.0139541	0.0374825	4.73376	0
MB:P02144:OID20263:v1	OID20263	MB	Cardiometabolic	MB	P02144	22	35606764	35637951	0.0282177	0.0152976	0.0411379	4.72557	0
ABCA2:Q9BZC7:OID30146:v1	OID30146	ABCA2	Cardiometabolic	ABCA2	Q9BZC7	9	137007234	137028915	0.0243149	0.0131775	0.0354524	4.72237	0
SPARC:P09486:OID21511:v1	OID21511	SPARC	Oncology	SPARC	P09486	5	151661096	151686975	0.0239745	0.012988	0.0349611	4.71855	0
FN1:P02751:OID30787:v1	OID30787	FN1	Inflammation	FN1	P02751	2	215360440	215436073	-0.0248475	-0.0362466	-0.0134483	4.7094	0
CRYBB2:P43320:OID31081:v1	OID31081	CRYBB2	Neurology	CRYBB2	P43320	22	25212564	25231870	-0.024685	-0.0360167	-0.0133533	4.70421	0
TAB2:Q9NYJ8:OID31319:v1	OID31319	TAB2	Oncology	TAB2	Q9NYJ8	6	149218641	149411613	-0.0235035	-0.0344041	-0.012603	4.61996	0
PRR4:Q16378:OID30607:v1	OID30607	PRR4	Inflammation	PRR4	Q16378	12	10845849	10849475	0.0242668	0.0130102	0.0355235	4.61841	0
CAT:P04040:OID30712:v1	OID30712	CAT	Inflammation	CAT	P04040	11	34438934	34472060	-0.024444	-0.0357879	-0.0131	4.61474	0
THPO:P40225:OID20098:v1	OID20098	THPO	Cardiometabolic	THPO	P40225	3	184371935	184381968	0.0238106	0.0127551	0.0348662	4.61066	0
MEGF10:Q96KG7:OID20746:v1	OID20746	MEGF10	Inflammation	MEGF10	Q96KG7	5	127290796	127465737	-0.0238327	-0.0349029	-0.0127624	4.60742	0
MRI1:Q9BV20:OID30891:v1	OID30891	MRI1	Neurology	MRI1	Q9BV20	19	13764522	13774282	-0.0232989	-0.0342161	-0.0123818	4.53719	0
TMPRSS15:P98073:OID21364:v1	OID21364	TMPRSS15	Oncology	TMPRSS15	P98073	21	18269116	18485879	-0.0237816	-0.0349594	-0.0126038	4.51265	0
NXPH1:P58417:OID20849:v1	OID20849	NXPH1	Neurology	NXPH1	P58417	7	8433609	8752961	-0.0236822	-0.0348586	-0.0125058	4.4805	0
MORC3:Q14149:OID31073:v1	OID31073	MORC3	Neurology	MORC3	Q14149	21	36320189	36386148	-0.0234633	-0.034555	-0.0123716	4.46734	0
IDI2:Q9BXS1:OID20823:v1	OID20823	IDI2	Neurology	IDI2	Q9BXS1	10	1018910	1025859	0.023714	0.0124832	0.0349448	4.45292	0
ECI2:O75521:OID30142:v1	OID30142	ECI2	Cardiometabolic	ECI2	O75521	6	4115693	4135597	0.0233187	0.0122748	0.0343627	4.4527	0
LRIG3:Q6UXM1:OID30450:v1	OID30450	LRIG3	Inflammation	LRIG3	Q6UXM1	12	58872149	58920504	0.0237295	0.0124765	0.0349825	4.44264	0
PAFAH2:Q99487:OID31286:v1	OID31286	PAFAH2	Oncology	PAFAH2	Q99487	1	25959767	25998117	-0.0229801	-0.0338784	-0.0120818	4.44212	0
VPS37A:Q8NEZ2:OID21355:v1	OID21355	VPS37A	Oncology	VPS37A	Q8NEZ2	8	17246931	17302427	-0.0231128	-0.0340788	-0.0121467	4.43869	0
PTPRS:Q13332:OID20306:v1	OID20306	PTPRS	Cardiometabolic	PTPRS	Q13332	19	5158495	5340812	-0.0235905	-0.0347857	-0.0123953	4.437	0
LIPF:P07098:OID30266:v1	OID30266	LIPF	Cardiometabolic	LIPF	P07098	10	88664441	88678814	-0.0240499	-0.0355208	-0.012579	4.39792	0
TSHB:P01222:OID20129:v1	OID20129	TSHB	Cardiometabolic	TSHB	P01222	1	115029826	115034302	-0.0231164	-0.0341425	-0.0120903	4.3976	0
HBQ1:P09105:OID21433:v1	OID21433	HBQ1	Oncology	HBQ1	P09105	16	180459	181179	-0.0233015	-0.0344205	-0.0121826	4.39446	0
LGALS3:P17931:OID20284:v1	OID20284	LGALS3	Cardiometabolic	LGALS3	P17931	14	55124110	55145423	0.0248425	0.0129554	0.0367296	4.37319	0
FDX2:Q6P4F2:OID30147:v1	OID30147	FDX2	Cardiometabolic	FDX2	Q6P4F2	19	10310045	10316015	0.0227597	0.0118681	0.0336514	4.37236	0
GABARAP:O95166:OID31414:v1	OID31414	GABARAP	Oncology	GABARAP	O95166	17	7240008	7242449	0.0230408	0.0120014	0.0340802	4.36318	0
CDSN:Q15517:OID20667:v1	OID20667	CDSN	Inflammation	CDSN	Q15517	6	31115087	31120446	0.0233163	0.0121374	0.0344952	4.35807	0
IL10RA:Q13651:OID20420:v1	OID20420	IL10RA	Inflammation	IL10RA	Q13651	11	117986370	118003037	0.0228813	0.0119013	0.0338614	4.35131	0
CCND2:P30279:OID31316:v1	OID31316	CCND2	Oncology	CCND2	P30279	12	4269771	4305353	-0.022718	-0.0336418	-0.0117941	4.33584	0
CREBZF:Q9NS37:OID31206:v1	OID31206	CREBZF	Oncology	CREBZF	Q9NS37	11	85657742	85682908	-0.0225392	-0.0333842	-0.0116941	4.3308	0
NADK:O95544:OID20178:v1	OID20178	NADK	Cardiometabolic	NADK	O95544	1	1751232	1780457	0.0234488	0.0121645	0.0347331	4.32976	0
VMO1:Q7Z5L0:OID21381:v1	OID21381	VMO1	Oncology	VMO1	Q7Z5L0	17	4785285	4786433	0.0234966	0.0121783	0.0348149	4.32236	0
ANXA1:P04083:OID30617:v1	OID30617	ANXA1	Inflammation	ANXA1	P04083	9	73151865	73170393	0.0228841	0.0118063	0.0339619	4.28518	0
SETMAR:Q53H47:OID20948:v1	OID20948	SETMAR	Neurology	SETMAR	Q53H47	3	4303332	4317265	-0.0243547	-0.0361797	-0.0125297	4.26281	0
BAX:Q07812:OID20856:v1	OID20856	BAX	Neurology	BAX	Q07812	19	48954815	48961798	0.0223392	0.0114738	0.0332046	4.24981	0
SCN2B:O60939:OID30948:v1	OID30948	SCN2B	Neurology	SCN2B	O60939	11	118162806	118176639	-0.0225984	-0.0336138	-0.011583	4.23367	0
CCL2:P13500:OID21004:v1	OID21004	CCL2	Neurology	CCL2	P13500	17	34255218	34257203	0.0229306	0.0117424	0.0341187	4.22646	0
ADD1:P35611:OID30655:v1	OID30655	ADD1	Inflammation	ADD1	P35611	4	2843844	2930076	-0.0225452	-0.0335649	-0.0115255	4.2134	0
NEDD4L:Q96PU5:OID30521:v1	OID30521	NEDD4L	Inflammation	NEDD4L	Q96PU5	18	58044226	58401540	-0.0223849	-0.0333541	-0.0114157	4.1947	0
DKK3:Q9UBP4:OID20264:v1	OID20264	DKK3	Cardiometabolic	DKK3	Q9UBP4	11	11956207	12009769	0.0239108	0.0121519	0.0356696	4.1686	0
CHMP6:Q96FZ7:OID30327:v1	OID30327	CHMP6	Cardiometabolic	CHMP6	Q96FZ7	17	80991598	81009517	-0.0222997	-0.0332667	-0.0113328	4.16836	0
KLF4:O43474:OID30808:v1	OID30808	KLF4	Neurology	KLF4	O43474	9	107484852	107490482	0.02259	0.0114475	0.0337325	4.14694	0
BPIFA2:Q96DR5:OID30279:v1	OID30279	BPIFA2	Cardiometabolic	BPIFA2	Q96DR5	20	33161768	33181412	-0.0235007	-0.0350933	-0.0119081	4.14641	0
VSIR:Q9H7M9:OID20131:v1	OID20131	VSIR	Cardiometabolic	VSIR	Q9H7M9	10	71747556	71773520	0.0223644	0.0113317	0.0333971	4.14601	0
CCL13:Q99616:OID20655:v1	OID20655	CCL13	Inflammation	CCL13	Q99616	17	34356480	34358610	0.0223982	0.0113092	0.0334872	4.1202	0
DMD:P11532:OID30223:v1	OID30223	DMD	Cardiometabolic	DMD	P11532	X	31097677	33339609	0.0222549	0.0112282	0.0332815	4.11458	0
ARHGAP1:Q07960:OID21202:v1	OID21202	ARHGAP1	Oncology	ARHGAP1	Q07960	11	46677080	46700619	-0.0219427	-0.03282	-0.0110654	4.11106	0
IL33:O95760:OID20428:v1	OID20428	IL33	Inflammation	IL33	O95760	9	6215786	6257983	0.022062	0.0111196	0.0330045	4.10715	0
RTBDN:Q9BSG5:OID21343:v1	OID21343	RTBDN	Oncology	RTBDN	Q9BSG5	19	12825478	12835428	-0.0228569	-0.0341962	-0.0115176	4.1055	0
ITGB2:P05107:OID20315:v1	OID20315	ITGB2	Cardiometabolic	ITGB2	P05107	21	44885953	44931989	-0.0233148	-0.0348881	-0.0117414	4.10124	0
C1QTNF5:Q9BXJ0:OID30618:v1	OID30618	C1QTNF5	Inflammation	C1QTNF5	Q9BXJ0	11	119338942	119340940	0.0223823	0.0112554	0.0335092	4.09069	0
ELAVL4:P26378:OID30854:v1	OID30854	ELAVL4	Neurology	ELAVL4	P26378	1	50024029	50203772	0.0215627	0.0108354	0.03229	4.08546	0
SPINK2:P20155:OID30627:v1	OID30627	SPINK2	Inflammation	SPINK2	P20155	4	56809860	56821742	0.0253626	0.0127317	0.0379934	4.07808	0
DUSP29:Q68J44:OID30935:v1	OID30935	DUSP29	Neurology	DUSP29	Q68J44	10	75037472	75073642	0.0223238	0.0112056	0.033442	4.0776	0
EPHA1:P21709:OID20677:v1	OID20677	EPHA1	Inflammation	EPHA1	P21709	7	143390289	143408856	0.025096	0.0125705	0.0376215	4.06254	0
PZP:P20742:OID30730:v1	OID30730	PZP	Inflammation	PZP	P20742	12	9148840	9208395	0.0301242	0.0150684	0.04518	4.05281	0
COL28A1:Q2UY09:OID30969:v1	OID30969	COL28A1	Neurology	COL28A1	Q2UY09	7	7356203	7535873	-0.0221298	-0.033199	-0.0110606	4.0471	0
CD177:Q8N6Q3:OID21119:v1	OID21119	CD177	Neurology	CD177	Q8N6Q3	19	43353686	43363172	0.0219468	0.0109438	0.0329498	4.03091	0
COMMD9:Q9P000:OID31390:v1	OID31390	COMMD9	Oncology	COMMD9	Q9P000	11	36269284	36289449	-0.0215938	-0.0324474	-0.0107402	4.0131	0
LCP1:P13796:OID30367:v1	OID30367	LCP1	Cardiometabolic	LCP1	P13796	13	46125920	46211871	-0.0222709	-0.0334977	-0.0110441	3.99268	0
MRPL58:Q14197:OID31036:v1	OID31036	MRPL58	Neurology	MRPL58	Q14197	17	75012670	75021261	0.0219299	0.0108595	0.0330004	3.98291	0
KIAA0319:Q5VV43:OID31094:v1	OID31094	KIAA0319	Neurology	KIAA0319	Q5VV43	6	24544104	24646191	-0.0224899	-0.0338891	-0.0110907	3.95497	0
CYTL1:Q9NRR1:OID30374:v1	OID30374	CYTL1	Cardiometabolic	CYTL1	Q9NRR1	4	5014586	5019458	0.0230238	0.0113301	0.0347176	3.94095	0
CDNF:Q49AH0:OID21318:v1	OID21318	CDNF	Oncology	CDNF	Q49AH0	10	14819245	14838575	-0.0223702	-0.0337511	-0.0109894	3.92948	0
HS3ST3B1:Q9Y662:OID21303:v1	OID21303	HS3ST3B1	Oncology	HS3ST3B1	Q9Y662	17	14301081	14349404	0.021587	0.0106014	0.0325726	3.92745	0
SPINK6:Q6UWN8:OID21450:v1	OID21450	SPINK6	Oncology	SPINK6	Q6UWN8	5	148202794	148215137	0.0233102	0.0114429	0.0351775	3.92476	0
DENR:O43583:OID30493:v1	OID30493	DENR	Inflammation	DENR	O43583	12	122752824	122771064	-0.0213068	-0.0321649	-0.0104487	3.918	0
TSPAN8:P19075:OID31470:v1	OID31470	TSPAN8	Oncology	TSPAN8	P19075	12	71125085	71441898	0.0226739	0.0110969	0.0342508	3.90497	0
SAA4:P35542:OID30726:v1	OID30726	SAA4	Inflammation	SAA4	P35542	11	18231355	18236802	-0.021794	-0.0329247	-0.0106633	3.90315	0
TGFBI:Q15582:OID20417:v1	OID20417	TGFBI	Cardiometabolic	TGFBI	Q15582	5	136028988	136063818	0.0222398	0.0108779	0.0336017	3.90104	0
DBI:P07108:OID21143:v1	OID21143	DBI	Neurology	DBI	P07108	2	119366924	119372550	0.0213886	0.0104481	0.0323292	3.8927	0
ATP6V1D:Q9Y5K8:OID21341:v1	OID21341	ATP6V1D	Oncology	ATP6V1D	Q9Y5K8	14	67294371	67360265	-0.0213715	-0.0323035	-0.0104394	3.89255	0
PDXDC1:Q6P996:OID31226:v1	OID31226	PDXDC1	Oncology	PDXDC1	Q6P996	16	14974591	15139339	-0.0211814	-0.0320278	-0.010335	3.88533	0
ACTN2:P35609:OID30192:v1	OID30192	ACTN2	Cardiometabolic	ACTN2	P35609	1	236664141	236764631	0.0220978	0.0107668	0.0334289	3.87619	0
CNTF:P26441:OID30807:v1	OID30807	CNTF	Neurology	CNTF	P26441	11	58622665	58625733	-0.0210761	-0.0318932	-0.010259	3.87	0
ITGB1:P05556:OID20376:v1	OID20376	ITGB1	Cardiometabolic	ITGB1	P05556	10	32887273	33005792	-0.0224749	-0.0340306	-0.0109192	3.85798	0
INSL4:Q14641:OID31370:v1	OID31370	INSL4	Oncology	INSL4	Q14641	9	5231419	5235304	0.0216358	0.0105058	0.0327658	3.85454	0
HDDC2:Q7Z4H3:OID31447:v1	OID31447	HDDC2	Oncology	HDDC2	Q7Z4H3	6	125219962	125302078	-0.0213993	-0.032416	-0.0103827	3.84954	0
SGSH:P51688:OID30341:v1	OID30341	SGSH	Cardiometabolic	SGSH	P51688	17	80206716	80220923	0.0219721	0.0106563	0.033288	3.84697	0
CKMT1A_CKMT1B:P12532:OID20721:v1	OID20721	CKMT1A_CKMT1B	Inflammation	CKMT1B;CKMT1A	P12532;P12532	15;15	43593054;43692886	43604901;43699222	0.0213753	0.0103664	0.0323842	3.84675	0
CST5:P28325:OID20995:v1	OID20995	CST5	Neurology	CST5	P28325	20	23875934	23879748	0.0222631	0.0107949	0.0337313	3.84553	0
DDA1:Q9BW61:OID30126:v1	OID30126	DDA1	Cardiometabolic	DDA1	Q9BW61	19	17309518	17323298	-0.0210401	-0.0318949	-0.0101854	3.83538	0
CLEC10A:Q8IUN9:OID20928:v1	OID20928	CLEC10A	Neurology	CLEC10A	Q8IUN9	17	7074537	7080307	0.0218465	0.0105578	0.0331352	3.82481	0
GMPR:P36959:OID20641:v1	OID20641	GMPR	Inflammation	GMPR	P36959	6	16238587	16295549	-0.0215149	-0.032646	-0.0103839	3.81668	0
DKK1:O94907:OID21066:v1	OID21066	DKK1	Neurology	DKK1	O94907	10	52314281	52318042	0.021294	0.0102758	0.0323122	3.8158	0
SIGLEC15:Q6ZMC9:OID20812:v1	OID20812	SIGLEC15	Neurology	SIGLEC15	Q6ZMC9	18	45825675	45844094	0.0210789	0.0101588	0.031999	3.80782	0
PGD:P52209:OID30344:v1	OID30344	PGD	Cardiometabolic	PGD	P52209	1	10398592	10420511	0.0211893	0.0101833	0.0321953	3.79067	0
PXN:P49023:OID20822:v1	OID20822	PXN	Neurology	PXN	P49023	12	120210439	120265771	0.0216057	0.01036	0.0328515	3.77696	0
KLK6:Q92876:OID21526:v1	OID21526	KLK6	Oncology	KLK6	Q92876	19	50958631	50969673	-0.0217547	-0.0330819	-0.0104275	3.7747	0
SPOCK1:Q08629:OID20924:v1	OID20924	SPOCK1	Neurology	SPOCK1	Q08629	5	136975298	137598379	-0.0214181	-0.0325718	-0.0102644	3.7737	0
FABP5:Q01469:OID21043:v1	OID21043	FABP5	Neurology	FABP5	Q01469	8	81280536	81284777	0.021513	0.0103093	0.0327167	3.77333	0
DCTPP1:Q9H773:OID20148:v1	OID20148	DCTPP1	Cardiometabolic	DCTPP1	Q9H773	16	30423615	30430030	0.0217892	0.0104129	0.0331654	3.75688	0
TNNI3:P19429:OID20050:v1	OID20050	TNNI3	Cardiometabolic	TNNI3	P19429	19	55151767	55157773	0.0210079	0.0100367	0.031979	3.75522	0
DPP10:Q8N608:OID20527:v1	OID20527	DPP10	Inflammation	DPP10	Q8N608	2	114442299	115845780	0.0218292	0.0104257	0.0332327	3.75329	0
RANBP2:P49792:OID30812:v1	OID30812	RANBP2	Neurology	RANBP2	P49792	2	108719482	108785810	-0.020891	-0.0318313	-0.00995064	3.73729	0
TACSTD2:P09758:OID21447:v1	OID21447	TACSTD2	Oncology	TACSTD2	P09758	1	58575433	58577252	0.0212991	0.010118	0.0324802	3.72168	0
NFU1:Q9UMS0:OID31510:v1	OID31510	NFU1	Oncology	NFU1	Q9UMS0	2	69396113	69437628	0.0209343	0.00993788	0.0319308	3.71768	0
TSLP:Q969D9:OID20056:v1	OID20056	TSLP	Cardiometabolic	TSLP	Q969D9	5	111070062	111078026	0.0208868	0.00991396	0.0318596	3.71689	0
S100A4:P26447:OID21519:v1	OID21519	S100A4	Oncology	S100A4	P26447	1	153543613	153550136	-0.0208183	-0.0317722	-0.00986431	3.70686	0
CLSTN3:Q9BQT9:OID31092:v1	OID31092	CLSTN3	Neurology	CLSTN3	Q9BQT9	12	7129698	7158945	0.0211778	0.0100144	0.0323412	3.69523	0
PDCD6:O75340:OID20163:v1	OID20163	PDCD6	Cardiometabolic	PDCD6	O75340	5	271621	314974	0.0209642	0.00990984	0.0320185	3.69318	0
MAP1LC3A:Q9H492:OID30868:v1	OID30868	MAP1LC3A	Neurology	MAP1LC3A	Q9H492	20	34546854	34560345	-0.0206279	-0.0315188	-0.00973705	3.68508	0
CEACAM3:P40198:OID21245:v1	OID21245	CEACAM3	Oncology	CEACAM3	P40198	19	41796587	41811554	0.0207235	0.00973073	0.0317163	3.65538	0
DYNLT3:P51808:OID31415:v1	OID31415	DYNLT3	Oncology	DYNLT3	P51808	X	37836757	37847571	-0.020576	-0.0315084	-0.00964361	3.64507	0
MRPL46:Q9H2W6:OID20858:v1	OID20858	MRPL46	Neurology	MRPL46	Q9H2W6	15	88459477	88467390	0.0205193	0.00961593	0.0314227	3.64443	0
NME1:P15531:OID30451:v1	OID30451	NME1	Inflammation	NME1	P15531	17	51153559	51162428	-0.0202587	-0.0310361	-0.00948123	3.63712	0
CD38:P28907:OID21316:v1	OID21316	CD38	Oncology	CD38	P28907	4	15778275	15853232	0.0257891	0.0120478	0.0395305	3.62719	0
S100A14:Q9HCY8:OID30987:v1	OID30987	S100A14	Neurology	S100A14	Q9HCY8	1	153614255	153616986	-0.0206786	-0.031712	-0.00964519	3.61863	0
MUC16:Q8WXI7:OID21378:v1	OID21378	MUC16	Oncology	MUC16	Q8WXI7	19	8848844	8981342	0.0204242	0.00952164	0.0313268	3.61583	0
ITPR1:Q14643:OID30216:v1	OID30216	ITPR1	Cardiometabolic	ITPR1	Q14643	3	4493345	4847506	0.0204751	0.00954484	0.0314053	3.61553	0
CD300LG:Q6UXG3:OID21130:v1	OID21130	CD300LG	Neurology	CD300LG	Q6UXG3	17	43847148	43863639	0.0220079	0.0102576	0.0337581	3.6146	0
PBK:Q96KB5:OID31158:v1	OID31158	PBK	Oncology	PBK	Q96KB5	8	27809624	27838082	-0.0201761	-0.0309753	-0.00937693	3.59909	0
SLITRK6:Q9H5Y7:OID20094:v1	OID20094	SLITRK6	Cardiometabolic	SLITRK6	Q9H5Y7	13	85792790	85806683	0.0208863	0.00970313	0.0320695	3.59694	0
ARF6:P62330:OID31523:v1	OID31523	ARF6	Oncology	ARF6	P62330	14	49893079	49897054	-0.0203374	-0.0312321	-0.00944281	3.59391	0
RASSF2:P50749:OID21194:v1	OID21194	RASSF2	Oncology	RASSF2	P50749	20	4780023	4823608	0.0207012	0.0095909	0.0318114	3.58233	0
ANXA2:P07355:OID30263:v1	OID30263	ANXA2	Cardiometabolic	ANXA2	P07355	15	60347134	60402883	0.0209843	0.00971898	0.0322497	3.58062	0
ENOPH1:Q9UHY7:OID31349:v1	OID31349	ENOPH1	Oncology	ENOPH1	Q9UHY7	4	82430590	82461177	-0.0201986	-0.0310441	-0.00935311	3.57952	0
FUT1:P19526:OID31295:v1	OID31295	FUT1	Oncology	FUT1	P19526	19	48748011	48755390	0.0204626	0.00945936	0.0314659	3.57055	0
CD58:P19256:OID20716:v1	OID20716	CD58	Inflammation	CD58	P19256	1	116514534	116571039	-0.0206339	-0.0317482	-0.00951954	3.56007	0
SORD:Q00796:OID21453:v1	OID21453	SORD	Oncology	SORD	Q00796	15	45023147	45077185	-0.0214262	-0.0329856	-0.00986683	3.5504	0
GFRA3:O60609:OID20933:v1	OID20933	GFRA3	Neurology	GFRA3	O60609	5	138252380	138274621	-0.0213649	-0.0329579	-0.00977186	3.51532	0
SUSD5:O60279:OID30650:v1	OID30650	SUSD5	Inflammation	SUSD5	O60279	3	33150043	33218810	0.0225761	0.0103109	0.0348412	3.50797	0
GATA3:P23771:OID31219:v1	OID31219	GATA3	Oncology	GATA3	P23771	10	8045378	8075198	-0.0200271	-0.0309329	-0.0091212	3.49387	0
CGREF1:Q99674:OID20152:v1	OID20152	CGREF1	Cardiometabolic	CGREF1	Q99674	2	27098889	27119128	0.0207924	0.00943642	0.0321484	3.47626	0
RLN2:P04090:OID30601:v1	OID30601	RLN2	Inflammation	RLN2	P04090	9	5299864	5304716	0.0202666	0.00919665	0.0313365	3.47566	0
ITIH1:P19827:OID30722:v1	OID30722	ITIH1	Inflammation	ITIH1	P19827	3	52777595	52792068	-0.0199459	-0.030841	-0.0090508	3.47547	0
FSHB:P01225:OID30233:v1	OID30233	FSHB	Cardiometabolic	FSHB	P01225	11	30231014	30235261	-0.0272079	-0.042588	-0.0118277	3.27734	0
SCT:P09683:OID30951:v1	OID30951	SCT	Neurology	SCT	P09683	11	626309	627181	-0.0204045	-0.0316728	-0.00913619	3.41079	0
CNTN2:Q02246:OID21426:v1	OID21426	CNTN2	Oncology	CNTN2	Q02246	1	205042937	205078289	-0.0202541	-0.0317233	-0.00878485	3.26762	0
CD8A:P01732:OID21018:v1	OID21018	CD8A	Neurology	CD8A	P01732	2	86784610	86808396	-0.0202058	-0.0314949	-0.00891663	3.34352	0
CR2:P20023:OID20393:v1	OID20393	CR2	Cardiometabolic	CR2	P20023	1	207454230	207489895	-0.0200739	-0.0313993	-0.00874849	3.28823	0
PNLIP:P16233:OID30693:v1	OID30693	PNLIP	Inflammation	PNLIP	P16233	10	116545931	116567855	-0.01999	-0.0310963	-0.00888376	3.3757	0
C1R:P00736:OID30753:v1	OID30753	C1R	Inflammation	C1R	P00736	12	7080214	7092540	-0.0199845	-0.0312427	-0.00872627	3.29659	0
NOTCH2:Q04721:OID30407:v1	OID30407	NOTCH2	Cardiometabolic	NOTCH2	Q04721	1	119911553	120100779	-0.0199085	-0.0314071	-0.00840981	3.15935	0
SSH3:Q8TE77:OID31216:v1	OID31216	SSH3	Oncology	SSH3	Q8TE77	11	67303478	67312607	-0.019735	-0.0306578	-0.00881218	3.39784	0
UPB1:Q9UBR1:OID30352:v1	OID30352	UPB1	Cardiometabolic	UPB1	Q9UBR1	22	24494107	24528390	-0.0197282	-0.0317064	-0.00775004	2.90303	0
GZMA:P12544:OID20663:v1	OID20663	GZMA	Inflammation	GZMA	P12544	5	55102646	55110252	-0.0196926	-0.0310754	-0.00830991	3.15523	0
TMPRSS5:Q9H3S3:OID20947:v1	OID20947	TMPRSS5	Neurology	TMPRSS5	Q9H3S3	11	113687547	113706373	-0.0196918	-0.0311687	-0.0082148	3.11108	0
NEO1:Q92859:OID31066:v1	OID31066	NEO1	Neurology	NEO1	Q92859	15	73051710	73305205	-0.019627	-0.030737	-0.0085171	3.26974	0
ADAM22:Q9P0K1:OID21001:v1	OID21001	ADAM22	Neurology	ADAM22	Q9P0K1	7	87934143	88202889	-0.019562	-0.0309904	-0.00813366	3.09861	0
DBH:P09172:OID30703:v1	OID30703	DBH	Inflammation	DBH	P09172	9	133636363	133659329	-0.0195452	-0.0305586	-0.00853187	3.29526	0
HMCN2:Q8NDA2:OID30592:v1	OID30592	HMCN2	Inflammation	HMCN2	Q8NDA2	9	130265760	130434123	-0.0194822	-0.0307886	-0.0081758	3.13376	0
MGLL:Q99685:OID20711:v1	OID20711	MGLL	Inflammation	MGLL	Q99685	3	127689062	128052190	-0.0194502	-0.0303102	-0.00859013	3.34718	0
OMP:P47874:OID30835:v1	OID30835	OMP	Neurology	OMP	P47874	11	77102840	77103331	-0.0194276	-0.0302906	-0.00856468	3.33901	0
DDX25:Q9UHL0:OID30892:v1	OID30892	DDX25	Neurology	DDX25	Q9UHL0	11	125903348	125943702	-0.0194205	-0.0303403	-0.0085007	3.30727	0
FAM172A:Q8WUF8:OID30248:v1	OID30248	FAM172A	Cardiometabolic	FAM172A	Q8WUF8	5	93617725	94111699	-0.0193448	-0.030198	-0.00849164	3.31982	0
PBXIP1:Q96AQ6:OID31435:v1	OID31435	PBXIP1	Oncology	PBXIP1	Q96AQ6	1	154944076	154956123	-0.0192198	-0.0308634	-0.00757613	2.9139	0
GC:P02774:OID30780:v1	OID30780	GC	Inflammation	GC	P02774	4	71741696	71804041	-0.0192042	-0.0301752	-0.0082332	3.21885	0
CES3:Q6UWW8:OID21340:v1	OID21340	CES3	Oncology	CES3	Q6UWW8	16	66961245	66975149	-0.0191168	-0.0302383	-0.00799542	3.12082	0
PSMC3:P17980:OID31200:v1	OID31200	PSMC3	Oncology	PSMC3	P17980	11	47418769	47426473	-0.018997	-0.0299675	-0.00802649	3.16019	0
GDF2:Q9UK05:OID20202:v1	OID20202	GDF2	Cardiometabolic	GDF2	Q9UK05	10	47322454	47327588	-0.0189837	-0.0310354	-0.00693205	2.69355	0
MDM1:Q8TC05:OID30945:v1	OID30945	MDM1	Neurology	MDM1	Q8TC05	12	68272443	68332381	-0.0189722	-0.0298861	-0.00805839	3.18109	0
LRFN2:Q9ULH4:OID30895:v1	OID30895	LRFN2	Neurology	LRFN2	Q9ULH4	6	40391591	40587364	-0.0189461	-0.0299098	-0.00798249	3.14916	0
MTHFD2:P13995:OID31078:v1	OID31078	MTHFD2	Neurology	MTHFD2	P13995	2	74186172	74217565	-0.0188716	-0.0299104	-0.00783285	3.09206	0
CD200R1:Q8TD46:OID20595:v1	OID20595	CD200R1	Inflammation	CD200R1	Q8TD46	3	112921205	112975103	-0.0187352	-0.0297851	-0.00768535	3.04904	0
DIPK1C:Q0P6D2:OID30932:v1	OID30932	DIPK1C	Neurology	DIPK1C	Q0P6D2	18	74434775	74457944	-0.0186997	-0.0296615	-0.00773792	3.08078	0
DNAJB2:P25686:OID30661:v1	OID30661	DNAJB2	Inflammation	DNAJB2	P25686	2	219279342	219286898	-0.0186347	-0.029716	-0.00755334	3.00686	0
GPA33:Q99795:OID21376:v1	OID21376	GPA33	Oncology	GPA33	Q99795	1	167052836	167166479	-0.018567	-0.0297805	-0.00735342	2.9291	0
IL13RA2:Q14627:OID30841:v1	OID30841	IL13RA2	Neurology	IL13RA2	Q14627	X	115003975	115019977	-0.0185664	-0.0294151	-0.00771773	3.09765	0
KLB:Q86Z14:OID20888:v1	OID20888	KLB	Neurology	KLB	Q86Z14	4	39406930	39451533	-0.0184825	-0.0295933	-0.00737167	2.95216	0
COL2A1:P02458:OID30286:v1	OID30286	COL2A1	Cardiometabolic	COL2A1	P02458	12	47972967	48004554	-0.0183039	-0.0292462	-0.00736165	2.98012	0
CPQ:Q9Y646:OID30406:v1	OID30406	CPQ	Cardiometabolic	CPQ	Q9Y646	8	96645242	97149654	-0.0182982	-0.0295803	-0.00701613	2.82882	0
PRAME:P78395:OID31165:v1	OID31165	PRAME	Oncology	PRAME	P78395	22	22547701	22559361	-0.0182137	-0.0290426	-0.0073849	3.00788	0
C1QTNF9:P0C862:OID30620:v1	OID30620	C1QTNF9	Inflammation	C1QTNF9	P0C862	13	24307166	24322535	-0.0182076	-0.0292989	-0.00711631	2.887	0
ST13:P50502:OID30624:v1	OID30624	ST13	Inflammation	ST13	P50502	22	40824535	40856639	-0.018204	-0.0291837	-0.00722425	2.93568	0
NT5C3A:Q9H0P0:OID20553:v1	OID20553	NT5C3A	Inflammation	NT5C3A	Q9H0P0	7	33014130	33062796	-0.0181673	-0.0289865	-0.00734817	2.99947	0
GPR101:Q96P66:OID30819:v1	OID30819	GPR101	Neurology	GPR101	Q96P66	X	137023929	137033995	-0.0181317	-0.0290056	-0.00725785	2.96413	0
GP1BA:P07359:OID20381:v1	OID20381	GP1BA	Cardiometabolic	GP1BA	P07359	17	4932277	4935023	-0.0181274	-0.0291843	-0.00707049	2.88064	0
BLOC1S3:Q6QNY0:OID31106:v1	OID31106	BLOC1S3	Neurology	BLOC1S3	Q6QNY0	19	45178784	45216933	-0.0180706	-0.0289215	-0.00721962	2.95778	0
SH2D1A:O60880:OID20514:v1	OID20514	SH2D1A	Inflammation	SH2D1A	O60880	X	124227868	124373197	-0.0180251	-0.0291532	-0.00689703	2.82267	0
ACHE:P22303:OID30585:v1	OID30585	ACHE	Inflammation	ACHE	P22303	7	100889994	100896974	-0.0180176	-0.029551	-0.00648416	2.65652	0
APOB:P04114:OID30673:v1	OID30673	APOB	Inflammation	APOB	P04114	2	21001429	21044073	-0.0180058	-0.0288067	-0.00720491	2.96296	0
ZNF830:Q96NB3:OID31350:v1	OID31350	ZNF830	Oncology	ZNF830	Q96NB3	17	34961540	34963777	-0.0179615	-0.0290644	-0.00685854	2.81663	0
SRC:P12931:OID21521:v1	OID21521	SRC	Oncology	SRC	P12931	20	37344685	37406050	-0.0179329	-0.0287862	-0.00707968	2.9188	0
CRNN:Q9UBG3:OID21427:v1	OID21427	CRNN	Oncology	CRNN	Q9UBG3	1	152409243	152414263	-0.0179024	-0.0295092	-0.00629559	2.60057	0
DLGAP5:Q15398:OID30976:v1	OID30976	DLGAP5	Neurology	DLGAP5	Q15398	14	55148112	55191608	-0.0177723	-0.0287506	-0.00679402	2.81995	0
PRDX2:P32119:OID30668:v1	OID30668	PRDX2	Inflammation	PRDX2	P32119	19	12796820	12801800	-0.0177346	-0.0290472	-0.00642195	2.6721	0
ASRGL1:Q7L266:OID30283:v1	OID30283	ASRGL1	Cardiometabolic	ASRGL1	Q7L266	11	62337448	62393412	-0.0177049	-0.0285517	-0.0068582	2.85941	0
POLR2A:P24928:OID30440:v1	OID30440	POLR2A	Inflammation	POLR2A	P24928	17	7484366	7514616	-0.0176476	-0.0284998	-0.00679535	2.84142	0
MORF4L1:Q9UBU8:OID31257:v1	OID31257	MORF4L1	Oncology	MORF4L1	Q9UBU8	15	78810487	78898139	-0.0176283	-0.0285026	-0.00675395	2.8265	0
PDIA2:Q13087:OID31214:v1	OID31214	PDIA2	Oncology	PDIA2	Q13087	16	283164	287215	-0.0176125	-0.0284545	-0.00677052	2.83642	0
LXN:Q9BS40:OID21003:v1	OID21003	LXN	Neurology	LXN	Q9BS40	3	158645822	158672648	-0.0175674	-0.0284246	-0.00671033	2.81761	0
SEPTIN9:Q9UHD8:OID21279:v1	OID21279	SEPTIN9	Oncology	SEPTIN9	Q9UHD8	17	77280569	77500596	-0.0175215	-0.0283977	-0.00664521	2.79694	0
ARL2BP:Q9Y2Y0:OID30121:v1	OID30121	ARL2BP	Cardiometabolic	ARL2BP	Q9Y2Y0	16	57245259	57253635	-0.0175012	-0.0282929	-0.00670958	2.8284	0
CCDC28A:Q8IWP9:OID30973:v1	OID30973	CCDC28A	Neurology	CCDC28A	Q8IWP9	6	138773769	138793319	-0.0174959	-0.028342	-0.00664973	2.8031	0
TRIM5:Q9C035:OID20526:v1	OID20526	TRIM5	Inflammation	TRIM5	Q9C035	11	5663195	5938619	-0.0174936	-0.0284719	-0.00651521	2.74607	0
SCG3:Q8WXD2:OID20728:v1	OID20728	SCG3	Inflammation	SCG3	Q8WXD2	15	51681492	51721026	-0.0174765	-0.0289933	-0.00595965	2.53099	0
NARS1:O43776:OID31035:v1	OID31035	NARS1	Neurology	NARS1	O43776	18	57600656	57622213	-0.0172372	-0.0281331	-0.00634124	2.71301	0
WFIKKN2:Q8TEU8:OID20785:v1	OID20785	WFIKKN2	Inflammation	WFIKKN2	Q8TEU8	17	50834650	50842353	-0.017153	-0.0292247	-0.00508121	2.27055	0
TPMT:P51580:OID21270:v1	OID21270	TPMT	Oncology	TPMT	P51580	6	18128311	18155077	-0.0171238	-0.0279475	-0.00630013	2.71326	0
GLP1R:P43220:OID30809:v1	OID30809	GLP1R	Neurology	GLP1R	P43220	6	39048781	39091303	-0.0170994	-0.0280432	-0.00615566	2.65731	0
SNX18:Q96RF0:OID31476:v1	OID31476	SNX18	Oncology	SNX18	Q96RF0	5	54517759	54546586	-0.0170962	-0.0280358	-0.00615664	2.65816	0
NIT1:Q86X76:OID30252:v1	OID30252	NIT1	Cardiometabolic	NIT1	Q86X76	1	161118086	161125445	-0.0170579	-0.028029	-0.00608679	2.63553	0
CD200:P41217:OID20603:v1	OID20603	CD200	Inflammation	CD200	P41217	3	112332347	112362812	-0.0170484	-0.0285547	-0.00554214	2.43272	0
AHSG:P02765:OID30706:v1	OID30706	AHSG	Inflammation	AHSG	P02765	3	186613060	186621318	-0.0170437	-0.0279689	-0.00611857	2.65038	0
ARG1:P05089:OID21445:v1	OID21445	ARG1	Oncology	ARG1	P05089	6	131470832	131584332	-0.0169861	-0.027897	-0.0060751	2.64115	0
PINLYP:A6NC86:OID30651:v1	OID30651	PINLYP	Inflammation	PINLYP	A6NC86	19	43575801	43583964	-0.0169853	-0.0280702	-0.00590029	2.57219	0
BRD1:O95696:OID31259:v1	OID31259	BRD1	Oncology	BRD1	O95696	22	49773283	49827873	-0.0169775	-0.0278918	-0.00606325	2.6376	0
FGF12:P61328:OID30454:v1	OID30454	FGF12	Inflammation	FGF12	P61328	3	192139390	192767764	-0.0169725	-0.0279062	-0.0060387	2.62845	0
CXCL3:P19876:OID20788:v1	OID20788	CXCL3	Inflammation	CXCL3	P19876	4	74036589	74038807	-0.0169185	-0.0278708	-0.00596612	2.60712	0
FGF16:O43320:OID30535:v1	OID30535	FGF16	Inflammation	FGF16	O43320	X	77447389	77457278	-0.0169099	-0.0277364	-0.00608331	2.65562	0
SLA2:Q9H6Q3:OID31017:v1	OID31017	SLA2	Neurology	SLA2	Q9H6Q3	20	36612318	36646196	-0.0169006	-0.0278082	-0.00599295	2.62035	0
CDC25A:P30304:OID31189:v1	OID31189	CDC25A	Oncology	CDC25A	P30304	3	48157146	48188417	-0.0168274	-0.0277763	-0.00587848	2.58513	0
BTNL10:A8MVZ5:OID31196:v1	OID31196	BTNL10	Oncology	BTNL10	A8MVZ5	1	228510425	228512305	-0.0168239	-0.0278319	-0.00581593	2.56119	0
DCTN2:Q13561:OID21334:v1	OID21334	DCTN2	Oncology	DCTN2	Q13561	12	57529633	57547224	-0.0167941	-0.0275796	-0.00600856	2.64202	0
KIAA1549L:Q6ZVL6:OID31312:v1	OID31312	KIAA1549L	Oncology	KIAA1549L	Q6ZVL6	11	33376108	33674102	-0.0166609	-0.0274773	-0.00584443	2.59474	0
YY1:P25490:OID30446:v1	OID30446	YY1	Inflammation	YY1	P25490	14	100238298	100282788	-0.016604	-0.0274172	-0.00579076	2.58128	0
ATXN3:P54252:OID31149:v1	OID31149	ATXN3	Neurology	ATXN3	P54252	14	92044496	92106621	-0.0165588	-0.0276555	-0.00546208	2.4615	0
CTSE:P14091:OID30628:v1	OID30628	CTSE	Inflammation	CTSE	P14091	1	206008535	206023909	-0.0165287	-0.0276772	-0.00538027	2.43527	0
ZNF174:Q15697:OID30508:v1	OID30508	ZNF174	Inflammation	ZNF174	Q15697	16	3401215	3409364	-0.0165277	-0.0274609	-0.00559453	2.51502	0
NFATC1:O95644:OID20545:v1	OID20545	NFATC1	Inflammation	NFATC1	O95644	18	79395856	79529325	-0.0164491	-0.0275064	-0.0053918	2.44894	0
CTRC:Q99895:OID20752:v1	OID20752	CTRC	Inflammation	CTRC	Q99895	1	15438442	15449242	-0.0163693	-0.0275782	-0.00516037	2.37526	0
AAMDC:Q9H7C9:OID30236:v1	OID30236	AAMDC	Cardiometabolic	AAMDC	Q9H7C9	11	77821109	77918432	-0.0163639	-0.0273253	-0.00540243	2.46323	0
EDEM2:Q9BV94:OID30136:v1	OID30136	EDEM2	Cardiometabolic	EDEM2	Q9BV94	20	35115364	35147336	-0.0163613	-0.0272202	-0.00550233	2.50124	0
PRG3:Q9Y2Y8:OID30383:v1	OID30383	PRG3	Cardiometabolic	PRG3	Q9Y2Y8	11	57376769	57381150	-0.01636	-0.0277109	-0.0050091	2.32432	0
PTPRF:P10586:OID20310:v1	OID20310	PTPRF	Cardiometabolic	PTPRF	P10586	1	43525187	43623666	-0.0163432	-0.027811	-0.0048753	2.2816	0
CRISP2:P16562:OID21456:v1	OID21456	CRISP2	Oncology	CRISP2	P16562	6	49692358	49713590	-0.0163399	-0.0291093	-0.0035704	1.91514	0
C8B:P07358:OID30719:v1	OID30719	C8B	Inflammation	C8B	P07358	1	56929207	56974383	-0.0162971	-0.0275312	-0.00506315	2.34935	0
RAPGEF2:Q9Y4G8:OID31337:v1	OID31337	RAPGEF2	Oncology	RAPGEF2	Q9Y4G8	4	159103013	159360174	-0.0162538	-0.027101	-0.00540663	2.47851	0
MAPKAPK2:P49137:OID31293:v1	OID31293	MAPKAPK2	Oncology	MAPKAPK2	P49137	1	206684905	206734281	-0.0162122	-0.0271275	-0.00529679	2.4425	0
UROD:P06132:OID30603:v1	OID30603	UROD	Inflammation	UROD	P06132	1	45010950	45015575	-0.016136	-0.0271605	-0.00511142	2.38401	0
CPA2:P48052:OID21060:v1	OID21060	CPA2	Neurology	CPA2	P48052	7	130266863	130289798	-0.0161345	-0.0272462	-0.00502283	2.35291	0
AKT3:Q9Y243:OID21197:v1	OID21197	AKT3	Oncology	AKT3	Q9Y243	1	243488233	243851079	-0.0161223	-0.0269943	-0.00525025	2.43612	0
ST8SIA1:Q92185:OID30442:v1	OID30442	ST8SIA1	Inflammation	ST8SIA1	Q92185	12	22063773	22437041	-0.0159312	-0.0268753	-0.00498721	2.36272	0
MCTS1:Q9ULC4:OID31444:v1	OID31444	MCTS1	Oncology	MCTS1	Q9ULC4	X	120594010	120621159	-0.0158847	-0.0269684	-0.00480093	2.30275	0
GOT1:P17174:OID30417:v1	OID30417	GOT1	Cardiometabolic	GOT1	P17174	10	99396870	99430624	-0.0158714	-0.0272274	-0.0045154	2.20986	0
TOP1:P11387:OID31449:v1	OID31449	TOP1	Oncology	TOP1	P11387	20	41028822	41124487	-0.0158568	-0.0271078	-0.00460589	2.24038	0
COQ7:Q99807:OID30217:v1	OID30217	COQ7	Cardiometabolic	COQ7	Q99807	16	19067614	19080095	-0.0158548	-0.0268806	-0.00482893	2.31549	0
PLG:P00747:OID30785:v1	OID30785	PLG	Inflammation	PLG	P00747	6	160702238	160754097	-0.0157845	-0.0269176	-0.00465145	2.26239	0
NFX1:Q12986:OID30158:v1	OID30158	NFX1	Cardiometabolic	NFX1	Q12986	9	33290512	33371157	-0.0157329	-0.0267096	-0.00475624	2.30315	0
CHM:P24386:OID30972:v1	OID30972	CHM	Neurology	CHM	P24386	X	85861180	86047561	-0.0156935	-0.0265944	-0.00479264	2.31997	0
ENO2:P09104:OID21046:v1	OID21046	ENO2	Neurology	ENO2	P09104	12	6913745	6923698	-0.0156591	-0.0265344	-0.00478386	2.32057	0
WWP2:O00308:OID20926:v1	OID20926	WWP2	Neurology	WWP2	O00308	16	69762328	69941741	-0.0156091	-0.0265481	-0.00467022	2.28636	0
DDHD2:O94830:OID31043:v1	OID31043	DDHD2	Neurology	DDHD2	O94830	8	38225218	38275558	-0.0155915	-0.0265262	-0.00465666	2.28352	0
NAP1L4:Q99733:OID31475:v1	OID31475	NAP1L4	Oncology	NAP1L4	Q99733	11	2944431	2992377	-0.0154261	-0.0264246	-0.00442755	2.22265	0
CDA:P32320:OID30345:v1	OID30345	CDA	Cardiometabolic	CDA	P32320	1	20589086	20618903	-0.0154138	-0.0268483	-0.00397922	2.08335	0
CTNNA1:P35221:OID30800:v1	OID30800	CTNNA1	Neurology	CTNNA1	P35221	5	138610967	138935034	-0.0153306	-0.0262986	-0.0043625	2.21018	0
LPL:P06858:OID20188:v1	OID20188	LPL	Cardiometabolic	LPL	P06858	8	19901717	19967259	-0.0153174	-0.0280509	-0.00258386	1.73498	0
VIPR1:P32241:OID30193:v1	OID30193	VIPR1	Cardiometabolic	VIPR1	P32241	3	42489299	42537573	-0.0152679	-0.0261561	-0.00437972	2.22184	0
IGBP1:P78318:OID31059:v1	OID31059	IGBP1	Neurology	IGBP1	P78318	X	70133447	70166324	-0.0152055	-0.0261696	-0.00424141	2.18206	0
DNAJB1:P25685:OID21363:v1	OID21363	DNAJB1	Oncology	DNAJB1	P25685	19	14514769	14560391	-0.0151988	-0.0261714	-0.00422622	2.17774	0
SMAD2:Q15796:OID31353:v1	OID31353	SMAD2	Oncology	SMAD2	Q15796	18	47808957	47931146	-0.0151904	-0.0261275	-0.00425331	2.18732	0
LPP:Q93052:OID30190:v1	OID30190	LPP	Cardiometabolic	LPP	Q93052	3	188153284	188890671	-0.0151182	-0.0260744	-0.00416207	2.16421	0
AMDHD2:Q9Y303:OID30366:v1	OID30366	AMDHD2	Cardiometabolic	AMDHD2	Q9Y303	16	2520357	2531422	-0.0150969	-0.02595	-0.00424377	2.19281	0
SMAD3:P84022:OID31418:v1	OID31418	SMAD3	Oncology	SMAD3	P84022	15	67063763	67195173	-0.0150728	-0.0260093	-0.00413629	2.15992	0
GIT1:Q9Y2X7:OID30533:v1	OID30533	GIT1	Inflammation	GIT1	Q9Y2X7	17	29573475	29594054	-0.0150243	-0.0259688	-0.00407988	2.14606	0
ITGB5:P18084:OID21522:v1	OID21522	ITGB5	Oncology	ITGB5	P18084	3	124761948	124901418	-0.0150218	-0.0263381	-0.00370547	2.03205	0
NPR1:P16066:OID30116:v1	OID30116	NPR1	Cardiometabolic	NPR1	P16066	1	153678688	153693992	-0.0150007	-0.0260721	-0.00392938	2.10075	0
CMIP:Q8IY22:OID31406:v1	OID31406	CMIP	Oncology	CMIP	Q8IY22	16	81444808	81711762	-0.0149765	-0.0259057	-0.00404739	2.13982	0
BSND:Q8WZ55:OID31184:v1	OID31184	BSND	Oncology	BSND	Q8WZ55	1	54998933	55017172	-0.0149079	-0.0258276	-0.00398815	2.12684	0
SERPINA6:P08185:OID30743:v1	OID30743	SERPINA6	Inflammation	SERPINA6	P08185	14	94304248	94323389	-0.0148951	-0.0272858	-0.00250443	1.73316	0
DAND5:Q8N907:OID30420:v1	OID30420	DAND5	Inflammation	DAND5	Q8N907	19	12965159	12974760	-0.0148691	-0.0256967	-0.00404144	2.14726	0
RASGRF1:Q13972:OID31213:v1	OID31213	RASGRF1	Oncology	RASGRF1	Q13972	15	78959906	79090780	-0.0148651	-0.0257687	-0.00396153	2.12202	0
RYR1:P21817:OID30085:v1	OID30085	RYR1	Cardiometabolic	RYR1	P21817	19	38433691	38595273	-0.0148636	-0.0257274	-0.00399974	2.13432	0
NT5C:Q8TCD5:OID30294:v1	OID30294	NT5C	Cardiometabolic	NT5C	Q8TCD5	17	75130225	75131757	-0.0147958	-0.0256621	-0.00392938	2.11767	0
DSCAM:O60469:OID30993:v1	OID30993	DSCAM	Neurology	DSCAM	O60469	21	40010999	40847158	-0.0147839	-0.0259713	-0.00359642	2.01726	0
OPTC:Q9UBM4:OID21362:v1	OID21362	OPTC	Oncology	OPTC	Q9UBM4	1	203494153	203508949	-0.0147442	-0.0266752	-0.00281322	1.81112	0
GAD1:Q99259:OID31166:v1	OID31166	GAD1	Oncology	GAD1	Q99259	2	170813213	170861151	-0.0147208	-0.0256821	-0.0037595	2.07076	0
MTSS1:O43312:OID31492:v1	OID31492	MTSS1	Oncology	MTSS1	O43312	8	124550784	124728473	-0.0147067	-0.0256082	-0.00380522	2.08601	0
TERF1:P54274:OID30480:v1	OID30480	TERF1	Inflammation	TERF1	P54274	8	73008856	73048123	-0.0146526	-0.0254661	-0.00383902	2.10102	0
LYZL2:Q7Z4W2:OID31180:v1	OID31180	LYZL2	Oncology	LYZL2	Q7Z4W2	10	30611779	30629762	-0.0146412	-0.0267437	-0.00253879	1.75073	0
EPHA4:P54764:OID30622:v1	OID30622	EPHA4	Inflammation	EPHA4	P54764	2	221418027	221574202	-0.0146358	-0.0256737	-0.00359789	2.02837	0
GSR:P00390:OID30700:v1	OID30700	GSR	Inflammation	GSR	P00390	8	30678066	30727846	-0.0146217	-0.0259535	-0.00328987	1.94103	0
FNDC1:Q4ZHG4:OID31127:v1	OID31127	FNDC1	Neurology	FNDC1	Q4ZHG4	6	159169400	159272108	-0.0145454	-0.026101	-0.00298987	1.86524	0
DDI2:Q5TDH0:OID30602:v1	OID30602	DDI2	Inflammation	DDI2	Q5TDH0	1	15617458	15669044	-0.0145442	-0.0257645	-0.0033238	1.95538	0
GLI2:P10070:OID30429:v1	OID30429	GLI2	Inflammation	GLI2	P10070	2	120735623	120992653	-0.0145408	-0.0254128	-0.00366882	2.05696	0
TSC1:Q92574:OID30478:v1	OID30478	TSC1	Inflammation	TSC1	Q92574	9	132891348	132946874	-0.0145395	-0.0254063	-0.00367266	2.05824	0
TRIM40:Q6P9F5:OID30885:v1	OID30885	TRIM40	Neurology	TRIM40	Q6P9F5	6	30136124	30148735	-0.0145056	-0.0253077	-0.00370341	2.07041	0
CD164L2:Q6UWJ8:OID30922:v1	OID30922	CD164L2	Neurology	CD164L2	Q6UWJ8	1	27379176	27383333	-0.0145054	-0.0254267	-0.00358402	2.03384	0
FRMD7:Q6ZUT3:OID30898:v1	OID30898	FRMD7	Neurology	FRMD7	Q6ZUT3	X	132076990	132128020	-0.0144449	-0.0254118	-0.00347812	2.0066	0
ENTPD2:Q9Y5L3:OID21260:v1	OID21260	ENTPD2	Oncology	ENTPD2	Q9Y5L3	9	137048107	137054061	-0.0144277	-0.025426	-0.00342947	1.99349	0
TJAP1:Q5JTD0:OID21477:v1	OID21477	TJAP1	Oncology	TJAP1	Q5JTD0	6	43477523	43506556	-0.0143932	-0.0253661	-0.00342029	1.9932	0
NFKB1:P19838:OID30160:v1	OID30160	NFKB1	Cardiometabolic	NFKB1	P19838	4	102501330	102617302	-0.0143782	-0.0253691	-0.00338725	1.98457	0
FRMD4B:Q9Y2L6:OID30155:v1	OID30155	FRMD4B	Cardiometabolic	FRMD4B	Q9Y2L6	3	69168782	69542583	-0.0143461	-0.0251382	-0.00355395	2.03668	0
SPINK8:P0C7L1:OID30153:v1	OID30153	SPINK8	Cardiometabolic	SPINK8	P0C7L1	3	48306842	48333661	-0.0143027	-0.0252582	-0.00334726	1.97807	0
SIT1:Q9Y3P8:OID20462:v1	OID20462	SIT1	Inflammation	SIT1	Q9Y3P8	9	35649295	35650931	-0.0142871	-0.0259842	-0.00259005	1.77765	0
FCGR2B:P31994:OID21215:v1	OID21215	FCGR2B	Oncology	FCGR2B	P31994	1	161663143	161678654	-0.0142608	-0.0252852	-0.00323642	1.94891	0
IFNAR1:P17181:OID31491:v1	OID31491	IFNAR1	Oncology	IFNAR1	P17181	21	33324387	33359864	-0.0142499	-0.0253546	-0.00314526	1.9239	0
SCRN1:Q12765:OID20542:v1	OID20542	SCRN1	Inflammation	SCRN1	Q12765	7	29920104	29990289	-0.0142051	-0.0250806	-0.00332955	1.97959	0
WASL:O00401:OID30467:v1	OID30467	WASL	Inflammation	WASL	O00401	7	123681943	123749003	-0.014172	-0.0252525	-0.00309145	1.91368	0
SPRED2:Q7Z698:OID30423:v1	OID30423	SPRED2	Inflammation	SPRED2	Q7Z698	2	65310851	65432637	-0.0140944	-0.0249211	-0.00326764	1.96898	0
PLCB1:Q9NQ66:OID30484:v1	OID30484	PLCB1	Inflammation	PLCB1	Q9NQ66	20	8077251	8968360	-0.0140587	-0.0248664	-0.00325094	1.96651	0
ARFIP1:P53367:OID31024:v1	OID31024	ARFIP1	Neurology	ARFIP1	P53367	4	152779937	152918463	-0.0140554	-0.0249362	-0.00317453	1.9445	0
CD84:Q9UIB8:OID20607:v1	OID20607	CD84	Inflammation	CD84	Q9UIB8	1	160541095	160579516	-0.0140307	-0.0249694	-0.00309199	1.92252	0
HCG22:E2RYF7:OID30088:v1	OID30088	HCG22	Cardiometabolic	HCG22	E2RYF7	6	31053450	31059890	-0.0140249	-0.025047	-0.00300273	1.8979	0
RANBP1:P43487:OID30258:v1	OID30258	RANBP1	Cardiometabolic	RANBP1	P43487	22	20115938	20127355	-0.0140172	-0.0250745	-0.00296003	1.8866	0
NUMB:P49757:OID30568:v1	OID30568	NUMB	Inflammation	NUMB	P49757	14	73275107	73458617	-0.0139808	-0.0249932	-0.00296832	1.891	0
CEP85:Q6P2H3:OID21241:v1	OID21241	CEP85	Oncology	CEP85	Q6P2H3	1	26234200	26278808	-0.0139695	-0.024885	-0.00305394	1.91556	0
LZTFL1:Q9NQ48:OID30637:v1	OID30637	LZTFL1	Inflammation	LZTFL1	Q9NQ48	3	45823316	45916042	-0.0139477	-0.0247924	-0.00310305	1.9309	0
MPRIP:Q6WCQ1:OID31420:v1	OID31420	MPRIP	Oncology	MPRIP	Q6WCQ1	17	17042457	17217679	-0.0139418	-0.024924	-0.00295973	1.89091	0
KRT6C:P48668:OID30169:v1	OID30169	KRT6C	Cardiometabolic	KRT6C	P48668	12	52468516	52473805	-0.0139283	-0.0249559	-0.00290077	1.87549	0
THOP1:P52888:OID20194:v1	OID20194	THOP1	Cardiometabolic	THOP1	P52888	19	2785503	2815807	-0.0139087	-0.0256142	-0.0022032	1.70146	0
ROBO2:Q9HCK4:OID21007:v1	OID21007	ROBO2	Neurology	ROBO2	Q9HCK4	3	75906695	77649964	-0.0138935	-0.0256593	-0.00212762	1.68473	0
PPM1B:O75688:OID30548:v1	OID30548	PPM1B	Inflammation	PPM1B	O75688	2	44167969	44244384	-0.0138866	-0.0249107	-0.00286253	1.86743	0
EIF2AK3:Q9NZJ5:OID30060:v1	OID30060	EIF2AK3	Cardiometabolic	EIF2AK3	Q9NZJ5	2	88556741	88691518	-0.0138677	-0.0246795	-0.00305578	1.92244	0
SMAD1:Q15797:OID21180:v1	OID21180	SMAD1	Oncology	SMAD1	Q15797	4	145481194	145559176	-0.0138088	-0.0248172	-0.00280036	1.85491	0
FAM171B:Q6P995:OID31338:v1	OID31338	FAM171B	Oncology	FAM171B	Q6P995	2	186694060	186765959	-0.0137312	-0.0248165	-0.0026459	1.81791	0
FKBPL:Q9UIM3:OID31499:v1	OID31499	FKBPL	Oncology	FKBPL	Q9UIM3	6	32128707	32130288	-0.0137285	-0.024564	-0.00289288	1.88487	0
THRAP3:Q9Y2W1:OID30053:v1	OID30053	THRAP3	Cardiometabolic	THRAP3	Q9Y2W1	1	36224432	36305357	-0.0137073	-0.0246897	-0.0027248	1.84006	0
EIF4G3:O43432:OID31022:v1	OID31022	EIF4G3	Neurology	EIF4G3	O43432	1	20806292	21177285	-0.0136758	-0.0246191	-0.00273251	1.84382	0
BCAT2:O15382:OID30844:v1	OID30844	BCAT2	Neurology	BCAT2	O15382	19	48795062	48811029	-0.0136459	-0.0246555	-0.0026363	1.81971	0
STEAP4:Q687X5:OID30846:v1	OID30846	STEAP4	Neurology	STEAP4	Q687X5	7	88270892	88306894	-0.0136436	-0.0246964	-0.00259084	1.80788	0
PAMR1:Q6UXH9:OID21153:v1	OID21153	PAMR1	Neurology	PAMR1	Q6UXH9	11	35431823	35530300	-0.0136414	-0.0255939	-0.00168889	1.59664	0
PDLIM5:Q96HC4:OID31063:v1	OID31063	PDLIM5	Neurology	PDLIM5	Q96HC4	4	94451857	94668227	-0.0136139	-0.0245532	-0.00267474	1.83159	0
MASP1:P48740:OID20954:v1	OID20954	MASP1	Neurology	MASP1	P48740	3	187217282	187291980	-0.0136078	-0.0246481	-0.00256746	1.80355	0
F7:P08709:OID20372:v1	OID20372	F7	Cardiometabolic	F7	P08709	13	113105788	113120685	-0.0135807	-0.0252589	-0.00190249	1.64451	0
TGM2:P21980:OID20141:v1	OID20141	TGM2	Cardiometabolic	TGM2	P21980	20	38127385	38166578	-0.013526	-0.0246272	-0.00242479	1.7707	0
PPP1CC:P36873:OID31360:v1	OID31360	PPP1CC	Oncology	PPP1CC	P36873	12	110719680	110742939	-0.0135036	-0.0244392	-0.00256795	1.80886	0
ESPL1:Q14674:OID31176:v1	OID31176	ESPL1	Oncology	ESPL1	Q14674	12	53268299	53293638	-0.0135003	-0.0243871	-0.00261351	1.82113	0
NEK7:Q8TDX7:OID31250:v1	OID31250	NEK7	Oncology	NEK7	Q8TDX7	1	198156994	198322420	-0.013491	-0.0244259	-0.002556	1.80634	0
NELL2:Q99435:OID20706:v1	OID20706	NELL2	Inflammation	NELL2	Q99435	12	44508275	44921848	-0.013466	-0.0248935	-0.0020385	1.67922	0
PLXDC2:Q6UX71:OID31101:v1	OID31101	PLXDC2	Neurology	PLXDC2	Q6UX71	10	19816239	20289856	-0.0134635	-0.0246369	-0.00229014	1.73967	0
TJP3:O95049:OID30798:v1	OID30798	TJP3	Neurology	TJP3	O95049	19	3708362	3750813	-0.0134276	-0.0243126	-0.00254262	1.80597	0
AZI2:Q9H6S1:OID31056:v1	OID31056	AZI2	Neurology	AZI2	Q9H6S1	3	28315003	28349050	-0.0134212	-0.024411	-0.00243133	1.7772	0
ITGA6:P23229:OID20528:v1	OID20528	ITGA6	Inflammation	ITGA6	P23229	2	172427354	172506459	-0.0134137	-0.0243464	-0.00248105	1.79046	0
LSM8:O95777:OID31269:v1	OID31269	LSM8	Oncology	LSM8	O95777	7	118184144	118204035	-0.0133872	-0.0244529	-0.00232142	1.75075	0
HMGCS1:Q01581:OID30157:v1	OID30157	HMGCS1	Cardiometabolic	HMGCS1	Q01581	5	43287470	43313512	-0.013384	-0.0243279	-0.00244008	1.78121	0
CCS:O14618:OID20973:v1	OID20973	CCS	Neurology	CCS	O14618	11	66593153	66606019	-0.0133831	-0.0244109	-0.00235539	1.75951	0
LRRC37A2:A6NM11:OID31440:v1	OID31440	LRRC37A2	Oncology	LRRC37A2	A6NM11	17	46511508	46556910	-0.0133736	-0.0245863	-0.00216098	1.71171	0
LAMP2:P13473:OID21035:v1	OID21035	LAMP2	Neurology	LAMP2	P13473	X	120426148	120469365	-0.0133622	-0.0249431	-0.00178132	1.62428	0
NAA80:Q93015:OID30893:v1	OID30893	NAA80	Neurology	NAA80	Q93015	3	50296402	50299416	-0.0133174	-0.0242865	-0.0023483	1.76066	0
ARAF:P10398:OID31260:v1	OID31260	ARAF	Oncology	ARAF	P10398	X	47561205	47571908	-0.0133081	-0.0242264	-0.0023899	1.77177	0
GTPBP2:Q9BX10:OID30946:v1	OID30946	GTPBP2	Neurology	GTPBP2	Q9BX10	6	43605316	43629264	-0.01329	-0.0242288	-0.00235129	1.76266	0
RPS10:P46783:OID30070:v1	OID30070	RPS10	Cardiometabolic	RPS10	P46783	6	34417454	34426069	-0.0132193	-0.0241879	-0.00225076	1.74021	0
VPS28:Q9UK41:OID31273:v1	OID31273	VPS28	Oncology	VPS28	Q9UK41	8	144423601	144428563	-0.0132013	-0.0240635	-0.00233908	1.76356	0
CLEC4M:Q9H2X3:OID30405:v1	OID30405	CLEC4M	Cardiometabolic	CLEC4M	Q9H2X3	19	7763210	7769605	-0.0131853	-0.0242196	-0.0021511	1.71676	0
SHPK:Q9UHJ6:OID31292:v1	OID31292	SHPK	Oncology	SHPK	Q9UHJ6	17	3608240	3636250	-0.0131714	-0.0239827	-0.00236017	1.77042	0
MDH1:P40925:OID30669:v1	OID30669	MDH1	Inflammation	MDH1	P40925	2	63588609	63607197	-0.0131689	-0.024157	-0.00218068	1.72477	0
SH3GLB2:Q9NR46:OID31145:v1	OID31145	SH3GLB2	Neurology	SH3GLB2	Q9NR46	9	129007036	129028331	-0.0131345	-0.0243075	-0.00196144	1.67283	0
IMPG1:Q17R60:OID30814:v1	OID30814	IMPG1	Neurology	IMPG1	Q17R60	6	75921114	76072678	-0.0130177	-0.0238775	-0.0021579	1.72534	0
CEP350:Q5VT06:OID31247:v1	OID31247	CEP350	Oncology	CEP350	Q5VT06	1	179954674	180114880	-0.0129909	-0.0239586	-0.00202321	1.69296	0
ARMCX2:Q7L311:OID30792:v1	OID30792	ARMCX2	Neurology	ARMCX2	Q7L311	X	101655281	101659850	-0.0129893	-0.023873	-0.00210559	1.71338	0
APPL2:Q8NEU8:OID30590:v1	OID30590	APPL2	Inflammation	APPL2	Q8NEU8	12	105173297	105236203	-0.0129863	-0.0238816	-0.00209091	1.70984	0
CGB3_CGB5_CGB8:P0DN86:OID30671:v1	OID30671	CGB3_CGB5_CGB8	Inflammation	CGB5;CGB8;CGB3	P0DN86;P0DN86;P0DN86	19;19;19	49043848;49047638;49022869	49045311;49049111;49024333	-0.0129789	-0.0247848	-0.00117298	1.50572	0
RAB11FIP3:O75154:OID30325:v1	OID30325	RAB11FIP3	Cardiometabolic	RAB11FIP3	O75154	16	425649	523011	-0.0129722	-0.0239574	-0.00198701	1.68485	0
AFP:P02771:OID20978:v1	OID20978	AFP	Neurology	AFP	P02771	4	73431138	73456174	-0.0129544	-0.0242505	-0.00165819	1.60874	0
VAV3:Q9UKW4:OID30795:v1	OID30795	VAV3	Neurology	VAV3	Q9UKW4	1	107571161	107965180	-0.0129502	-0.0238163	-0.00208408	1.70959	0
FGD3:Q5JSP0:OID31040:v1	OID31040	FGD3	Neurology	FGD3	Q5JSP0	9	92947523	93036236	-0.0129375	-0.0238341	-0.00204085	1.69936	0
PM20D1:Q6GTS8:OID20149:v1	OID20149	PM20D1	Cardiometabolic	PM20D1	Q6GTS8	1	205828025	205850132	-0.0129333	-0.0241499	-0.00171658	1.62255	0
GART:P22102:OID31004:v1	OID31004	GART	Neurology	GART	P22102	21	33503931	33543491	-0.0129252	-0.0239556	-0.00189471	1.66434	0
MTPN:P58546:OID20080:v1	OID20080	MTPN	Cardiometabolic	MTPN	P58546	7	135926760	135977359	-0.0129125	-0.0238924	-0.00193247	1.67384	0
TNFAIP8L2:Q6P589:OID30629:v1	OID30629	TNFAIP8L2	Inflammation	TNFAIP8L2	Q6P589	1	151156649	151159749	-0.0128746	-0.0237363	-0.00201297	1.69491	0
FTCD:O95954:OID31137:v1	OID31137	FTCD	Neurology	FTCD	O95954	21	46136160	46155579	-0.0128512	-0.0248264	-0.00087607	1.45026	0
ENOX2:Q16206:OID30152:v1	OID30152	ENOX2	Cardiometabolic	ENOX2	Q16206	X	130622325	130903234	-0.0128204	-0.0238042	-0.00183649	1.65409	0
BTC:P35070:OID21199:v1	OID21199	BTC	Oncology	BTC	P35070	4	74744759	74794523	-0.0128008	-0.0238149	-0.00178672	1.64297	0
CACNA1C:Q13936:OID30840:v1	OID30840	CACNA1C	Neurology	CACNA1C	Q13936	12	1970772	2697950	-0.0127769	-0.0236585	-0.00189533	1.66975	0
DNM1:Q05193:OID31458:v1	OID31458	DNM1	Oncology	DNM1	Q05193	9	128191655	128255248	-0.012775	-0.0237268	-0.00182315	1.65246	0
TF:P02787:OID30783:v1	OID30783	TF	Inflammation	TF	P02787	3	133746040	133796641	-0.0127557	-0.0238904	-0.00162107	1.60608	0
NUDT10:Q8NFP7:OID30198:v1	OID30198	NUDT10	Cardiometabolic	NUDT10	Q8NFP7	X	51332231	51337525	-0.0127415	-0.0236747	-0.0018083	1.65006	0
DCTN1:Q14203:OID21399:v1	OID21399	DCTN1	Oncology	DCTN1	Q14203	2	74361154	74392087	-0.0127371	-0.0236099	-0.00186427	1.66364	0
CPE:P16870:OID21392:v1	OID21392	CPE	Oncology	CPE	P16870	4	165361194	165498547	-0.0127235	-0.0238138	-0.00163316	1.60977	0
GABRA4:P48169:OID30803:v1	OID30803	GABRA4	Neurology	GABRA4	P48169	4	46918900	46993581	-0.0127098	-0.023734	-0.00168552	1.62223	0
IMPA1:P29218:OID20907:v1	OID20907	IMPA1	Neurology	IMPA1	P29218	8	81656914	81686331	-0.0127015	-0.023506	-0.00189697	1.67288	0
GP5:P40197:OID30611:v1	OID30611	GP5	Inflammation	GP5	P40197	3	194394821	194399266	-0.0126932	-0.0236974	-0.00168906	1.62356	0
RGMB:Q6NW40:OID21045:v1	OID21045	RGMB	Neurology	RGMB	Q6NW40	5	98768650	98798643	-0.0126929	-0.0242904	-0.00109542	1.49526	0
MAP2K6:P52564:OID20552:v1	OID20552	MAP2K6	Inflammation	MAP2K6	P52564	17	69414697	69553865	-0.0126914	-0.0236005	-0.00178219	1.64553	0
SCG2:P13521:OID21400:v1	OID21400	SCG2	Oncology	SCG2	P13521	2	223596940	223602361	-0.0126832	-0.0241268	-0.00123946	1.52491	0
AGXT:P21549:OID20139:v1	OID20139	AGXT	Cardiometabolic	AGXT	P21549	2	240868824	240880502	-0.0126787	-0.0240882	-0.00126906	1.53119	0
IGDCC3:Q8IVU1:OID30862:v1	OID30862	IGDCC3	Neurology	IGDCC3	Q8IVU1	15	65327127	65378002	-0.0125585	-0.023512	-0.001605	1.60816	0
YJU2:Q9BW85:OID31404:v1	OID31404	YJU2	Oncology	YJU2	Q9BW85	19	4247080	4269088	-0.0125319	-0.0233476	-0.00171619	1.63507	0
GMPR2:Q9P2T1:OID30623:v1	OID30623	GMPR2	Inflammation	GMPR2	Q9P2T1	14	24232422	24239242	-0.012492	-0.0234002	-0.00158372	1.60519	0
UFD1:Q92890:OID31486:v1	OID31486	UFD1	Oncology	UFD1	Q92890	22	19449911	19479202	-0.0124856	-0.0234019	-0.00156921	1.60203	0
RAB2B:Q8WUD1:OID31362:v1	OID31362	RAB2B	Oncology	RAB2B	Q8WUD1	14	21459020	21476960	-0.012482	-0.0233586	-0.00160531	1.61051	0
IKBKG:Q9Y6K9:OID20544:v1	OID20544	IKBKG	Inflammation	IKBKG	Q9Y6K9	X	154541199	154565046	-0.0124725	-0.0235101	-0.00143498	1.57191	0
ARID3A:Q99856:OID30861:v1	OID30861	ARID3A	Neurology	ARID3A	Q99856	19	925781	975939	-0.0124676	-0.0233795	-0.00155572	1.59944	0
BRD2:P25440:OID30826:v1	OID30826	BRD2	Neurology	BRD2	P25440	6	32968594	32981505	-0.0124598	-0.0233698	-0.00154987	1.59831	0
SEMA6C:Q9H3T2:OID30531:v1	OID30531	SEMA6C	Inflammation	SEMA6C	Q9H3T2	1	151131685	151146631	-0.0124397	-0.023257	-0.00162236	1.61578	0
SKAP2:O75563:OID20761:v1	OID20761	SKAP2	Inflammation	SKAP2	O75563	7	26667068	26995239	-0.0123976	-0.0232878	-0.00150739	1.59031	0
GGCT:O75223:OID30304:v1	OID30304	GGCT	Cardiometabolic	GGCT	O75223	7	30496621	30504841	-0.0123727	-0.0232747	-0.00147058	1.58257	0
HAO1:Q9UJM8:OID21395:v1	OID21395	HAO1	Oncology	HAO1	Q9UJM8	20	7882985	7940458	-0.0123542	-0.0240682	-0.000640245	1.41172	0
TPBGL:P0DKB5:OID30928:v1	OID30928	TPBGL	Neurology	TPBGL	P0DKB5	11	75240774	75243704	-0.0122811	-0.0231926	-0.00136945	1.56209	0
DEFB104A_DEFB104B:Q8WTQ1:OID30849:v1	OID30849	DEFB104A_DEFB104B	Neurology	DEFB104B;DEFB104A	Q8WTQ1;Q8WTQ1	8;8	7470308;7836436	7475082;7841242	-0.0122731	-0.0241059	-0.000440238	1.37582	0
GPHA2:Q96T91:OID31437:v1	OID31437	GPHA2	Oncology	GPHA2	Q96T91	11	64934471	64935893	-0.0121882	-0.0235611	-0.000815287	1.44718	0
DDX39A:O00148:OID30494:v1	OID30494	DDX39A	Inflammation	DDX39A	O00148	19	14408798	14419383	-0.0121822	-0.023085	-0.00127944	1.5444	0
DLG4:P78352:OID31071:v1	OID31071	DLG4	Neurology	DLG4	P78352	17	7187187	7219841	-0.012169	-0.0230443	-0.00129363	1.54787	0
RTKN2:Q8IZC4:OID30049:v1	OID30049	RTKN2	Cardiometabolic	RTKN2	Q8IZC4	10	62183035	62268844	-0.0121077	-0.0230932	-0.00112225	1.51171	0
TIMM8A:O60220:OID31143:v1	OID31143	TIMM8A	Neurology	TIMM8A	O60220	X	101345661	101348742	-0.0120986	-0.0229729	-0.00122428	1.53411	0
BRSK2:Q8IWQ3:OID31042:v1	OID31042	BRSK2	Neurology	BRSK2	Q8IWQ3	11	1389899	1462689	-0.0120852	-0.0229226	-0.00124786	1.53964	0
LSM1:O15116:OID21210:v1	OID21210	LSM1	Oncology	LSM1	O15116	8	38163335	38176730	-0.0120838	-0.022964	-0.0012037	1.52991	0
TMED10:P49755:OID30068:v1	OID30068	TMED10	Cardiometabolic	TMED10	P49755	14	75131469	75176612	-0.0120774	-0.0229174	-0.00123738	1.53749	0
UNC5D:Q6UXZ4:OID30447:v1	OID30447	UNC5D	Inflammation	UNC5D	Q6UXZ4	8	35235475	35796550	-0.012055	-0.0230559	-0.0010542	1.4982	0
L1CAM:P32004:OID21484:v1	OID21484	L1CAM	Oncology	L1CAM	P32004	X	153861514	153886173	-0.0120485	-0.0235637	-0.00053333	1.3945	0
PTRHD1:Q6GMV3:OID30659:v1	OID30659	PTRHD1	Inflammation	PTRHD1	Q6GMV3	2	24789728	24793391	-0.012027	-0.0228633	-0.00119076	1.5283	0
CCAR2:Q8N163:OID31077:v1	OID31077	CCAR2	Neurology	CCAR2	Q8N163	8	22604757	22620964	-0.0120181	-0.022903	-0.00113319	1.51589	0
PFDN4:Q9NQP4:OID31212:v1	OID31212	PFDN4	Oncology	PFDN4	Q9NQP4	20	54208087	54228052	-0.0119891	-0.0228582	-0.00112005	1.51362	0
HTR1B:P28222:OID30866:v1	OID30866	HTR1B	Neurology	HTR1B	P28222	6	77460924	77463491	-0.0119379	-0.0228157	-0.00106	1.50164	0
GUCY2C:P25092:OID31318:v1	OID31318	GUCY2C	Oncology	GUCY2C	P25092	12	14612632	14696599	-0.0119017	-0.0229126	-0.000890876	1.46657	0
FKBP1B:P68106:OID20618:v1	OID20618	FKBP1B	Inflammation	FKBP1B	P68106	2	24049701	24063681	-0.0118824	-0.0227813	-0.000983426	1.48629	0
NAGK:Q9UJ70:OID30271:v1	OID30271	NAGK	Cardiometabolic	NAGK	Q9UJ70	2	71064344	71079808	-0.0118755	-0.0229012	-0.000849774	1.45849	0
DARS1:P14868:OID20903:v1	OID20903	DARS1	Neurology	DARS1	P14868	2	135905881	135986100	-0.0118178	-0.0226678	-0.000967827	1.4841	0
AMPD3:Q01432:OID31139:v1	OID31139	AMPD3	Neurology	AMPD3	Q01432	11	10308313	10507579	-0.0118062	-0.0228733	-0.000739145	1.43694	0
LAMA1:P25391:OID30057:v1	OID30057	LAMA1	Cardiometabolic	LAMA1	P25391	18	6941742	7117797	-0.0118	-0.0227976	-0.000802324	1.44984	0
GRHPR:Q9UBQ7:OID30289:v1	OID30289	GRHPR	Cardiometabolic	GRHPR	Q9UBQ7	9	37422666	37436990	-0.011792	-0.0228283	-0.000755748	1.44047	0
DKKL1:Q9UK85:OID21313:v1	OID21313	DKKL1	Oncology	DKKL1	Q9UK85	19	49361783	49375116	-0.0117881	-0.0232733	-0.00030281	1.35375	0
CDKL5:O76039:OID30796:v1	OID30796	CDKL5	Neurology	CDKL5	O76039	X	18425583	18653629	-0.0117386	-0.0227036	-0.00077371	1.44483	0
TUBB3:Q13509:OID30799:v1	OID30799	TUBB3	Neurology	TUBB3	Q13509	16	89921392	89938761	-0.0117373	-0.0225397	-0.000934857	1.47847	0
ASPSCR1:Q9BZE9:OID31055:v1	OID31055	ASPSCR1	Neurology	ASPSCR1	Q9BZE9	17	81976807	82017406	-0.0116873	-0.0226436	-0.000731086	1.43681	0
BOC:Q9BWV1:OID20116:v1	OID20116	BOC	Cardiometabolic	BOC	Q9BWV1	3	113211003	113287459	-0.0116251	-0.0229371	-0.000313032	1.3564	0
NRXN3:Q9Y4C0:OID30901:v1	OID30901	NRXN3	Neurology	NRXN3	Q9Y4C0	14	78170373	79868291	-0.0115457	-0.0224324	-0.000659059	1.42392	0
BHMT2:Q9H2M3:OID30051:v1	OID30051	BHMT2	Cardiometabolic	BHMT2	Q9H2M3	5	79069767	79090069	-0.0115219	-0.0223202	-0.000723654	1.43741	0
DYNC1H1:Q14204:OID31341:v1	OID31341	DYNC1H1	Oncology	DYNC1H1	Q14204	14	101964573	102056443	-0.0115198	-0.0224392	-0.000600408	1.4124	0
PIBF1:Q8WXW3-4:OID31061:v1	OID31061	PIBF1	Neurology	PIBF1	Q8WXW3	13	72782133	73016461	-0.0115032	-0.0224089	-0.000597582	1.412	0
CAMSAP1:Q5T5Y3:OID31070:v1	OID31070	CAMSAP1	Neurology	CAMSAP1	Q5T5Y3	9	135808487	135907546	-0.0114727	-0.0223228	-0.000622652	1.41737	0
ARL13B:Q3SXY8:OID30166:v1	OID30166	ARL13B	Cardiometabolic	ARL13B	Q3SXY8	3	93980139	94055678	-0.0114471	-0.0224668	-0.000427456	1.37906	0
DNAJB6:O75190:OID30613:v1	OID30613	DNAJB6	Inflammation	DNAJB6	O75190	7	157335381	157417439	-0.0114085	-0.0223012	-0.000515729	1.39662	0
SCLY:Q96I15:OID21425:v1	OID21425	SCLY	Oncology	SCLY	Q96I15	2	238060924	238099413	-0.0113756	-0.0232855	0.000534231	1.21304	0
MORF4L2:Q15014:OID31160:v1	OID31160	MORF4L2	Oncology	MORF4L2	Q15014	X	103675496	103688158	-0.0113614	-0.0222548	-0.000468083	1.38763	0
SERPING1:P05155:OID30777:v1	OID30777	SERPING1	Inflammation	SERPING1	P05155	11	57597387	57619171	-0.0113506	-0.0226159	-8.53308e-05	1.3159	0
GAMT:Q14353:OID30133:v1	OID30133	GAMT	Cardiometabolic	GAMT	Q14353	19	1397026	1401570	-0.0113189	-0.0222853	-0.000352493	1.36549	0
CDHR1:Q96JP9:OID20808:v1	OID20808	CDHR1	Neurology	CDHR1	Q96JP9	10	84194537	84219621	-0.0113188	-0.0224593	-0.000178235	1.33281	0
NAPRT:Q6XQN6:OID31114:v1	OID31114	NAPRT	Neurology	NAPRT	Q6XQN6	8	143574785	143578649	-0.011293	-0.0224495	-0.000136496	1.32524	0
PAGR1:Q9BTK6:OID30206:v1	OID30206	PAGR1	Cardiometabolic	PAGR1	Q9BTK6	16	29816152	29822489	-0.0112906	-0.0222793	-0.000301983	1.35601	0
HBZ:P02008:OID30307:v1	OID30307	HBZ	Cardiometabolic	HBZ	P02008	16	142728	154503	-0.0112733	-0.0222843	-0.000262273	1.34859	0
ECSCR:Q19T08:OID30831:v1	OID30831	ECSCR	Neurology	ECSCR	Q19T08	5	139448560	139462743	-0.0112537	-0.0221767	-0.000330729	1.3617	0
TRIM25:Q14258:OID31482:v1	OID31482	TRIM25	Oncology	TRIM25	Q14258	17	56836387	56914080	-0.0111964	-0.0221767	-0.000216081	1.34022	0
PRKD2:Q9BZL6:OID30140:v1	OID30140	PRKD2	Cardiometabolic	PRKD2	Q9BZL6	19	46674275	46717127	-0.0111907	-0.0220712	-0.000310098	1.35808	0
MZT1:Q08AG7:OID21186:v1	OID21186	MZT1	Oncology	MZT1	Q08AG7	13	72708367	72727629	-0.0111582	-0.0219614	-0.000354952	1.36694	0
DTD1:Q8TEA8:OID30580:v1	OID30580	DTD1	Inflammation	DTD1	Q8TEA8	20	18587942	18766644	-0.0111422	-0.0220811	-0.000203383	1.33803	0
AP3S2:P59780:OID31117:v1	OID31117	AP3S2	Neurology	AP3S2	P59780	15	89830599	89894638	-0.0111384	-0.0221001	-0.000176644	1.33304	0
EHD3:Q9NZN3:OID30229:v1	OID30229	EHD3	Cardiometabolic	EHD3	Q9NZN3	2	31234152	31269451	-0.0111379	-0.0221738	-0.000101938	1.31923	0
C9orf40:Q8IXQ3:OID31489:v1	OID31489	C9orf40	Oncology	C9orf40	Q8IXQ3	9	74946583	74952912	-0.011133	-0.0222458	-2.01848e-05	1.30441	0
TACC3:Q9Y6A5:OID21285:v1	OID21285	TACC3	Oncology	TACC3	Q9Y6A5	4	1712858	1745171	-0.0111239	-0.022011	-0.000236699	1.34439	0
MORN4:Q8NDC4:OID31217:v1	OID31217	MORN4	Oncology	MORN4	Q8NDC4	10	97614553	97633500	-0.0111018	-0.0220175	-0.000186153	1.33493	0
TLR4:O00206:OID30428:v1	OID30428	TLR4	Inflammation	TLR4	O00206	9	117704175	117724735	-0.0110967	-0.0220287	-0.00016473	1.33093	0
DAPP1:Q9UN19:OID20524:v1	OID20524	DAPP1	Inflammation	DAPP1	Q9UN19	4	99816827	99870190	-0.0110947	-0.0220693	-0.000120065	1.32264	0
CABP2:Q9NPB3:OID30916:v1	OID30916	CABP2	Neurology	CABP2	Q9NPB3	11	67518912	67524517	-0.0110934	-0.0220801	-0.000106699	1.32018	0
CD86:P42081:OID31500:v1	OID31500	CD86	Oncology	CD86	P42081	3	122055362	122121139	-0.0110868	-0.0222514	7.78501e-05	1.28696	0
ACSL1:P33121:OID30080:v1	OID30080	ACSL1	Cardiometabolic	ACSL1	P33121	4	184755595	184826818	-0.0110561	-0.021997	-0.000115075	1.3218	0
BABAM1:Q9NWV8:OID30466:v1	OID30466	BABAM1	Inflammation	BABAM1	Q9NWV8	19	17267376	17281249	-0.0110541	-0.0218957	-0.000212562	1.34008	0
TPSG1:Q9NRR2:OID30424:v1	OID30424	TPSG1	Inflammation	TPSG1	Q9NRR2	16	1221651	1225268	-0.0110439	-0.0220216	-6.62393e-05	1.31282	0
RPGR:Q92834:OID30959:v1	OID30959	RPGR	Neurology	RPGR	Q92834	X	38269163	38327544	-0.0110219	-0.0219827	-6.10341e-05	1.31189	0
CNTN4:Q8IWV2:OID21117:v1	OID21117	CNTN4	Neurology	CNTN4	Q8IWV2	3	2098813	3057959	-0.0109523	-0.0222849	0.000380347	1.23486	0
INSL3:P51460:OID31129:v1	OID31129	INSL3	Neurology	INSL3	P51460	19	17816512	17821574	-0.010891	-0.0281743	0.00639244	0.663861	0
MINK1:Q8N4C8:OID31156:v1	OID31156	MINK1	Neurology	MINK1	Q8N4C8	17	4833340	4898061	-0.0108648	-0.0217617	3.21507e-05	1.29493	0
TNIP1:Q15025:OID31120:v1	OID31120	TNIP1	Neurology	TNIP1	Q15025	5	151029945	151093577	-0.0108522	-0.0217809	7.64732e-05	1.28691	0
S100A3:P33764:OID31352:v1	OID31352	S100A3	Oncology	S100A3	P33764	1	153547329	153549258	-0.0108158	-0.0217276	9.59735e-05	1.28335	0
RECK:O95980:OID30234:v1	OID30234	RECK	Cardiometabolic	RECK	O95980	9	36036913	36124455	-0.0107897	-0.0225704	0.000991042	1.13864	0
SOWAHA:Q2M3V2:OID30888:v1	OID30888	SOWAHA	Neurology	SOWAHA	Q2M3V2	5	132813302	132816786	-0.0107771	-0.021634	7.98548e-05	1.2862	0
CLSTN1:O94985:OID20874:v1	OID20874	CLSTN1	Neurology	CLSTN1	O94985	1	9728926	9823984	-0.0107715	-0.0217006	0.000157519	1.27228	0
B3GAT3:O94766:OID30165:v1	OID30165	B3GAT3	Cardiometabolic	B3GAT3	O94766	11	62615296	62622154	-0.0107702	-0.0216953	0.000154831	1.27275	0
CAPN3:P20807:OID31384:v1	OID31384	CAPN3	Oncology	CAPN3	P20807	15	42359498	42412949	-0.0107442	-0.0216939	0.000205419	1.26373	0
RAB33A:Q14088:OID30122:v1	OID30122	RAB33A	Cardiometabolic	RAB33A	Q14088	X	130171962	130184870	-0.0106981	-0.0215573	0.000161018	1.27146	0
PLXNB3:Q9ULL4:OID20160:v1	OID20160	PLXNB3	Cardiometabolic	PLXNB3	Q9ULL4	X	153764196	153779346	-0.0106935	-0.0215978	0.00021079	1.26262	0
TNPO1:Q92973:OID31330:v1	OID31330	TNPO1	Oncology	TNPO1	Q92973	5	72816312	72916733	-0.0106833	-0.0216117	0.000245216	1.25653	0
CST1:P01037:OID30581:v1	OID30581	CST1	Inflammation	CST1	P01037	20	23747562	23751268	-0.0106306	-0.0219838	0.000722591	1.17716	0
LDLRAP1:Q5SW96:OID31068:v1	OID31068	LDLRAP1	Neurology	LDLRAP1	Q5SW96	1	25543606	25568886	-0.0105989	-0.0215819	0.000384121	1.23212	0
LAMP1:P11279:OID30416:v1	OID30416	LAMP1	Cardiometabolic	LAMP1	P11279	13	113297239	113323672	-0.0105829	-0.0217067	0.000540804	1.20582	0
MDGA1:Q8NFP4:OID20951:v1	OID20951	MDGA1	Neurology	MDGA1	Q8NFP4	6	37630679	37699306	-0.0105702	-0.0219169	0.000776417	1.16812	0
ACE:P12821:OID30696:v1	OID30696	ACE	Inflammation	ACE	P12821	17	63477061	63498380	-0.0105628	-0.0217503	0.000624737	1.192	0
CALCOCO1:Q9P1Z2:OID21387:v1	OID21387	CALCOCO1	Oncology	CALCOCO1	Q9P1Z2	12	53708517	53727745	-0.0105246	-0.021497	0.000447838	1.22083	0
CA7:P43166:OID31265:v1	OID31265	CA7	Oncology	CA7	P43166	16	66844414	66854153	-0.0105107	-0.0213889	0.000367534	1.23443	0
SNX5:Q9Y5X3:OID30215:v1	OID30215	SNX5	Cardiometabolic	SNX5	Q9Y5X3	20	17941597	17968980	-0.0104807	-0.0213694	0.000407923	1.2273	0
CENPJ:Q9HC77:OID31314:v1	OID31314	CENPJ	Oncology	CENPJ	Q9HC77	13	24882279	24922889	-0.0104769	-0.0213285	0.000374727	1.23298	0
LAT2:Q9GZY6:OID21292:v1	OID21292	LAT2	Oncology	LAT2	Q9GZY6	7	74199652	74229834	-0.0104507	-0.0215046	0.000603217	1.19443	0
CAMLG:P49069:OID30952:v1	OID30952	CAMLG	Neurology	CAMLG	P49069	5	134738495	134752157	-0.0104047	-0.0214579	0.000648439	1.18662	0
ZFYVE19:Q96K21:OID31452:v1	OID31452	ZFYVE19	Oncology	ZFYVE19	Q96K21	15	40807086	40815084	-0.0103312	-0.0212779	0.000615449	1.19128	0
CLIP2:Q9UDT6:OID20559:v1	OID20559	CLIP2	Inflammation	CLIP2	Q9UDT6	7	74289407	74405935	-0.0103256	-0.0213133	0.000662083	1.1836	0
SNCA:P37840:OID30645:v1	OID30645	SNCA	Inflammation	SNCA	P37840	4	89700345	89838315	-0.0103063	-0.0213356	0.000722907	1.17357	0
NFKB2:Q00653:OID31258:v1	OID31258	NFKB2	Oncology	NFKB2	Q00653	10	102394110	102402524	-0.0102995	-0.0211231	0.000524192	1.20618	0
GHRL:Q9UBU3:OID20175:v1	OID20175	GHRL	Cardiometabolic	GHRL	Q9UBU3	3	10285666	10292947	-0.0102746	-0.0222137	0.00166455	1.03768	0
TDO2:P48775:OID30910:v1	OID30910	TDO2	Neurology	TDO2	P48775	4	155854738	155920406	-0.01026	-0.0213474	0.000827328	1.15645	0
IFNW1:P05000:OID30129:v1	OID30129	IFNW1	Cardiometabolic	IFNW1	P05000	9	21140632	21141832	-0.0102217	-0.0212785	0.000835106	1.15474	0
LYVE1:Q9Y5Y7:OID30728:v1	OID30728	LYVE1	Inflammation	LYVE1	Q9Y5Y7	11	10556966	10611689	-0.0102172	-0.0215711	0.00113669	1.10899	0
STX3:Q13277:OID31090:v1	OID31090	STX3	Neurology	STX3	Q13277	11	59713456	59805882	-0.0101899	-0.0210639	0.00068416	1.17855	0
ARHGEF1:Q92888:OID31133:v1	OID31133	ARHGEF1	Neurology	ARHGEF1	Q92888	19	41883173	41930150	-0.0101839	-0.0210968	0.00072892	1.1712	0
LHPP:Q9H008:OID20749:v1	OID20749	LHPP	Inflammation	LHPP	Q9H008	10	124461823	124617888	-0.0101585	-0.02133	0.00101296	1.12645	0
INPP5J:Q15735:OID30975:v1	OID30975	INPP5J	Neurology	INPP5J	Q15735	22	31122731	31134697	-0.0101553	-0.0214456	0.00113507	1.10822	0
SPTBN2:O15020:OID30876:v1	OID30876	SPTBN2	Neurology	SPTBN2	O15020	11	66682497	66744670	-0.010148	-0.0211254	0.000829375	1.15469	0
TREH:O43280:OID30388:v1	OID30388	TREH	Cardiometabolic	TREH	O43280	11	118657316	118679690	-0.0101444	-0.0214289	0.00114006	1.10731	0
CBLIF:P27352:OID20179:v1	OID20179	CBLIF	Cardiometabolic	CBLIF	P27352	11	59829273	59845499	-0.0101429	-0.021515	0.00122919	1.09434	0
AMY1A_AMY1B_AMY1C:P0DUB6_P0DTE7_P0DTE8:OID30707:v1	OID30707	AMY1A_AMY1B_AMY1C	Inflammation	AMY1A;AMY1B;AMY1C	P0DUB6;P0DTE7;P0DTE8	1;1;1	103655760;103687415;103745323	103664554;103696454;103758726	-0.0101204	-0.0215161	0.00127532	1.08735	0
IGLON5:A6NGN9:OID31169:v1	OID31169	IGLON5	Oncology	IGLON5	A6NGN9	19	51311644	51330891	-0.0101094	-0.0210202	0.000801348	1.15865	0
[truncated: 1,444 more rows]

## Sheet: Table S8
Table S8 Proteomic associations with PhenoAge adjusting for chronological age, sex, ethnicity, education, Townsend deprivation index, smoking status, body mass index, and pre-existing diseases
[truncated: 2,921 more rows]

[truncated: 6 more sheets: Table S9, Table S10, Table S11, Table S12, Table S13, Table S14]
